# Supplementary material for: Orthogonal chemical genomics approaches reveal genomic targets for increasing anaerobic chemical tolerance in Zymomonas mobilis
Source: mSystems. 2025 Dec 4;11(1):e01001-25. doi: 10.1128/msystems.01001-25 (PMC12817903; doi:10.1128/msystems.01001-25)
Supplement: Table S1 — Strains, oligonucleotides, plasmids, and chemicals. [file msystems.01001-25-s0004.xlsx]

## Sheet: Strains
Table S1 - Strains, oligos, plasmids and chemicals
Strain Number	Alternative name(s)	Descriptiona	Source
PK15455		Z. mobilis transposon library collected after conjugation with pRL27	Myers et al. 2021. Methods Mol Biol. DOI: 10.1007/978-1-0716-1720-5_12
PK13882		Z. mobilis wild type (background for gene deletion mutants and control for growth and proteomics experiments)	This study
PK16029		E. coli WM6026 with ZMO1364 deletion plasmid pPK16029	This study
PK16034		Z. mobilis with pPK16029 integrated	This study
PK16039	ΔhemN	Z. mobilis ΔhemN (ΔZMO1364)	This study
PK16065		E. coli WM6026 with ZMO1628-1631 deletion plasmid pPK16065	This study
PK16070		Z. mobilis with pPK16065 integrated	This study
PK16073	ΔZMO1628-ZMO1631	Z. mobilis ΔZMO1628-ZMO1631	This study
PK16082		E. coli WM6026 with ZMO0260-0262 deletion plasmid pPK16082	This study
PK16085		Z. mobilis with pPK16082 integrated	This study
PK16088	ΔccmAB	Z. mobilis ΔccmAB (ΔZMO0260-ZMO0262)	This study
PK16091		E. coli WM6026 with ZMO0961 deletion plasmid pPK16091	This study
PK16804		Z. mobilis with pPK16091 integrated	This study
PK16824		E. coli WM6206 with ZMO1818 deletion plasmid pPK16824	This study
PK16836		Z. mobilis with pPK16824 integrated	This study
PK16838	ΔfdxN	Z. mobilis ΔfdxN (ΔZMO1818)	This study
PK16843		E. coli WM6026 with ZMO0956-0958 deletion plasmid pPK16843	This study
PK16844		Z. mobilis with pPK16843 integrated	This study
PK16845	Δcytbc1	Z. mobilis Δcytbc1 (ΔZMO0956-ZMO0958)	This study
PK16846	ΔcytC	Z. mobilis ΔcytC (ΔZMO0961)	This study
PK16849		E. coli WM6026 with ZMO0961 complementation plasmid pPK16847	This study
PK16852		E. coli WM6026 with ZMO0956-0958 complementation plasmid pPK16851	This study
PK16854	ΔcytC pCytC_promB	Z. mobilis PK16846 (ΔcytC) complemented with pPK16847	This study
PK16855	Δcytbc1 pCytbc1_promB	Z. mobilis PK16845 (Δcytbc1) complemented with pPK16851	This study
PK17304		Z. mobilis with fhuE-lacZ fusion inserted into ldh (ZMO0256)	This study
sJMP412		Zymomonas mobilis ZM4, ΔhsdSc (ZMO1933), Δmrr (ZMO0028), ΔhsdSr (pZM32_028), Δcas3(ZMO0681) (background for Z. mobilis Mobile-CRISPRi library)	Lal et al. 2021. Appl Environ Microbiol. DOI: 10.1128/AEM.00808-21
sJMP2554		Z. mobilis ZM4 (sJMP412) with Mobile-CRISPRi (MCi) from pJMP2480 (non-targeting spacer / BsaI site) in attTn7 site, cmr.	Banta et al. 2020. Appl Environ Microbiol. DOI: 10.1128/AEM.01621-20
sJMP2621		Z. mobilis ZM4 (sJMP412) with MCi pooled library (Z1-genes) inserted into the attTn7 site, cmr. 7652 guides: 4 perfect match spacers/gene. (Z. mobilis Mobile-CRISPRi (Z1-genes) pooled library)	Enright and Banta et al. 2023. mBio. DOI: 10.1128/mbio.01487-23
sJMP2622		Z. mobilis ZM4 (sJMP412) with MCi pooled library (Z2-controls) inserted into the attTn7 site, cmr. 1000 nontargeting control spacers. (Z. mobilis Mobile-CRISPRi (Z2-controls) pooled library)	Enright and Banta et al. 2023. mBio. DOI: 10.1128/mbio.01487-23
sJMP2623		Z. mobilis ZM4 (sJMP412) with MCi pooled library (Z3-mismatches) inserted into the attTn7 site, cmr. 10 mismatch spacers per putative essential gene. (Z. mobilis Mobile-CRISPRi (Z3-mismatches) pooled library)	Enright and Banta et al. 2023. mBio. DOI: 10.1128/mbio.01487-23
sJMP2664		Escherichia coli mating strain sJMP2629 (sJMP3049) with CRISPRi system from pJMP2656 for non-targeting CRISPRi control.	This study
sJMP2953	sJMP3257	Escherichia coli (derived from WM6026) lacIq, rrnB3, DElacZ4787, hsdR514, DE(araBAD)567, DE(rhaBAD)568, rph-1 att-lambda::pAE12-del (oriR6K/cat::FRT5), del 4229(dapA)::FRT(DAP-), del(endA)::FRT, uidA(delMluI)::pir(wt), attHK::pJK1006::del1/2(DoriR6K-cat::FRT5, DtrfA::FRT), attTn7::acrIIA4 (pir+ mating strain with anti-CRISPR)	Banta et al. 2025. bioRxiv. DOI: 10.1101/2024.03.01.582922
sJMP7122	sJMP3053	Escherichia coli (derived from BW25141) ∆(araD-araB)567, ∆lacZ4787(::rrnB-3), ∆(phoB-phoR)580, l-, galU95, ∆uidA3::pir+, recA1, endA9(del-ins)::FRT, rph-1, ∆(rhaD-rhaB)568, hsdR514, attTn7::acrIIA4 (pir+, recAI cloning strain with anti-CRISPR)	Ward et al. 2024. mBio. DOI: 10.1128/mbio.02051-23
sJMP7123	sJMP3049	Escherichia coli (derived from WM6026, sJMP3043) lacIq, rrnB3, DElacZ4787, hsdR514, DE(araBAD)567, DE(rhaBAD)568, rph-1 att-lambda::pAE12-del (oriR6K/cat::frt5), del 4229(dapA)::FRT (DAP-), del(endA)::FRT, uidA(DMluI)::pir(wt), attHK::pJK1006::del1/2(del oriR6K-cat::FRT5, del trfA::FRT), FRT inserted between mltB and srlA, recA1, attTn7::acrIIA4 (cmr) (pir+, recAI mating strain with anti-CRISPR)	Ward et al. 2024. mBio. DOI: 10.1128/mbio.02051-23
sJMP7125	sJMP2591, sJMP3062	Escherichia coli mating strain sJMP3049 with plasmid pJMP1039 (pTn7C1, pJMP442) transposase expression, pir+, dap-, ampr.	Enright and Banta et al. 2023. mBio. DOI: 10.1128/mbio.01487-23
sJMP7211		Zymomonas mobilis ZM4, ΔhsdSc (ZMO1933), Δmrr (ZMO0028), ΔhsdSr (pZM32_028), Δcas3(ZMO0681) (background for Z. mobilis sufB partial knockdowns)	Lal et al. 2021. Appl Environ Microbiol. DOI: 10.1128/AEM.00808-21
sJMP7223		Z. mobilis (sJMP7211) with CRISPRi system from pJMP2656. Non-targeting CRISPRi control.	This study
sJMP7378		Escherichia coli mating strain sJMP2953 (sJMP3257) with CRISPRi system from pJMP7378 for sufB partial knockdown.	This study
sJMP7379		Escherichia coli mating strain sJMP2953 (sJMP3257) with CRISPRi system from pJMP7379 for sufB partial knockdown.	This study
sJMP7386	sufB partial knockdown #1	Z. mobilis (sJMP7211) with CRISPRi system from pJMP7378. sufB partial knockdown in Figure 3B.	This study
sJMP7387	sufB partial knockdown #2	Z. mobilis (sJMP7211) with CRISPRi system from pJMP7379. sufB partial knockdown in Figure S9.	This study
aampr, ampicillin resistant; cmr, chloramphenicol resistant; MCi, Mobile-CRISPRi

## Sheet: Plasmids
Plasmid name	Description	Addgene #	Notesa	Resistanceb	Source
pPK15534	Suicide vector bearing gfp and chloramphenicol resistance marker for construction of deletion mutants			cmr	Lal et al. 2019 DOI: 10.3389/fmicb.2019.02216
pPK17311	Suicide vector bearing sacB and chloramphenicol resistance marker for construction of deletion mutants		Gibson assembly of pPK15534 backbone PCR amplified with primers “PK15534 bb noGFP fwd/rev” and sacB amplified from pJQ200SK using primers “sacB fwd/rev.”	cmr	This study
pPK16843	pPK15534 with 500bp flanks up and downstream of ZMO0956-0958		See Deletion Construction tab	cmr	This study
pPK16091	pPK15534 with 500bp flanks up and downstream of ZMO0961		See Deletion Construction tab	cmr	This study
pPK16824	pPK15534 with 500bp flanks up and downstream of ZMO1818		See Deletion Construction tab	cmr	This study
pPK16082	pPK15534 with 500bp flanks up and downstream of ZMO0260-0262		See Deletion Construction tab	cmr	This study
pPK16065	pPK15534 with 500bp flanks up and downstream of ZMO1628-1631		See Deletion Construction tab	cmr	This study
pPK16029	pPK15534 with 500bp flanks up and downstream of ZMO1364		See Deletion Construction tab	cmr	This study
pJQ200SK	sacB-containing suicide vector		Source plasmid for sacB.	gmr	Banta et al. 2015. DOI: 10.1073/pnas.1511482112
pPK16904	Empty pRL814 with promB from pJMP2093. Synthesized by Azenta.		Expression vector for complementation experiments.	specr	This study
pPK16851	pCytbc1_promB		cytbc1 expression vector	specr	This study
pPK16847	pCytC_promB		cytC expression vector	specr	This study
pJMP1039	pTn7C1, pJMP442	119239	Tn7 transposase expression	ampr	Peters et al. 2019. DOI: 10.1038/s41564-018-0327-z
pJMP2093	MCi-vB-GFP_BsaI		Source plasmid for Promoter B	ampr (backbone), cmr (transposon)	Banta et al. 2020. Appl Environ Microbiol. DOI: 10.1128/AEM.01621-20
pJMP2480	pMCI-vC-BsaI	160080	Mobile-CRISPRi (MCi) plasmid. Zymo dCas9 promoter, Spy dCas9::3Xmyc, vC sgRNA promoter (non-targeting spacer/BsaI site). For cloning new spacers.	ampr (backbone), cmr (transposon)	Banta et al. 2020. Appl Environ Microbiol. DOI: 10.1128/AEM.01621-20
pJMP2656	pMCI-vC-BsaI-del-repeat	248701	Updated MCi plasmid. alpha-MCi_del-repeat_new-cat. Zymo dCas9 promoter, Spy dCas9::3Xmyc, vC sgRNA promoter (non-targeting spacer/BsaI site). For cloning new spacers.	ampr (backbone), cmr (transposon)	This study
pJMP7378	sufB-targeting Mobile-CRISPRi plasmid		Annealed mismatch spacer oligos oJMP2588 and oJMP2589. Ligated into pJMP2656 BsaI site.	cmr	This study
pJMP7379	sufB-targeting Mobile-CRISPRi plasmid		Annealed mismatch spacer oligos oJMP2588 and oJMP2589. Ligated into pJMP2656 BsaI site.	cmr	This study
aMCi, Mobile-CRISPRi
bampr, ampicillin resistance; cmr, chloramphenicol resistance; specr, spectinomycin resistance; gmr, gentomycin resistance

## Sheet: Deletion Construction
Deletion mutant	Counterselection method	Plasmid backbone	Primers for amplifying upstream flank		Primers for amplifying downstream flank		Primers for amplifying backbone		Plasmid name	WM6026 donor strain	Z. mobilis integrant	Deletion mutant
ΔhemN (ΔZMO1364)	GFP	PK15534	ZMO1364 up fwd	ZMO1364 up rev	ZMO1364 down fwd	ZMO1364 down rev	pPK15534 backbone fwd	pPK15534 backbone rev	pPK160290	PK16029	PK16034	PK16034
ΔZMO1628-1631	GFP	PK15534	ZMO1628 up fwd	ZMO1628 up rev	ZMO1628 down fwd	ZMO1628 down rev	pPK15534 backbone fwd	pPK15534 backbone rev	pPK16065	PK16065	PK16070	PK16073
ΔccmAB (ZMO0260-0262)	GFP	PK15534	ZMO0260 up fwd	ZMO0260 up rev	ZMO0260 down fwd	ZMO0260 down fwd	pPK15534 backbone fwd	pPK15534 backbone rev	pPK16082	PK16082	PK16085	PK16088
ΔfdxN (ZMO1818)	sacB	PK17311	fdxN up rev	fdxN up fwd	fdxN down fwd	fdxN down rev	pPK15534 backbone fwd	pPK15534 backbone rev	pPK16824	PK16824	PK16836	PK16838
Δcytbc1 (ZMO0956-0958)	sacB	PK17311	cytBop up fwd	cytBop up rev	cytBop down fwd	cytBop down rev	pPK15534 backbone fwd	pPK15534 backbone rev	pPK16843	PK16843	PK16844	PK16845
ΔcytC (ZMO0961)	sacB	PK17311	ZMO0961 up fwd	ZMO0961 up rev	ZMO0961 down fwd	ZMO0961 down rev	pPK15534 backbone fwd	pPK15534 backbone rev	pPK16091	PK16091	PK16804	PK16846

## Sheet: Oligos
Oligo name	Description	Sequence (5'-3')	Source
fdxN up rev	Primer to lift flank region upstream of ZMO1818 from ZM4 genome for gibson assembly onto pPK15534	gctcatcgtcatcctcggcaATCGTGCCAGCTATCGTG	This study
fdxN up fwd	Primer to lift flank region upstream of ZMO1818 from ZM4 genome for gibson assembly onto pPK15534	tttaaaatcaCATAGTTCCAATCCTTCTACTAAAG	This study
fdxN down fwd	Primer to lift flank region downstream of ZMO1818 from ZM4 genome for gibson assembly onto pPK15534	tggaactatgTGATTTTAAATTCTGACTTCGG	This study
fdxN down rev	Primer to lift flank region downstream of ZMO1818 from ZM4 genome for gibson assembly onto pPK15534	agcaaggcaagaccgagcgcCGCTTCGATAGTAATCGG	This study
pPK15534 backbone fwd	Primer to amplify pPK15534 backbone for gibson assembly	GCGCTCGGTCTTGCCTTG	This study
pPK15534 backbone rev	Primer to amplify pPK15534 backbone for gibson assembly	TGCCGAGGATGACGATGAG	This study
ZMO0260 up fwd	Primer to lift flank region upstream of ZMO0260-0262 operon for gibson assembly onto pPK15534	gctcatcgtcatcctcggcaTAGAACGCGCGGTTACTC	This study
ZMO0260 up rev	Primer to lift flank region upstream of ZMO0260-0262 operon for gibson assembly onto pPK15534	aagccttttaCAACAAGATCCCGTCAAAG	This study
ZMO0260 down fwd	Primer to lift flank region downstream of ZMO0260-0262 operon for gibson assembly onto pPK15534	gatcttgttgTAAAAGGCTTACTGTATCG	This study
ZMO0260 down fwd	Primer to lift flank region downstream of ZMO0260-0262 operon for gibson assembly onto pPK15534	agcaaggcaagaccgagcgcATCTGAATTTTTTAGTGGCG	This study
ZMO1364 up fwd	Primer to lift flank region upstream of ZMO1364 for gibson assembly onto pPK15534	gctcatcgtcatcctcggcaAAGCAGCCGAAGACGCCT	This study
ZMO1364 up rev	Primer to lift flank region upstream of ZMO1364 for gibson assembly onto pPK15534	attatttttaCATAAAGTCACACGGTTCCTTATTTCTTTTC	This study
ZMO1364 down fwd	Primer to lift flank region downstream of ZMO1364 for gibson assembly onto pPK15534	gtgactttatg TAAAAATAATAAAAGTTACAAAATTTAACAAAATAG	This study
ZMO1364 down rev	Primer to lift flank region downstream of ZMO1364 for gibson assembly onto pPK15534	agcaaggcaagaccgagcgcAAAGCGAAATAAGCCATTC	This study
ZMO1628 up fwd	Primer to lift flank region upstream of ZMO1628 operon for gibson assembly onto pPK15534	gctcatcgtcatcctcggcaCAAAGGTCGCAGGGCCTTC	This study
ZMO1628 up rev	Primer to lift flank region upstream of ZMO1628 operon for gibson assembly onto pPK15534	cctttttttaCATCCTTTAAGCCCTCTTTCTCTC	This study
ZMO1628 down fwd	Primer to lift flank region downstream of ZMO1628 operon for gibson assembly onto pPK15534	ttaaaggatgTAAAAAAAGGCTTCAGTCTATC	This study
ZMO1628 down rev	Primer to lift flank region downstream of ZMO1628 operon for gibson assembly onto pPK15534	agcaaggcaagaccgagcgc ATCCAAAATGAGTCCAGAAAAC	This study
cytBop up fwd	Primer to lift flank region upstream of ZMO0956-0958 operon for gibson assembly onto pPK15534	gatccactagttctagagcgCTATTCCGCCCACCTCCG	This study
cytBop up rev	Primer to lift flank region upstream of ZMO0956-0958 operon for gibson assembly onto pPK15534	aaagcaataaCGACATGTCACTTTTTCCATTCTTC	This study
cytBop down fwd	Primer to lift flank region downstream of ZMO0956-0958 operon for gibson assembly onto pPK15534	tgacatgtcgTTATTGCTTTCCTATTGGTG	This study
cytBop down rev	Primer to lift flank region downstream of ZMO0956-0958 operon for gibson assembly onto pPK15534	ggaacaaaagctggagctccGGATAAATCGGGAATAAAAC	This study
ZMO0961 up fwd	Primer to lift flank region upstream of ZMO0961 for gibson assembly onto pPK15534	gctcatcgtcatcctcggcaCATTGGTCTCGGTGTTATTG	This study
ZMO0961 up rev	Primer to lift flank region upstream of ZMO0961 for gibson assembly onto pPK15534	gcgtttcttaCATGGTTGTTGCCCTCTTTC	This study
ZMO0961 down fwd	Primer to lift flank region downstream of ZMO0961 for gibson assembly onto pPK15534	aacaaccatgTAAGAAACGCCTAGTATTTTTC	This study
ZMO0961 down rev	Primer to lift flank region downstream of ZMO0961 for gibson assembly onto pPK15534	agcaaggcaagaccgagcgc CTTTTGGCACCACATCTTTAC	This study
PK15534 bb noGFP fwd	Primer to amplify pPK15534 backbone to replace GFP with sacB	TAAGCTTGATATCGAATTCC	This study
PK15534 bb noGFP rev	Primer to amplify pPK15534 backbone to replace GFP with sacB	CATATGTATATCTCCTTCTTAAAGT	This study
pPK16904 backbone_fwd	Primer to amplify the pPK16904 backbone for assembly.	GCTTGATATCGAATTCCTG	This study
pPK16904 backbone_rev	Primer to amplify the pPK16904 backbone for assembly.	ATGTATATCTCCTTCTTAAGGTTAAAC	This study
ZMO0961_fwd	Primer to amplify ZMO0961 for gibson assembly onto pPK16904 for complementation	cttaagaaggagatatacatATGAAAAAGACGATCAATTCC	This study
ZMO0961_rev	Primer to amplify ZMO0961 for gibson assembly onto pPK16904 for complementation	gcaggaattcgatatcaagcTTAGAAAGGCCCATGTGC	This study
cytbc1_fwd	Primer to amplify cytbc1 operon for gibson assembly onto pPK16904 for complementation	cttaagaaggagatatacatATGTCGAAAGATGACGAAG	This study
cytbc1_rev	Primer to amplify cytbc1 operon for gibson assembly onto pPK16904 for complementation	gcaggaattcgatatcaagcTCACAACTTCCGCCATATC	This study
sacB fwd	Primer to amplify sacB from pJQ200SK for insertion into pPK15534 via gibson assembly.	aagaaggagatatacatatgATGAACATCAAAAAGTTTGC	This study
sacB rev	Primer to amplify sacB from pJQ200SK for insertion into pPK15534 via gibson assembly.	ggaattcgatatcaagcttaTTATTTGTTAACTGTTAATTGTCC	This study
Tn RT fwd	Primer to adapt Tn-seq samples to Illumina DNA UD Index Kit (#20027213)	TCGTCGGCAGCGTCAGATGTGTATAAGAGACAGGCAAGCTTCAGGGTTGAGATGTGTATAAG	This study
Tn RT rev	Primer to adapt Tn-seq samples to Illumina DNA UD Index Kit (#20027213)	GTCTCGTGGGCTCGGAGATGTGTATAAGAGACAGGGGGGGGGGGGGGGGG	This study
oJMP2586	Anneal oligos to clone sufB mismatch spacer (ZMO_mismatch_00983)	tagtCCATTCATAACGCTCATTGC	This study
oJMP2587	Anneal oligos to clone sufB mismatch spacer (ZMO_mismatch_00983)	aaacGCAATGAGCGTTATGAATGG	This study
oJMP2588	Anneal oligos to clone sufB mismatch spacer (ZMO_mismatch_00989)	tagtATATCCTCGTTGAATCCTTT	This study
oJMP2589	Anneal oligos to clone sufB mismatch spacer (ZMO_mismatch_00989)	aaacAAAGGATTCAACGAGGATAT	This study
oJMP697	Primer for index PCR with partial Illumina TruSeq adapter to amplify CRISPRi library samples for NGS	ACACTCTTTCCCTACACGACGCTCTTCCGATCTCGACTCGGTGCCACTTTTTC	Enright and Banta et al. 2023. mBio. DOI: 10.1128/mbio.01487-23
oJMP698	Primer for index PCR with partial Illumina TruSeq adapter to amplify CRISPRi library samples for NGS	GTGACTGGAGTTCAGACGTGTGCTCTTCCGATCTACTACTCTTGCCTACTACCTATCGAC	Enright and Banta et al. 2023. mBio. DOI: 10.1128/mbio.01487-23
oJMP063	Sequencing primer to check sequence of newly cloned spacers	AGCCCGGTATTTTGGAAATAGC	Enright and Banta et al. 2023. mBio. DOI: 10.1128/mbio.01487-23
oJMP1678	Barcoded primer for index PCR with partial Illumina TruSeq adapter, well position A01	acactctttccctacacgacgctcttccgatctCAGCGTcgactcggtgccactttttc	This study and Bacon et al. 2025. mBio. DOI: 10.1128/mbio.00968-25
oJMP1679	Barcoded primer for index PCR with partial Illumina TruSeq adapter, well position A02	acactctttccctacacgacgctcttccgatctGATCACcgactcggtgccactttttc	This study and Bacon et al. 2025. mBio. DOI: 10.1128/mbio.00968-25
oJMP1680	Barcoded primer for index PCR with partial Illumina TruSeq adapter, well position A03	acactctttccctacacgacgctcttccgatctACCAGTcgactcggtgccactttttc	This study and Bacon et al. 2025. mBio. DOI: 10.1128/mbio.00968-25
oJMP1681	Barcoded primer for index PCR with partial Illumina TruSeq adapter, well position A04	acactctttccctacacgacgctcttccgatctTGCACGcgactcggtgccactttttc	This study and Bacon et al. 2025. mBio. DOI: 10.1128/mbio.00968-25
oJMP1682	Barcoded primer for index PCR with partial Illumina TruSeq adapter, well position A05	acactctttccctacacgacgctcttccgatctACATTAcgactcggtgccactttttc	This study and Bacon et al. 2025. mBio. DOI: 10.1128/mbio.00968-25
oJMP1683	Barcoded primer for index PCR with partial Illumina TruSeq adapter, well position A06	acactctttccctacacgacgctcttccgatctGTGTAGcgactcggtgccactttttc	This study and Bacon et al. 2025. mBio. DOI: 10.1128/mbio.00968-25
oJMP1684	Barcoded primer for index PCR with partial Illumina TruSeq adapter, well position A07	acactctttccctacacgacgctcttccgatctCTAGTCcgactcggtgccactttttc	This study and Bacon et al. 2025. mBio. DOI: 10.1128/mbio.00968-25
oJMP1685	Barcoded primer for index PCR with partial Illumina TruSeq adapter, well position A08	acactctttccctacacgacgctcttccgatctTGTGCAcgactcggtgccactttttc	This study and Bacon et al. 2025. mBio. DOI: 10.1128/mbio.00968-25
oJMP1686	Barcoded primer for index PCR with partial Illumina TruSeq adapter, well position A09	acactctttccctacacgacgctcttccgatctTCAGGAcgactcggtgccactttttc	This study and Bacon et al. 2025. mBio. DOI: 10.1128/mbio.00968-25
oJMP1687	Barcoded primer for index PCR with partial Illumina TruSeq adapter, well position A10	acactctttccctacacgacgctcttccgatctCGGTTAcgactcggtgccactttttc	This study and Bacon et al. 2025. mBio. DOI: 10.1128/mbio.00968-25
oJMP1688	Barcoded primer for index PCR with partial Illumina TruSeq adapter, well position A11	acactctttccctacacgacgctcttccgatctTTAACTcgactcggtgccactttttc	This study and Bacon et al. 2025. mBio. DOI: 10.1128/mbio.00968-25
oJMP1689	Barcoded primer for index PCR with partial Illumina TruSeq adapter, well position A12	acactctttccctacacgacgctcttccgatctATGAACcgactcggtgccactttttc	This study and Bacon et al. 2025. mBio. DOI: 10.1128/mbio.00968-25
oJMP1690	Barcoded primer for index PCR with partial Illumina TruSeq adapter, well position B01	acactctttccctacacgacgctcttccgatctCCTAAGcgactcggtgccactttttc	This study and Bacon et al. 2025. mBio. DOI: 10.1128/mbio.00968-25
oJMP1691	Barcoded primer for index PCR with partial Illumina TruSeq adapter, well position B02	acactctttccctacacgacgctcttccgatctAATCCGcgactcggtgccactttttc	This study and Bacon et al. 2025. mBio. DOI: 10.1128/mbio.00968-25
oJMP1692	Barcoded primer for index PCR with partial Illumina TruSeq adapter, well position B03	acactctttccctacacgacgctcttccgatctGGCTGCcgactcggtgccactttttc	This study and Bacon et al. 2025. mBio. DOI: 10.1128/mbio.00968-25
oJMP1693	Barcoded primer for index PCR with partial Illumina TruSeq adapter, well position B04	acactctttccctacacgacgctcttccgatctTACCTTcgactcggtgccactttttc	This study and Bacon et al. 2025. mBio. DOI: 10.1128/mbio.00968-25
oJMP1694	Barcoded primer for index PCR with partial Illumina TruSeq adapter, well position B05	acactctttccctacacgacgctcttccgatctTCTTAAcgactcggtgccactttttc	This study and Bacon et al. 2025. mBio. DOI: 10.1128/mbio.00968-25
oJMP1695	Barcoded primer for index PCR with partial Illumina TruSeq adapter, well position B06	acactctttccctacacgacgctcttccgatctGTCAGGcgactcggtgccactttttc	This study and Bacon et al. 2025. mBio. DOI: 10.1128/mbio.00968-25
oJMP1696	Barcoded primer for index PCR with partial Illumina TruSeq adapter, well position B07	acactctttccctacacgacgctcttccgatctATACTGcgactcggtgccactttttc	This study and Bacon et al. 2025. mBio. DOI: 10.1128/mbio.00968-25
oJMP1697	Barcoded primer for index PCR with partial Illumina TruSeq adapter, well position B08	acactctttccctacacgacgctcttccgatctTATGTCcgactcggtgccactttttc	This study and Bacon et al. 2025. mBio. DOI: 10.1128/mbio.00968-25
oJMP1698	Barcoded primer for index PCR with partial Illumina TruSeq adapter, well position B09	acactctttccctacacgacgctcttccgatctGAGTCCcgactcggtgccactttttc	This study and Bacon et al. 2025. mBio. DOI: 10.1128/mbio.00968-25
oJMP1699	Barcoded primer for index PCR with partial Illumina TruSeq adapter, well position B10	acactctttccctacacgacgctcttccgatctGGAGGTcgactcggtgccactttttc	This study and Bacon et al. 2025. mBio. DOI: 10.1128/mbio.00968-25
oJMP1700	Barcoded primer for index PCR with partial Illumina TruSeq adapter, well position B11	acactctttccctacacgacgctcttccgatctCACACTcgactcggtgccactttttc	This study and Bacon et al. 2025. mBio. DOI: 10.1128/mbio.00968-25
oJMP1701	Barcoded primer for index PCR with partial Illumina TruSeq adapter, well position B12	acactctttccctacacgacgctcttccgatctCCGCAAcgactcggtgccactttttc	This study and Bacon et al. 2025. mBio. DOI: 10.1128/mbio.00968-25
oJMP1702	Barcoded primer for index PCR with partial Illumina TruSeq adapter, well position C01	acactctttccctacacgacgctcttccgatctTTTATGcgactcggtgccactttttc	This study and Bacon et al. 2025. mBio. DOI: 10.1128/mbio.00968-25
oJMP1703	Barcoded primer for index PCR with partial Illumina TruSeq adapter, well position C02	acactctttccctacacgacgctcttccgatctAACGCCcgactcggtgccactttttc	This study and Bacon et al. 2025. mBio. DOI: 10.1128/mbio.00968-25
oJMP1704	Barcoded primer for index PCR with partial Illumina TruSeq adapter, well position C03	acactctttccctacacgacgctcttccgatctCAAGCAcgactcggtgccactttttc	This study and Bacon et al. 2025. mBio. DOI: 10.1128/mbio.00968-25
oJMP1705	Barcoded primer for index PCR with partial Illumina TruSeq adapter, well position C04	acactctttccctacacgacgctcttccgatctGCTCGAcgactcggtgccactttttc	This study and Bacon et al. 2025. mBio. DOI: 10.1128/mbio.00968-25
oJMP1706	Barcoded primer for index PCR with partial Illumina TruSeq adapter, well position C05	acactctttccctacacgacgctcttccgatctGCGAATcgactcggtgccactttttc	This study and Bacon et al. 2025. mBio. DOI: 10.1128/mbio.00968-25
oJMP1707	Barcoded primer for index PCR with partial Illumina TruSeq adapter, well position C06	acactctttccctacacgacgctcttccgatctTGGATTcgactcggtgccactttttc	This study and Bacon et al. 2025. mBio. DOI: 10.1128/mbio.00968-25
oJMP1708	Barcoded primer for index PCR with partial Illumina TruSeq adapter, well position C07	acactctttccctacacgacgctcttccgatctACCTACcgactcggtgccactttttc	This study and Bacon et al. 2025. mBio. DOI: 10.1128/mbio.00968-25
oJMP1709	Barcoded primer for index PCR with partial Illumina TruSeq adapter, well position C08	acactctttccctacacgacgctcttccgatctCGAAGGcgactcggtgccactttttc	This study and Bacon et al. 2025. mBio. DOI: 10.1128/mbio.00968-25
oJMP1710	Barcoded primer for index PCR with partial Illumina TruSeq adapter, well position C09	acactctttccctacacgacgctcttccgatctAGATAGcgactcggtgccactttttc	This study and Bacon et al. 2025. mBio. DOI: 10.1128/mbio.00968-25
oJMP1711	Barcoded primer for index PCR with partial Illumina TruSeq adapter, well position C10	acactctttccctacacgacgctcttccgatctTTGGTAcgactcggtgccactttttc	This study and Bacon et al. 2025. mBio. DOI: 10.1128/mbio.00968-25
oJMP1712	Barcoded primer for index PCR with partial Illumina TruSeq adapter, well position C11	acactctttccctacacgacgctcttccgatctGTTACCcgactcggtgccactttttc	This study and Bacon et al. 2025. mBio. DOI: 10.1128/mbio.00968-25
oJMP1713	Barcoded primer for index PCR with partial Illumina TruSeq adapter, well position C12	acactctttccctacacgacgctcttccgatctCGCAACcgactcggtgccactttttc	This study and Bacon et al. 2025. mBio. DOI: 10.1128/mbio.00968-25
oJMP1714	Barcoded primer for index PCR with partial Illumina TruSeq adapter, well position D01	acactctttccctacacgacgctcttccgatctTGGCGAcgactcggtgccactttttc	This study and Bacon et al. 2025. mBio. DOI: 10.1128/mbio.00968-25
oJMP1715	Barcoded primer for index PCR with partial Illumina TruSeq adapter, well position D02	acactctttccctacacgacgctcttccgatctACCGTGcgactcggtgccactttttc	This study and Bacon et al. 2025. mBio. DOI: 10.1128/mbio.00968-25
oJMP1716	Barcoded primer for index PCR with partial Illumina TruSeq adapter, well position D03	acactctttccctacacgacgctcttccgatctCAACAGcgactcggtgccactttttc	This study and Bacon et al. 2025. mBio. DOI: 10.1128/mbio.00968-25
oJMP1717	Barcoded primer for index PCR with partial Illumina TruSeq adapter, well position D04	acactctttccctacacgacgctcttccgatctGATTGTcgactcggtgccactttttc	This study and Bacon et al. 2025. mBio. DOI: 10.1128/mbio.00968-25
oJMP1718	Barcoded primer for index PCR with partial Illumina TruSeq adapter, well position D05	acactctttccctacacgacgctcttccgatctCTCTCGcgactcggtgccactttttc	This study and Bacon et al. 2025. mBio. DOI: 10.1128/mbio.00968-25
oJMP1719	Barcoded primer for index PCR with partial Illumina TruSeq adapter, well position D06	acactctttccctacacgacgctcttccgatctTGACACcgactcggtgccactttttc	This study and Bacon et al. 2025. mBio. DOI: 10.1128/mbio.00968-25
oJMP1720	Barcoded primer for index PCR with partial Illumina TruSeq adapter, well position D07	acactctttccctacacgacgctcttccgatctAAGACAcgactcggtgccactttttc	This study and Bacon et al. 2025. mBio. DOI: 10.1128/mbio.00968-25
oJMP1721	Barcoded primer for index PCR with partial Illumina TruSeq adapter, well position D08	acactctttccctacacgacgctcttccgatctACAGATcgactcggtgccactttttc	This study and Bacon et al. 2025. mBio. DOI: 10.1128/mbio.00968-25
oJMP1722	Barcoded primer for index PCR with partial Illumina TruSeq adapter, well position D09	acactctttccctacacgacgctcttccgatctTAGGCTcgactcggtgccactttttc	This study and Bacon et al. 2025. mBio. DOI: 10.1128/mbio.00968-25
oJMP1723	Barcoded primer for index PCR with partial Illumina TruSeq adapter, well position D10	acactctttccctacacgacgctcttccgatctCTCCATcgactcggtgccactttttc	This study and Bacon et al. 2025. mBio. DOI: 10.1128/mbio.00968-25
oJMP1724	Barcoded primer for index PCR with partial Illumina TruSeq adapter, well position D11	acactctttccctacacgacgctcttccgatctGCATGGcgactcggtgccactttttc	This study and Bacon et al. 2025. mBio. DOI: 10.1128/mbio.00968-25
oJMP1725	Barcoded primer for index PCR with partial Illumina TruSeq adapter, well position D12	acactctttccctacacgacgctcttccgatctAATAGCcgactcggtgccactttttc	This study and Bacon et al. 2025. mBio. DOI: 10.1128/mbio.00968-25
oJMP1726	Barcoded primer for index PCR with partial Illumina TruSeq adapter, well position E01	acactctttccctacacgacgctcttccgatctGTGCCAcgactcggtgccactttttc	This study and Bacon et al. 2025. mBio. DOI: 10.1128/mbio.00968-25
oJMP1727	Barcoded primer for index PCR with partial Illumina TruSeq adapter, well position E02	acactctttccctacacgacgctcttccgatctTCGAGGcgactcggtgccactttttc	This study and Bacon et al. 2025. mBio. DOI: 10.1128/mbio.00968-25
oJMP1728	Barcoded primer for index PCR with partial Illumina TruSeq adapter, well position E03	acactctttccctacacgacgctcttccgatctCACTAAcgactcggtgccactttttc	This study and Bacon et al. 2025. mBio. DOI: 10.1128/mbio.00968-25
oJMP1729	Barcoded primer for index PCR with partial Illumina TruSeq adapter, well position E04	acactctttccctacacgacgctcttccgatctGGTATAcgactcggtgccactttttc	This study and Bacon et al. 2025. mBio. DOI: 10.1128/mbio.00968-25
oJMP1730	Barcoded primer for index PCR with partial Illumina TruSeq adapter, well position E05	acactctttccctacacgacgctcttccgatctCGCCTGcgactcggtgccactttttc	This study and Bacon et al. 2025. mBio. DOI: 10.1128/mbio.00968-25
oJMP1731	Barcoded primer for index PCR with partial Illumina TruSeq adapter, well position E06	acactctttccctacacgacgctcttccgatctAATGAAcgactcggtgccactttttc	This study and Bacon et al. 2025. mBio. DOI: 10.1128/mbio.00968-25
oJMP1732	Barcoded primer for index PCR with partial Illumina TruSeq adapter, well position E07	acactctttccctacacgacgctcttccgatctACAACGcgactcggtgccactttttc	This study and Bacon et al. 2025. mBio. DOI: 10.1128/mbio.00968-25
oJMP1733	Barcoded primer for index PCR with partial Illumina TruSeq adapter, well position E08	acactctttccctacacgacgctcttccgatctATATCCcgactcggtgccactttttc	This study and Bacon et al. 2025. mBio. DOI: 10.1128/mbio.00968-25
oJMP1734	Barcoded primer for index PCR with partial Illumina TruSeq adapter, well position E09	acactctttccctacacgacgctcttccgatctAGTACTcgactcggtgccactttttc	This study and Bacon et al. 2025. mBio. DOI: 10.1128/mbio.00968-25
oJMP1735	Barcoded primer for index PCR with partial Illumina TruSeq adapter, well position E10	acactctttccctacacgacgctcttccgatctATAAGAcgactcggtgccactttttc	This study and Bacon et al. 2025. mBio. DOI: 10.1128/mbio.00968-25
oJMP1736	Barcoded primer for index PCR with partial Illumina TruSeq adapter, well position E11	acactctttccctacacgacgctcttccgatctGGTGAGcgactcggtgccactttttc	This study and Bacon et al. 2025. mBio. DOI: 10.1128/mbio.00968-25
oJMP1737	Barcoded primer for index PCR with partial Illumina TruSeq adapter, well position E12	acactctttccctacacgacgctcttccgatctTTCCGCcgactcggtgccactttttc	This study and Bacon et al. 2025. mBio. DOI: 10.1128/mbio.00968-25
oJMP1738	Barcoded primer for index PCR with partial Illumina TruSeq adapter, well position F01	acactctttccctacacgacgctcttccgatctGAAGTGcgactcggtgccactttttc	This study and Bacon et al. 2025. mBio. DOI: 10.1128/mbio.00968-25
oJMP1739	Barcoded primer for index PCR with partial Illumina TruSeq adapter, well position F02	acactctttccctacacgacgctcttccgatctCAATGCcgactcggtgccactttttc	This study and Bacon et al. 2025. mBio. DOI: 10.1128/mbio.00968-25
oJMP1740	Barcoded primer for index PCR with partial Illumina TruSeq adapter, well position F03	acactctttccctacacgacgctcttccgatctACGTCTcgactcggtgccactttttc	This study and Bacon et al. 2025. mBio. DOI: 10.1128/mbio.00968-25
oJMP1741	Barcoded primer for index PCR with partial Illumina TruSeq adapter, well position F04	acactctttccctacacgacgctcttccgatctCAGGACcgactcggtgccactttttc	This study and Bacon et al. 2025. mBio. DOI: 10.1128/mbio.00968-25
oJMP1742	Barcoded primer for index PCR with partial Illumina TruSeq adapter, well position F05	acactctttccctacacgacgctcttccgatctAAGCTCcgactcggtgccactttttc	This study and Bacon et al. 2025. mBio. DOI: 10.1128/mbio.00968-25
oJMP1743	Barcoded primer for index PCR with partial Illumina TruSeq adapter, well position F06	acactctttccctacacgacgctcttccgatctGACGATcgactcggtgccactttttc	This study and Bacon et al. 2025. mBio. DOI: 10.1128/mbio.00968-25
oJMP1744	Barcoded primer for index PCR with partial Illumina TruSeq adapter, well position F07	acactctttccctacacgacgctcttccgatctTCGTTCcgactcggtgccactttttc	This study and Bacon et al. 2025. mBio. DOI: 10.1128/mbio.00968-25
oJMP1745	Barcoded primer for index PCR with partial Illumina TruSeq adapter, well position F08	acactctttccctacacgacgctcttccgatctCCAATTcgactcggtgccactttttc	This study and Bacon et al. 2025. mBio. DOI: 10.1128/mbio.00968-25
oJMP1746	Barcoded primer for index PCR with partial Illumina TruSeq adapter, well position F09	acactctttccctacacgacgctcttccgatctAGTTGAcgactcggtgccactttttc	This study and Bacon et al. 2025. mBio. DOI: 10.1128/mbio.00968-25
oJMP1747	Barcoded primer for index PCR with partial Illumina TruSeq adapter, well position F10	acactctttccctacacgacgctcttccgatctAACCGAcgactcggtgccactttttc	This study and Bacon et al. 2025. mBio. DOI: 10.1128/mbio.00968-25
oJMP1748	Barcoded primer for index PCR with partial Illumina TruSeq adapter, well position F11	acactctttccctacacgacgctcttccgatctCAGATGcgactcggtgccactttttc	This study and Bacon et al. 2025. mBio. DOI: 10.1128/mbio.00968-25
oJMP1749	Barcoded primer for index PCR with partial Illumina TruSeq adapter, well position F12	acactctttccctacacgacgctcttccgatctGTAGAAcgactcggtgccactttttc	This study and Bacon et al. 2025. mBio. DOI: 10.1128/mbio.00968-25
oJMP1750	Barcoded primer for index PCR with partial Illumina TruSeq adapter, well position G01	acactctttccctacacgacgctcttccgatctGACATCcgactcggtgccactttttc	This study and Bacon et al. 2025. mBio. DOI: 10.1128/mbio.00968-25
oJMP1751	Barcoded primer for index PCR with partial Illumina TruSeq adapter, well position G02	acactctttccctacacgacgctcttccgatctCGATCTcgactcggtgccactttttc	This study and Bacon et al. 2025. mBio. DOI: 10.1128/mbio.00968-25
oJMP1752	Barcoded primer for index PCR with partial Illumina TruSeq adapter, well position G03	acactctttccctacacgacgctcttccgatctCGTCGCcgactcggtgccactttttc	This study and Bacon et al. 2025. mBio. DOI: 10.1128/mbio.00968-25
oJMP1753	Barcoded primer for index PCR with partial Illumina TruSeq adapter, well position G04	acactctttccctacacgacgctcttccgatctATGGCGcgactcggtgccactttttc	This study and Bacon et al. 2025. mBio. DOI: 10.1128/mbio.00968-25
oJMP1754	Barcoded primer for index PCR with partial Illumina TruSeq adapter, well position G05	acactctttccctacacgacgctcttccgatctATTGGTcgactcggtgccactttttc	This study and Bacon et al. 2025. mBio. DOI: 10.1128/mbio.00968-25
oJMP1755	Barcoded primer for index PCR with partial Illumina TruSeq adapter, well position G06	acactctttccctacacgacgctcttccgatctGCCACAcgactcggtgccactttttc	This study and Bacon et al. 2025. mBio. DOI: 10.1128/mbio.00968-25
oJMP1756	Barcoded primer for index PCR with partial Illumina TruSeq adapter, well position G07	acactctttccctacacgacgctcttccgatctCATCTAcgactcggtgccactttttc	This study and Bacon et al. 2025. mBio. DOI: 10.1128/mbio.00968-25
oJMP1757	Barcoded primer for index PCR with partial Illumina TruSeq adapter, well position G08	acactctttccctacacgacgctcttccgatctAACAAGcgactcggtgccactttttc	This study and Bacon et al. 2025. mBio. DOI: 10.1128/mbio.00968-25
oJMP1758	Barcoded primer for index PCR with partial Illumina TruSeq adapter, well position G09	acactctttccctacacgacgctcttccgatctGCAGCCcgactcggtgccactttttc	This study and Bacon et al. 2025. mBio. DOI: 10.1128/mbio.00968-25
oJMP1759	Barcoded primer for index PCR with partial Illumina TruSeq adapter, well position G10	acactctttccctacacgacgctcttccgatctACTCTTcgactcggtgccactttttc	This study and Bacon et al. 2025. mBio. DOI: 10.1128/mbio.00968-25
oJMP1760	Barcoded primer for index PCR with partial Illumina TruSeq adapter, well position G11	acactctttccctacacgacgctcttccgatctTGCTATcgactcggtgccactttttc	This study and Bacon et al. 2025. mBio. DOI: 10.1128/mbio.00968-25
oJMP1761	Barcoded primer for index PCR with partial Illumina TruSeq adapter, well position G12	acactctttccctacacgacgctcttccgatctAAGTGGcgactcggtgccactttttc	This study and Bacon et al. 2025. mBio. DOI: 10.1128/mbio.00968-25
oJMP1762	Barcoded primer for index PCR with partial Illumina TruSeq adapter, well position H01	acactctttccctacacgacgctcttccgatctCTCATAcgactcggtgccactttttc	This study and Bacon et al. 2025. mBio. DOI: 10.1128/mbio.00968-25
oJMP1763	Barcoded primer for index PCR with partial Illumina TruSeq adapter, well position H02	acactctttccctacacgacgctcttccgatctCCGACCcgactcggtgccactttttc	This study and Bacon et al. 2025. mBio. DOI: 10.1128/mbio.00968-25
oJMP1764	Barcoded primer for index PCR with partial Illumina TruSeq adapter, well position H03	acactctttccctacacgacgctcttccgatctGGCCAAcgactcggtgccactttttc	This study and Bacon et al. 2025. mBio. DOI: 10.1128/mbio.00968-25
oJMP1765	Barcoded primer for index PCR with partial Illumina TruSeq adapter, well position H04	acactctttccctacacgacgctcttccgatctAGACCAcgactcggtgccactttttc	This study and Bacon et al. 2025. mBio. DOI: 10.1128/mbio.00968-25
oJMP1766	Barcoded primer for index PCR with partial Illumina TruSeq adapter, well position H05	acactctttccctacacgacgctcttccgatctCGCGGAcgactcggtgccactttttc	This study and Bacon et al. 2025. mBio. DOI: 10.1128/mbio.00968-25
oJMP1767	Barcoded primer for index PCR with partial Illumina TruSeq adapter, well position H06	acactctttccctacacgacgctcttccgatctCCTGCTcgactcggtgccactttttc	This study and Bacon et al. 2025. mBio. DOI: 10.1128/mbio.00968-25
oJMP1768	Barcoded primer for index PCR with partial Illumina TruSeq adapter, well position H07	acactctttccctacacgacgctcttccgatctGCGCTGcgactcggtgccactttttc	This study and Bacon et al. 2025. mBio. DOI: 10.1128/mbio.00968-25
oJMP1769	Barcoded primer for index PCR with partial Illumina TruSeq adapter, well position H08	acactctttccctacacgacgctcttccgatctGAACCTcgactcggtgccactttttc	This study and Bacon et al. 2025. mBio. DOI: 10.1128/mbio.00968-25
oJMP1770	Barcoded primer for index PCR with partial Illumina TruSeq adapter, well position H09	acactctttccctacacgacgctcttccgatctTTCGAGcgactcggtgccactttttc	This study and Bacon et al. 2025. mBio. DOI: 10.1128/mbio.00968-25
oJMP1771	Barcoded primer for index PCR with partial Illumina TruSeq adapter, well position H10	acactctttccctacacgacgctcttccgatctAGAATCcgactcggtgccactttttc	This study and Bacon et al. 2025. mBio. DOI: 10.1128/mbio.00968-25
oJMP1772	Barcoded primer for index PCR with partial Illumina TruSeq adapter, well position H11	acactctttccctacacgacgctcttccgatctAGGCATcgactcggtgccactttttc	This study and Bacon et al. 2025. mBio. DOI: 10.1128/mbio.00968-25
oJMP1773	Barcoded primer for index PCR with partial Illumina TruSeq adapter, well position H12	acactctttccctacacgacgctcttccgatctACACGCcgactcggtgccactttttc	This study and Bacon et al. 2025. mBio. DOI: 10.1128/mbio.00968-25

## Sheet: Chemicals
Chemical	Chemical class	Solvent	Concentrations tested	Product or CAS number	Brand	Lot number	Notes	Reference
Ferulic acid	Phenolic acid	DMSO	0.46875 mM, 7.5 mM, 11.25 mM	W518301-100G	Acros Organics	STBB9826V	NA	NA
p-Coumaric acid	Phenolic acid	DMSO	6.25 mM, 7.5 mM, 9.375 mM	C9008-25G	Sigma-Aldrich	BCBS8872	NA	NA
Feruloyl amide	Phenolic amide	None	10 mM, 15 mM	NA	NA	NA	Batch #34 10/9/2017	Keating, Zhang, Ong, McIlwain and Morales et al. 2014. DOI: 10.3389/fmicb.2014.00402
Coumaroyl amide	Phenolic amide	DMSO	0.40625 mM, 13 mM, 15 mM	NA	NA	NA	CR-26 Batch #41 7/29/2019	Keating, Zhang, Ong, McIlwain and Morales et al. 2014. DOI: 10.3389/fmicb.2014.00402
Cinnamic acid	Aromatic acid	DMSO	0.9375 mM, 1.875 mM, 3.75 mM	C80857-250G	Sigma-Aldrich	MKBG5918V	NA	NA
Gamma-valerolactone (GVL)	Solvent	None	0.00937%, 0.63% (vol/vol)	108-29-2	Acros Organics	A0355218	NA	NA
Furfural	Furan	None	20 mM, 25 mM, 40 mM	98-01-1	Fisher	072815	NA	NA
Isobutanol	Solvent	None	1.25%, 5%, 7.5%, 10% (vol/vol)	78-83-1	Acros Organics	B0531370	NA	NA
Ethanol	Solvent	None	4%, 8%, 10%, 16% (vol/vol)	64-17-5	Fisher	NA	NA	NA
