# Supplementary material for: Orthogonal chemical genomics approaches reveal genomic targets for increasing anaerobic chemical tolerance in Zymomonas mobilis
Source: mSystems. 2025 Dec 4;11(1):e01001-25. doi: 10.1128/msystems.01001-25 (PMC12817903; doi:10.1128/msystems.01001-25)
Supplement: Table S3 — Putative engineering targets. [file msystems.01001-25-s0006.xlsx]

## Sheet: 20250213_putative_targets
Table S3. Putative engineering targets
Term	Definition
called_by	Denotes if the putative engineering target was identified by the Tn library, CRISPRi library, or both (|LFC| >= 4 and FDR <= 0.05). Genes with at least one phenotype called by both libraries were considered cross-validated engineering targets.
Tn_LFC	Log2 fold change for Tn library
Tn_FDR	Statistical significance for Tn library (FDR)
Ci_LFC	Log2 fold change for CRISPRi library
Ci_FDR	Statistical significance for CRISPRi library (Stouffer's p-value)
called_by	ZMO_num	condition	Tn_LFC	Tn_FDR	Ci_LFC	Ci_FDR	gene	gene product
Both	ZMO1629	p-Coumaric acid 9.375 mM	10.3181	0.00497619	8.97811	3.69e-07	ZMO1_ZMO1629	hypothetical protein
Both	ZMO1630	p-Coumaric acid 9.375 mM	10.0478	0.000650191	8.84901	9.35e-07	ZMO1_ZMO1630	hypothetical protein
Both	ZMO1879	p-Coumaric acid 9.375 mM	9.78611	0.000931183	10.3181	7.98e-07	hemB	porphobilinogen synthase
Both	ZMO1198	p-Coumaric acid 9.375 mM	9.63739	3.97e-05	9.63739	3.72e-06	hemA	5-aminolevulinic acid synthase
Both	ZMO1903	p-Coumaric acid 9.375 mM	9.02698	0.000399003	10.6063	3.3e-06	hemC	porphobilinogen deaminase
Both	ZMO1364	p-Coumaric acid 9.375 mM	8.97811	0.0224719	10.0478	3.7e-07	hemN2	coproporphyrinogen III oxidase
Both	ZMO0956	p-Coumaric acid 9.375 mM	8.84901	0.00801703	8.4141	3.63e-08	ZMO1_ZMO0956	ubiquinol-cytochrome c reductase iron-sulfur subunit
Both	ZMO0957	p-Coumaric acid 9.375 mM	8.67703	0.000985457	8.67703	3.48e-08	cytB	cytochrome b
Both	ZMO0958	p-Coumaric acid 9.375 mM	8.57504	0.00605195	8.27447	8.09e-07	petC	cytochrome c1
Both	ZMO0961	p-Coumaric acid 9.375 mM	8.43631	0.000218333	8.43631	2.4e-06	cccA2	class I cytochrome c
Both	ZMO1258	p-Coumaric acid 9.375 mM	8.4141	0.0015648	8.02441	3.47e-05	ccmC	cytochrome C assembly protein CcmC/CycZ
Both	ZMO1997	p-Coumaric acid 9.375 mM	8.13774	6.19e-05	8.13774	0.00022389	ZMO1_ZMO1997	CopD family protein
Both	ZMO0303	p-Coumaric acid 9.375 mM	8.02441	0.00025884	6.18555	0.00178733	hemH	ferrochelatase
Both	ZMO0957	Ferulic acid 7.5 mM	7.8707	0.0228906	7.41262	1.88e-49	cytB	cytochrome b
Both	ZMO0956	Ferulic acid 7.5 mM	7.83438	0.0378456	7.3903	5.41e-28	ZMO1_ZMO0956	ubiquinol-cytochrome c reductase iron-sulfur subunit
Both	ZMO1998	p-Coumaric acid 9.375 mM	7.7377	0.000290971	9.78611	1.05e-06	hemE	uroporphyrinogen decarboxylase
Both	ZMO0958	Ferulic acid 7.5 mM	7.57519	0.0358619	7.57519	1.93e-27	petC	cytochrome c1
Both	ZMO0961	Ferulic acid 7.5 mM	7.5039	0.0155205	7.85564	1.07e-12	cccA2	class I cytochrome c
Both	ZMO1902	p-Coumaric acid 9.375 mM	7.47759	2.4e-05	7.84728	1.28e-05	hemD	uroporphyrinogen III synthase
Both	ZMO1258	Ferulic acid 7.5 mM	7.45951	0.0265	7.83438	9.76e-21	ccmC	cytochrome C assembly protein CcmC/CycZ
Both	ZMO1255	Ferulic acid 7.5 mM	7.41262	0.0407916	4.42459	0.00291853	ccmF	cytochrome c-type biogenesis protein CcmF/NfrE
Both	ZMO1997	Ferulic acid 7.5 mM	7.36458	0.015043	7.8707	2.18e-18	ZMO1_ZMO1997	CopD family protein
Both	ZMO1256	Ferulic acid 7.5 mM	7.16363	0.0155265	6.06969	2.72e-11	ccmE	cytochrome c-type biogenesis protein CcmE/CycJ
Both	ZMO0303	Ferulic acid 7.5 mM	7.13917	0.0162333	7.13917	2.13e-14	hemH	ferrochelatase
Both	ZMO1818	p-Coumaric acid 9.375 mM	6.97484	7.26e-06	7.7377	6.67e-07	fdxN	4Fe-4S ferredoxin iron-sulfur binding domain protein
Both	ZMO1998	Ferulic acid 7.5 mM	6.88372	0.0201092	7.45951	2.53e-34	hemE	uroporphyrinogen decarboxylase
Both	ZMO0260	Ferulic acid 7.5 mM	6.83923	0.0283816	6.23822	2.86e-13	ccmA	heme exporter protein CcmA
Both	ZMO1253	p-Coumaric acid 9.375 mM	6.72794	2.47e-05	5.4798	0.000748024	ccmH	cytochrome c-type biogenesis protein NrfF/CcmH
Both	ZMO1198	Ferulic acid 7.5 mM	6.62793	0.0127954	6.34412	1.15e-14	hemA	5-aminolevulinic acid synthase
Both	ZMO1629	Ferulic acid 7.5 mM	6.37454	0.0207254	6.88372	2.81e-12	ZMO1_ZMO1629	hypothetical protein
Both	ZMO1903	Ferulic acid 7.5 mM	6.34412	0.0183429	6.78877	1.36e-24	hemC	porphobilinogen deaminase
Both	ZMO1253	Ferulic acid 7.5 mM	6.23822	0.0120626	6.47371	3.43e-22	ccmH	cytochrome c-type biogenesis protein NrfF/CcmH
Both	ZMO1879	Ferulic acid 7.5 mM	6.06969	0.0201621	7.5039	8.4e-13	hemB	porphobilinogen synthase
Both	ZMO1630	Ferulic acid 7.5 mM	5.97164	0.0133235	6.37454	5.98e-16	ZMO1_ZMO1630	hypothetical protein
Both	ZMO1790	Ferulic acid 7.5 mM	5.69164	0.0180737	6.83923	1.96e-16	ZMO1_ZMO1790	ABC transporter related protein
Both	ZMO1818	Ferulic acid 7.5 mM	5.60875	0.00967106	5.97164	2.15e-27	fdxN	4Fe-4S ferredoxin iron-sulfur binding domain protein
Both	ZMO1790	p-Coumaric acid 9.375 mM	5.4798	5.39e-05	4.38527	0.000446328	ZMO1_ZMO1790	ABC transporter related protein
Both	ZMO1902	Ferulic acid 7.5 mM	5.33926	0.0125515	7.16363	7.96e-28	hemD	uroporphyrinogen III synthase
Both	ZMO0179	p-Coumaric acid 9.375 mM	4.97994	4.4e-06	7.67608	8.33e-05	fbaB	fructose-bisphosphate aldolase
Both	ZMO0251	Ferulic acid 7.5 mM	4.68589	0.0120626	4.17739	9.75e-28	ZMO1_ZMO0251	putative enamine deaminase RidA/yjgF
Both	ZMO0299	p-Coumaric acid 9.375 mM	4.42364	9.6e-07	7.47759	0.000229479	purD	phosphoribosylamine--glycine ligase
Both	ZMO1420	p-Coumaric acid 9.375 mM	4.00332	3.49e-08	6.97484	0.00668095	purE	5-(carboxyamino)imidazole ribonucleotide mutase PurE
Both	ZMO0282	Cinnamic acid 3.75 mM	-4.26497	0.00193713	-4.51421	0.000784609	ZMO1_ZMO0282	MFP subunit of RND efflux system transporter
Both	ZMO0973	Cinnamic acid 3.75 mM	-4.51421	0.00502409	-5.66078	0.00643641	ZMO1_ZMO0973	hopanoid biosynthesis associated radical SAM protein HpnJ
Both	ZMO1317	Cinnamic acid 1.875 mM	-4.55159	2.42e-12	-4.16288	0.0129126	ZMO1_ZMO1317	uncharacterized protein
Both	ZMO1528	p-Coumaric acid 6.25 mM	-4.59781	0.00404304	-4.59781	1.27e-08	ZMO1_ZMO1528	multidrug efflux pump subunit AcrB
Both	ZMO1318	Cinnamic acid 3.75 mM	-4.66727	0.00626219	-4.04478	0.00238881	ZMO1_ZMO1318	putative P-loop containing nucleoside triphosphate hydrolase
Both	ZMO1317	Cinnamic acid 3.75 mM	-5.11212	0.00528041	-6.06339	0.00249246	ZMO1_ZMO1317	uncharacterized protein
Both	ZMO0283	Coumaroyl amide 15 mM	-6.984	0.00134155	-6.54072	0.00199464	ZMO1_ZMO0283	hydrophobe/amphiphile efflux-1 (HAE1) family RND efflux system transporter
Both	ZMO0283	Feruloyl amide 10 mM	-8.97704	0.0282456	-8.97704	0.0105536	ZMO1_ZMO0283	hydrophobe/amphiphile efflux-1 (HAE1) family RND efflux system transporter
CRISPRi	ZMO1628	p-Coumaric acid 9.375 mM	10.6063	0.0880067	9.02698	1.91e-07	ZMO1_ZMO1628	PepSY-associated TM helix domain-containing protein
CRISPRi	ZMO1364	Ferulic acid 7.5 mM	7.85564	0.0503544	7.36458	1.06e-16	hemN2	coproporphyrinogen III oxidase
CRISPRi	ZMO1628	Ferulic acid 7.5 mM	6.47371	0.0508285	6.62793	2.17e-30	ZMO1_ZMO1628	PepSY-associated TM helix domain-containing protein
CRISPRi	ZMO0820	p-Coumaric acid 9.375 mM	3.855	5.56e-08	4.49833	0.00182402	purL	phosphoribosylformylglycinamidine synthase subunit PurL
CRISPRi	ZMO1213	p-Coumaric acid 9.375 mM	3.63579	1.7e-07	4.00332	2.3e-06	ZMO1_ZMO1213	uncharacterized protein
CRISPRi	ZMO1557	p-Coumaric acid 9.375 mM	3.5153	5.83e-07	5.71743	0.00302986	purF	amidophosphoribosyltransferase
CRISPRi	ZMO1532	p-Coumaric acid 9.375 mM	3.46999	5.17e-08	4.97994	0.00938083	purQ	phosphoribosylformylglycinamidine synthase subunit PurQ
CRISPRi	ZMO1052	p-Coumaric acid 9.375 mM	3.1915	6.51e-05	7.84052	4.61e-05	purC	phosphoribosylaminoimidazole-succinocarboxamide synthase
CRISPRi	ZMO1052	Ferulic acid 7.5 mM	2.32848	0.0606857	4.60307	2.03e-11	purC	phosphoribosylaminoimidazole-succinocarboxamide synthase
CRISPRi	ZMO1421	Ferulic acid 7.5 mM	2.25283	0.0229633	4.51649	1.96e-15	purK	phosphoribosylaminoimidazole carboxylase ATPase subunit PurK
CRISPRi	ZMO1443	p-Coumaric acid 9.375 mM	2.24314	0.0871158	7.6015	1.3e-05	ZMO1_ZMO1443	polysaccharide biosynthesis protein
CRISPRi	ZMO1420	Ferulic acid 7.5 mM	2.19547	0.0125515	5.33926	5.92e-06	purE	5-(carboxyamino)imidazole ribonucleotide mutase PurE
CRISPRi	ZMO0422	p-Coumaric acid 9.375 mM	1.97834	0.0891777	8.57504	9.42e-07	ZMO1_ZMO0422	BadM/Rrf2 family transcriptional regulator
CRISPRi	ZMO1924	Ferulic acid 7.5 mM	1.63673	0.035217	4.06274	9.13e-19	ZMO1_ZMO1924	peptidase U32
CRISPRi	ZMO0422	Ferulic acid 7.5 mM	0.927259	0.223418	4.68589	4.07e-17	ZMO1_ZMO0422	BadM/Rrf2 family transcriptional regulator
CRISPRi	ZMO1326	p-Coumaric acid 9.375 mM	0.925733	0.761171	4.23003	0.000369956	nagE	PTS system fructose subfamily IIA component
CRISPRi	ZMO1690	p-Coumaric acid 9.375 mM	0.796261	0.400856	-6.20742	9.41e-05	ZMO1_ZMO1690	chaperone DnaJ domain protein
CRISPRi	ZMO0179	Ferulic acid 7.5 mM	0.701404	0.217681	5.60875	8.95e-25	fbaB	fructose-bisphosphate aldolase
CRISPRi	ZMO1866	Ferulic acid 7.5 mM	0.669043	0.175156	5.69164	2.29e-25	ZMO1_ZMO1866	beta-lactamase domain protein
CRISPRi	ZMO1327	p-Coumaric acid 9.375 mM	0.614333	0.966968	5.69822	1.04e-06	ZMO1_ZMO1327	HPr family phosphocarrier
CRISPRi	ZMO0655	p-Coumaric acid 9.375 mM	0.60944	0.343561	-4.27196	0.00021945	add1	adenosine/AMP deaminase
CRISPRi	ZMO0659	p-Coumaric acid 9.375 mM	0.55021	0.90325	4.62021	0.0350947	ZMO1_ZMO0659	HAD (haloacid dehalogenase)-superfamily subfamily IB hydrolase
CRISPRi	ZMO0345	p-Coumaric acid 9.375 mM	0.490836	0.660644	-4.83802	4.74e-05	ZMO1_ZMO0345	endonuclease/exonuclease/phosphatase
CRISPRi	ZMO0332	p-Coumaric acid 9.375 mM	0.137591	0.985266	-4.37045	0.00045756	thiE1	thiamine phosphate synthase
CRISPRi	ZMO0156	p-Coumaric acid 9.375 mM	-0.0317764	0.826364	-5.97403	0.0108442	ZMO1_ZMO0156	uncharacterized protein
CRISPRi	ZMO1105	p-Coumaric acid 9.375 mM	-0.101912	0.872328	-5.38308	0.000643893	ZMO1_ZMO1105	histidine kinase
CRISPRi	ZMO0265	p-Coumaric acid 9.375 mM	-0.120753	0.702463	-6.04798	0.000602312	ZMO1_ZMO0265	uncharacterized protein
CRISPRi	ZMO1961	p-Coumaric acid 9.375 mM	-0.244763	0.351926	-6.96287	1.35e-05	ZMO1_ZMO1961	uncharacterized protein
CRISPRi	ZMO1954	Cinnamic acid 3.75 mM	-0.424682	0.0948632	-4.26497	0.00986398	panC1	pantoate-beta-alanine ligase
CRISPRi	ZMO1429	p-Coumaric acid 9.375 mM	-0.52356	0.766927	-5.77677	0.00617859	ZMO1_ZMO1429	NodT family RND efflux system outer membrane lipoprotein
CRISPRi	ZMO1961	Ferulic acid 7.5 mM	-0.554244	0.0290621	-7.7053	2.89e-05	ZMO1_ZMO1961	uncharacterized protein
CRISPRi	ZMO1659	p-Coumaric acid 9.375 mM	-0.561747	0.507422	-5.41336	0.00031551	ftsH	ATP-dependent metalloprotease FtsH
CRISPRi	ZMO1667	p-Coumaric acid 9.375 mM	-0.653495	0.085988	-6.08528	3.47e-05	ctpA	CtpA (carboxyl-terminal protease) family protein
CRISPRi	ZMO0019	p-Coumaric acid 9.375 mM	-0.768661	0.0517151	-4.92188	0.0136696	ZMO1_ZMO0019	heparinase II/III family protein
CRISPRi	ZMO0819	p-Coumaric acid 9.375 mM	-0.858856	0.515747	4.42364	2.94e-06	ugd	UDP-glucose 6-dehydrogenase
CRISPRi	ZMO1638	Cinnamic acid 3.75 mM	-1.09331	0.0456562	-4.94953	0.000641038	secB	protein-export protein SecB
CRISPRi	ZMO0512	Cinnamic acid 3.75 mM	-1.13452	0.0342606	-4.66727	5.04e-05	lpd	dihydrolipoamide dehydrogenase
CRISPRi	ZMO0511	Cinnamic acid 3.75 mM	-1.3002	0.05957	-5.11212	0.000212936	ZMO1_ZMO0511	thioesterase superfamily protein
CRISPRi	ZMO1606	Cinnamic acid 3.75 mM	-1.36759	0.0156094	-4.78808	0.000380496	pdhA	pyruvate dehydrogenase E1 component subunit alpha
CRISPRi	ZMO1634	Ferulic acid 7.5 mM	-1.38873	0.0238244	-5.45008	3.37e-08	ZMO1_ZMO1634	Smr domain-containing protein
CRISPRi	ZMO0464	Cinnamic acid 3.75 mM	-1.72886	0.0664184	-6.11171	5.62e-05	secG	preprotein translocase SecG subunit
CRISPRi	ZMO1690	Coumaroyl amide 13 mM	-1.77934	0.00262646	-6.18314	0.00111458	ZMO1_ZMO1690	chaperone DnaJ domain protein
CRISPRi	ZMO0285	p-Coumaric acid 6.25 mM	-1.78018	0.01469	-4.13195	2.04e-07	ZMO1_ZMO0285	NodT family RND efflux system outer membrane lipoprotein
CRISPRi	ZMO0464	p-Coumaric acid 9.375 mM	-1.82524	0.567338	-4.44582	2.29e-05	secG	preprotein translocase SecG subunit
CRISPRi	ZMO1690	Coumaroyl amide 15 mM	-1.8527	0.00134155	-6.984	3.1e-06	ZMO1_ZMO1690	chaperone DnaJ domain protein
CRISPRi	ZMO0464	p-Coumaric acid 6.25 mM	-1.98592	0.0111384	-4.35126	1.8e-10	secG	preprotein translocase SecG subunit
CRISPRi	ZMO1634	p-Coumaric acid 9.375 mM	-2.24467	0.0025155	-5.08935	2.68e-05	ZMO1_ZMO1634	Smr domain-containing protein
CRISPRi	ZMO0510	Cinnamic acid 3.75 mM	-2.41213	0.0094278	-5.17057	0.00211334	pdhC	dihydrolipoyllysine-residue acetyltransferase
CRISPRi	ZMO1879	Feruloyl amide 10 mM	-3.10324	0.56759	-4.00654	0.0100457	hemB	porphobilinogen synthase
CRISPRi	ZMO0285	Coumaroyl amide 13 mM	-3.38727	0.000368031	-5.7985	0.00497816	ZMO1_ZMO0285	NodT family RND efflux system outer membrane lipoprotein
CRISPRi	ZMO1316	Cinnamic acid 3.75 mM	-3.58036	0.00722283	-4.72445	0.00109932	ZMO1_ZMO1316	polysaccharide biosynthesis protein
CRISPRi	ZMO1318	Cinnamic acid 1.875 mM	-3.82875	1.7e-10	-4.55159	0.0128576	ZMO1_ZMO1318	putative P-loop containing nucleoside triphosphate hydrolase
CRISPRi	ZMO0973	p-Coumaric acid 6.25 mM	-3.84627	0.00217083	-4.22468	0.000149435	ZMO1_ZMO0973	hopanoid biosynthesis associated radical SAM protein HpnJ
CRISPRi	ZMO0285	Feruloyl amide 10 mM	-4.17349	0.111997	-7.77287	0.0127344	ZMO1_ZMO0285	NodT family RND efflux system outer membrane lipoprotein
CRISPRi	ZMO1246	p-Coumaric acid 9.375 mM	-4.27196	0.788211	4.14871	0.00159329	ZMO1_ZMO1246	50S ribosomal protein L36
CRISPRi	ZMO1767	p-Coumaric acid 9.375 mM	-4.44582	0.788211	4.44821	2.01e-06	galU	UTP-glucose-1-phosphate uridylyltransferase
CRISPRi	ZMO0282	Feruloyl amide 10 mM	-7.77287	0.180552	-9.41879	0.00115319	ZMO1_ZMO0282	MFP subunit of RND efflux system transporter
CRISPRi	ZMO0973	Feruloyl amide 10 mM	-9.41879	0.382279	-5.69317	0.0309424	ZMO1_ZMO0973	hopanoid biosynthesis associated radical SAM protein HpnJ
Tn	ZMO1255	p-Coumaric acid 9.375 mM	8.27447	0.00959156	0.892718	0.200527	ccmF	cytochrome c-type biogenesis protein CcmF/NfrE
Tn	ZMO1256	p-Coumaric acid 9.375 mM	7.84728	0.000111703	1.4627	0.2646	ccmE	cytochrome c-type biogenesis protein CcmE/CycJ
Tn	ZMO0262	p-Coumaric acid 9.375 mM	7.84052	0.00141868	-0.0983298	0.00332117	ccmB	cytochrome c-type biogenesis protein CcmB
Tn	ZMO1254	p-Coumaric acid 9.375 mM	7.67608	0.000775781	0.230022	0.16996	ccmG	thiol:disulfide oxidoreductase CcmG
Tn	ZMO0260	p-Coumaric acid 9.375 mM	7.6015	0.00235205	1.33018	0.0225973	ccmA	heme exporter protein CcmA
Tn	ZMO0262	Ferulic acid 7.5 mM	7.3903	0.0246946	1.148	2.73e-05	ccmB	cytochrome c-type biogenesis protein CcmB
Tn	ZMO1254	Ferulic acid 7.5 mM	6.78877	0.0229633	1.40474	0.00278727	ccmG	thiol:disulfide oxidoreductase CcmG
Tn	ZMO0251	p-Coumaric acid 9.375 mM	6.18555	3.49e-08	3.20861	0.00148408	ZMO1_ZMO0251	putative enamine deaminase RidA/yjgF
Tn	ZMO1442	p-Coumaric acid 9.375 mM	5.71743	3.16e-05	-0.118257	0.283032	ZMO1_ZMO1442	uncharacterized protein
Tn	ZMO1955	p-Coumaric acid 9.375 mM	5.69822	0.0031202	2.58551	0.00234659	mdh	malate dehydrogenase
Tn	ZMO0302	p-Coumaric acid 9.375 mM	4.71849	3.05e-05	-0.206606	0.00449134	ZMO1_ZMO0302	aryl-sulfate sulfotransferase
Tn	ZMO1859	p-Coumaric acid 9.375 mM	4.62021	0.000132999	3.5153	0.00170703	rpfN	carbohydrate porin
Tn	ZMO1442	Ferulic acid 7.5 mM	4.60307	0.00677503	-0.112728	0.341679	ZMO1_ZMO1442	uncharacterized protein
Tn	ZMO1126	Ferulic acid 7.5 mM	4.51649	0.00879167	1.32597	0.059259	ntrX	Fis family transcriptional regulator
Tn	ZMO1421	p-Coumaric acid 9.375 mM	4.49833	2.17e-07	3.95742	0.000425396	purK	phosphoribosylaminoimidazole carboxylase ATPase subunit PurK
Tn	ZMO1610	p-Coumaric acid 9.375 mM	4.44821	5.88e-07	1.03626	0.432735	ZMO1_ZMO1610	uncharacterized protein
Tn	ZMO0544	Ferulic acid 7.5 mM	4.42459	0.0180737	1.39412	0.0836123	citC	isocitrate dehydrogenase NADP-dependent
Tn	ZMO1609	p-Coumaric acid 9.375 mM	4.38527	4.66e-07	0.985043	0.449943	ZMO1_ZMO1609	uncharacterized protein
Tn	ZMO0820	Furfural 40 mM	4.32561	0.00869002	1.82751	0.811538	purL	phosphoribosylformylglycinamidine synthase subunit PurL
Tn	ZMO0653	p-Coumaric acid 9.375 mM	4.23003	2.71e-06	2.01279	0.0366993	ZMO1_ZMO0653	AI-2E family transporter
Tn	ZMO1741	p-Coumaric acid 9.375 mM	4.14871	4.79e-07	1.84695	0.00699623	lepA	GTP-binding elongation factor 4 LepA
Tn	ZMO1764	Ferulic acid 7.5 mM	4.06274	0.00751817	2.32848	5.05e-05	ZMO1_ZMO1764	murein L%2CD-transpeptidase YcbB/YkuD-like protein
Tn	ZMO1016	Cinnamic acid 3.75 mM	-4.04478	0.00502409	-0.950525	0.523722	ZMO1_ZMO1016	MCE family protein
Tn	ZMO0019	Isobutanol 7.5 percent	-4.07626	0.00702375	-3.33797	0.720607	ZMO1_ZMO0019	heparinase II/III family protein
Tn	ZMO0283	Cinnamic acid 3.75 mM	-4.0787	0.000794252	-3.50185	0.0945054	ZMO1_ZMO0283	hydrophobe/amphiphile efflux-1 (HAE1) family RND efflux system transporter
Tn	ZMO1232	Isobutanol 7.5 percent	-4.0976	0.00358365	-3.52551	0.797351	ZMO1_ZMO1232	glycosyl transferase family 1
Tn	ZMO0454	Furfural 40 mM	-4.0986	0.00502117	-1.56827	0.995958	fhs	formate--tetrahydrofolate ligase
Tn	ZMO1694	p-Coumaric acid 6.25 mM	-4.13195	0.0028862	-3.61845	2.79e-08	ZMO1_ZMO1694	TonB-dependent receptor
Tn	ZMO0964	Cinnamic acid 1.875 mM	-4.16288	1.02e-10	-1.04254	0.310585	ZMO1_ZMO0964	NodT family RND efflux system outer membrane lipoprotein
Tn	ZMO1651	Furfural 40 mM	-4.21742	0.00869002	-4.21742	0.980132	ptsP	signal transduction protein
Tn	ZMO1529	p-Coumaric acid 6.25 mM	-4.22468	0.00200958	-2.7054	5.37e-05	ZMO1_ZMO1529	multidrug efflux pump subunit AcrA
Tn	ZMO0282	Isobutanol 7.5 percent	-4.27518	0.000298516	-0.369813	0.971455	ZMO1_ZMO0282	MFP subunit of RND efflux system transporter
Tn	ZMO0307	Isobutanol 7.5 percent	-4.33302	0.00309387	-3.27909	0.213288	kpsC	capsule polysaccharide biosynthesis protein
Tn	ZMO0947	Ferulic acid 7.5 mM	-4.34423	0.0107561	-1.65991	0.00158503	ZMO1_ZMO0947	glycosyl transferase family 2
Tn	ZMO1527	p-Coumaric acid 6.25 mM	-4.35126	0.00294684	-3.52835	1.29e-08	ZMO1_ZMO1527	multidrug efflux pump subunit AcrB
Tn	ZMO0099	Isobutanol 7.5 percent	-4.37261	0.00358365	-4.92384	0.137409	ZMO1_ZMO0099	major facilitator superfamily transporter
Tn	ZMO1018	Cinnamic acid 3.75 mM	-4.72445	0.00722283	-1.80861	0.400621	ZMO1_ZMO1018	DUF140 domain-containing protein
Tn	ZMO1322	Cinnamic acid 3.75 mM	-4.78808	0.00912397	-2.2681	0.0119234	chvI	winged helix family two component transcriptional regulator
Tn	ZMO0966	Cinnamic acid 1.875 mM	-4.8094	7.88e-14	-1.57022	0.212386	emrB	EmrB/QacA subfamily drug resistance transporter
Tn	ZMO1323	Cinnamic acid 3.75 mM	-4.94953	0.00502409	-1.51421	0.413182	chvG	histidine kinase
Tn	ZMO1017	Cinnamic acid 3.75 mM	-5.17057	0.00885046	-2.07542	0.164281	ZMO1_ZMO1017	iron ABC transporter ATP-binding protein
Tn	ZMO1355	Furfural 40 mM	-5.20354	0.00882637	-5.20354	0.565608	ZMO1_ZMO1355	ABC transporter related protein
Tn	ZMO0283	Isobutanol 7.5 percent	-5.49556	1.96e-16	1.12768	0.930361	ZMO1_ZMO0283	hydrophobe/amphiphile efflux-1 (HAE1) family RND efflux system transporter
Tn	ZMO1490	Cinnamic acid 3.75 mM	-5.66078	0.011939	-2.66369	0.0352759	ZMO1_ZMO1490	putative outer membrane associated protein
Tn	ZMO0283	Coumaroyl amide 13 mM	-5.7985	0.00526642	-3.2013	0.108492	ZMO1_ZMO0283	hydrophobe/amphiphile efflux-1 (HAE1) family RND efflux system transporter
Tn	ZMO0965	Cinnamic acid 3.75 mM	-6.06339	0.00854565	-1.46199	0.0962863	ZMO1_ZMO0965	efflux pump membrane protein
Tn	ZMO0282	Coumaroyl amide 13 mM	-6.18314	0.000368031	-3.38727	0.00835587	ZMO1_ZMO0282	MFP subunit of RND efflux system transporter
Tn	ZMO0282	Coumaroyl amide 15 mM	-6.54072	0.00111883	-2.63802	0.000136801	ZMO1_ZMO0282	MFP subunit of RND efflux system transporter
Tn	ZMO0774	p-Coumaric acid 9.375 mM	-6.96287	0.0014659	2.53723	0.000867943	ZMO1_ZMO0774	LysR family transcriptional regulator
Tn	ZMO0966	Ferulic acid 7.5 mM	-7.7053	0.00822251	0.172486	0.888036	emrB	EmrB/QacA subfamily drug resistance transporter
Tn	ZMO0964	Cinnamic acid 3.75 mM	-8.25274	0.00981411	-1.34253	0.177413	ZMO1_ZMO0964	NodT family RND efflux system outer membrane lipoprotein
Tn	ZMO0966	Cinnamic acid 3.75 mM	-11.0434	0.00731783	-2.49881	0.0596031	emrB	EmrB/QacA subfamily drug resistance transporter
