# Supplementary material for: Orthogonal chemical genomics approaches reveal genomic targets for increasing anaerobic chemical tolerance in Zymomonas mobilis
Source: mSystems. 2025 Dec 4;11(1):e01001-25. doi: 10.1128/msystems.01001-25 (PMC12817903; doi:10.1128/msystems.01001-25)
Supplement: Table S4 — Protein localization predictions. [file msystems.01001-25-s0007.xlsx]

## Sheet: SignalP 6.0 output
Column1	Column12	Column2	Column3	Column4	Column5	Column6	Column7	Column8	Column9	Column10
# SignalP-6.0	0	Organism: Other	Timestamp: 20250212152204
# ID	Protein ID	Prediction	OTHER	SP(Sec/SPI)	LIPO(Sec/SPII)	TAT(Tat/SPI)	TATLIPO(Tat/SPII)	PILIN(Sec/SPIII)	CS Position	Protein ID
AVZ41384.1 TonB-dependent receptor _Zymomonas mobilis subsp. mobilis ZM4 _ ATCC 31821_	AVZ41384	SP	0.000407	0.998901	0.000211	0.000163	0.000157	0.000145	CS pos: 25-26. Pr: 0.9751	AVZ41384
AVZ41385.1 histidinol-phosphate aminotransferase HisC _Zymomonas mobilis subsp. mobilis ZM4 _ ATCC 31821_	AVZ41385	TAT	1.1e-05	5.7e-05	2e-06	0.998455	0.001454	0	CS pos: 30-31. Pr: 0.9186	AVZ41385
AVZ41386.1 adenylyl-sulfate kinase _Zymomonas mobilis subsp. mobilis ZM4 _ ATCC 31821_	AVZ41386	OTHER	1	0	0	0	0	0		AVZ41386
AVZ41387.1 sulfate adenylyltransferase large subunit _Zymomonas mobilis subsp. mobilis ZM4 _ ATCC 31821_	AVZ41387	OTHER	1	0	0	0	0	0		AVZ41387
AVZ41388.1 sulfate adenylyltransferase small subunit _Zymomonas mobilis subsp. mobilis ZM4 _ ATCC 31821_	AVZ41388	OTHER	1	0	0	0	0	0		AVZ41388
AVZ41389.1 siroheme synthase CysG _Zymomonas mobilis subsp. mobilis ZM4 _ ATCC 31821_	AVZ41389	OTHER	1	0	0	0	0	0		AVZ41389
AVZ41390.1 phosphoadenosine phosphosulfate reductase _Zymomonas mobilis subsp. mobilis ZM4 _ ATCC 31821_	AVZ41390	OTHER	1	2.2e-05	0	0	0	0		AVZ41390
AVZ41391.1 sulfite reductase _NADPH_ hemoprotein beta-component _Zymomonas mobilis subsp. mobilis ZM4 _ ATCC 31821_	AVZ41391	OTHER	1	2e-06	0	0	0	0		AVZ41391
AVZ41392.1 sulfite reductase _NADPH_ flavoprotein alpha chain _Zymomonas mobilis subsp. mobilis ZM4 _ ATCC 31821_	AVZ41392	OTHER	1	7e-06	0	0	0	0		AVZ41392
AVZ41393.1 DUF45 domain-containing protein _Zymomonas mobilis subsp. mobilis ZM4 _ ATCC 31821_	AVZ41393	OTHER	1	0	0	0	0	0		AVZ41393
AVZ41394.1 uncharacterized protein ZMO1_ZMO0011 _Zymomonas mobilis subsp. mobilis ZM4 _ ATCC 31821_	AVZ41394	OTHER	1	0	0	0	0	0		AVZ41394
AVZ41395.1 coproporphyrinogen III oxidase _Zymomonas mobilis subsp. mobilis ZM4 _ ATCC 31821_	AVZ41395	OTHER	1	1e-06	0	0	0	0		AVZ41395
AVZ41396.1 rdgB_HAM1 family non-canonical purine NTP pyrophosphatase _Zymomonas mobilis subsp. mobilis ZM4 _ ATCC 31821_	AVZ41396	OTHER	1	0	0	0	0	0		AVZ41396
AVZ41397.1 ribonuclease PH _Zymomonas mobilis subsp. mobilis ZM4 _ ATCC 31821_	AVZ41397	OTHER	1	3e-06	0	0	0	0		AVZ41397
AVZ41398.1 heat-inducible transcription repressor HrcA _Zymomonas mobilis subsp. mobilis ZM4 _ ATCC 31821_	AVZ41398	OTHER	1	0	0	0	0	0		AVZ41398
AVZ41399.1 GrpE protein _Zymomonas mobilis subsp. mobilis ZM4 _ ATCC 31821_	AVZ41399	OTHER	1	0	0	0	0	0		AVZ41399
AVZ41400.1 RsmB-like methyltransferase _Zymomonas mobilis subsp. mobilis ZM4 _ ATCC 31821_	AVZ41400	OTHER	1	0	0	0	0	0		AVZ41400
AVZ41401.1 ribulose-phosphate 3-epimerase _Zymomonas mobilis subsp. mobilis ZM4 _ ATCC 31821_	AVZ41401	OTHER	1	0	0	0	0	0		AVZ41401
AVZ41402.1 heparinase II_III family protein _Zymomonas mobilis subsp. mobilis ZM4 _ ATCC 31821_	AVZ41402	OTHER	1	0	0	0	0	0		AVZ41402
AVZ41403.1 LUD domain-containing protein _Zymomonas mobilis subsp. mobilis ZM4 _ ATCC 31821_	AVZ41403	OTHER	1	0	0	0	0	0		AVZ41403
AVZ41404.1 iron-sulfur cluster-binding protein YkgF _Zymomonas mobilis subsp. mobilis ZM4 _ ATCC 31821_	AVZ41404	OTHER	1	0	0	0	0	0		AVZ41404
AVZ41405.1 Fe-S oxidoreductase _Zymomonas mobilis subsp. mobilis ZM4 _ ATCC 31821_	AVZ41405	OTHER	1	0	0	0	0	0		AVZ41405
AVZ41406.1 AsnC family transcriptional regulator _Zymomonas mobilis subsp. mobilis ZM4 _ ATCC 31821_	AVZ41406	OTHER	1	0	0	0	0	0		AVZ41406
AVZ41407.1 EamA_RhaT family transporter _Zymomonas mobilis subsp. mobilis ZM4 _ ATCC 31821_	AVZ41407	OTHER	1	0	0	0	0	0		AVZ41407
AVZ41408.1 Sel1 domain protein repeat-containing protein _Zymomonas mobilis subsp. mobilis ZM4 _ ATCC 31821_	AVZ41408	SP	0.000643	0.998057	0.000457	0.000292	0.000272	0.000254	CS pos: 21-22. Pr: 0.9664	AVZ41408
AVZ41409.1 bifunctional phosphoribosyl aminoimidazole carboxamide formyltransferase_IMP cyclohydrolase _Zymomonas mobilis subsp. mobilis ZM4 _ ATCC 31821_	AVZ41409	OTHER	1	0	0	0	0	0		AVZ41409
AVZ41410.1 restriction endonuclease _Zymomonas mobilis subsp. mobilis ZM4 _ ATCC 31821_	AVZ41410	OTHER	1	3e-06	0	0	0	0		AVZ41410
AVZ41411.1 Sel1 domain protein repeat-containing protein _Zymomonas mobilis subsp. mobilis ZM4 _ ATCC 31821_	AVZ41411	SP	0.020539	0.560809	0.415509	0.001593	0.000924	0.000582	CS pos: 30-31. Pr: 0.5139	AVZ41411
AVZ41412.1 glyoxalase_bleomycin resistance protein_dioxygenase _Zymomonas mobilis subsp. mobilis ZM4 _ ATCC 31821_	AVZ41412	OTHER	1	1e-06	0	0	0	0		AVZ41412
AVZ41413.2 TonB-dependent receptor _Zymomonas mobilis subsp. mobilis ZM4 _ ATCC 31821_	AVZ41413	SP	0.288512	0.70593	0.004213	0.000485	0.000357	0.000485	CS pos: 37-38. Pr: 0.6807	AVZ41413
AVZ41414.1 putative zinc- or iron-chelating domain-containing protein _Zymomonas mobilis subsp. mobilis ZM4 _ ATCC 31821_	AVZ41414	OTHER	1	0	0	0	0	0		AVZ41414
AVZ41415.1 ankyrin repeat domain-containing protein _Zymomonas mobilis subsp. mobilis ZM4 _ ATCC 31821_	AVZ41415	SP	0.000321	0.998855	0.000212	0.000205	0.000204	0.000173	CS pos: 24-25. Pr: 0.9769	AVZ41415
AVZ41416.1 DUF1491 domain-containing protein _Zymomonas mobilis subsp. mobilis ZM4 _ ATCC 31821_	AVZ41416	OTHER	1	0	0	0	0	0		AVZ41416
AVZ41417.1 PTS IIA-like nitrogen-regulatory protein PtsN_NagE _Zymomonas mobilis subsp. mobilis ZM4 _ ATCC 31821_	AVZ41417	OTHER	1	0	0	0	0	0		AVZ41417
AVZ41418.1 ribosomal protein S30Ae_sigma 54 modulation protein _Zymomonas mobilis subsp. mobilis ZM4 _ ATCC 31821_	AVZ41418	OTHER	1	0	0	0	0	0		AVZ41418
AVZ41419.1 DNA polymerase III epsilon subunit _Zymomonas mobilis subsp. mobilis ZM4 _ ATCC 31821_	AVZ41419	OTHER	1	1e-06	0	0	0	0		AVZ41419
AVZ41420.1 dephospho-CoA kinase _Zymomonas mobilis subsp. mobilis ZM4 _ ATCC 31821_	AVZ41420	OTHER	1	2.7e-05	0	0	0	0		AVZ41420
AVZ41421.1 shikimate 5-dehydrogenase _Zymomonas mobilis subsp. mobilis ZM4 _ ATCC 31821_	AVZ41421	OTHER	1	0	0	0	0	0		AVZ41421
AVZ41422.1 Maf family protein _Zymomonas mobilis subsp. mobilis ZM4 _ ATCC 31821_	AVZ41422	OTHER	0.854389	0.141973	0.002317	0.000459	0.000268	0.000603		AVZ41422
AVZ41423.1 Sel1 domain protein repeat-containing protein _Zymomonas mobilis subsp. mobilis ZM4 _ ATCC 31821_	AVZ41423	SP	0.000283	0.999108	0.000165	0.000171	0.000149	0.00014	CS pos: 28-29. Pr: 0.5905	AVZ41423
AVZ41424.1 lysine exporter protein _LYSE_YGGA_ _Zymomonas mobilis subsp. mobilis ZM4 _ ATCC 31821_	AVZ41424	OTHER	0.999969	4.5e-05	0	0	0	0		AVZ41424
AVZ41425.1 LysR family transcriptional regulator _Zymomonas mobilis subsp. mobilis ZM4 _ ATCC 31821_	AVZ41425	OTHER	1	0	0	0	0	0		AVZ41425
AVZ41426.1 cyanate permease CynX _Zymomonas mobilis subsp. mobilis ZM4 _ ATCC 31821_	AVZ41426	OTHER	1	0	0	0	0	0		AVZ41426
AVZ41427.1 alpha_beta hydrolase fold protein _Zymomonas mobilis subsp. mobilis ZM4 _ ATCC 31821_	AVZ41427	OTHER	1	0	0	0	0	0		AVZ41427
AVZ41428.1 MarR family transcriptional regulator _Zymomonas mobilis subsp. mobilis ZM4 _ ATCC 31821_	AVZ41428	OTHER	1	0	0	0	0	0		AVZ41428
AVZ41429.1 anion permerase _Zymomonas mobilis subsp. mobilis ZM4 _ ATCC 31821_	AVZ41429	OTHER	1	2e-06	0	0	0	0		AVZ41429
AVZ41430.1 glucosamine_fructose-6-phosphate isomerizing aminotransferase _Zymomonas mobilis subsp. mobilis ZM4 _ ATCC 31821_	AVZ41430	OTHER	1	1e-06	0	0	0	0		AVZ41430
AVZ41431.1 bacterial PH domain-containing protein _Zymomonas mobilis subsp. mobilis ZM4 _ ATCC 31821_	AVZ41431	OTHER	1	0	0	0	0	0		AVZ41431
AVZ41432.1 glycerate kinase _Zymomonas mobilis subsp. mobilis ZM4 _ ATCC 31821_	AVZ41432	OTHER	1	0	0	0	0	0		AVZ41432
AVZ41433.1 uncharacterized protein ZMO1_ZMO0060 _Zymomonas mobilis subsp. mobilis ZM4 _ ATCC 31821_	AVZ41433	OTHER	1	0	0	0	0	0		AVZ41433
AVZ41434.1 histidine acid phosphatase _Zymomonas mobilis subsp. mobilis ZM4 _ ATCC 31821_	AVZ41434	SP	0.000326	0.999027	0.000171	0.000158	0.000153	0.000144	CS pos: 21-22. Pr: 0.9746	AVZ41434
AVZ41435.1 aldo_keto reductase _Zymomonas mobilis subsp. mobilis ZM4 _ ATCC 31821_	AVZ41435	OTHER	1	4e-06	0	0	0	0		AVZ41435
AVZ41436.1 carbohydrate-selective porin OprB _Zymomonas mobilis subsp. mobilis ZM4 _ ATCC 31821_	AVZ41436	OTHER	0.991995	0.006637	0.000194	0.001086	6.3e-05	2.5e-05		AVZ41436
AVZ41437.1 hypothetical protein ZMO1_ZMO0066 _Zymomonas mobilis subsp. mobilis ZM4 _ ATCC 31821_	AVZ41437	OTHER	1	4.6e-05	1e-06	0	0	0		AVZ41437
AVZ41438.1 Sel1 domain protein repeat-containing protein _Zymomonas mobilis subsp. mobilis ZM4 _ ATCC 31821_	AVZ41438	SP	0.078467	0.917084	0.003392	0.000479	0.000284	0.000268	CS pos: 32-33. Pr: 0.8647	AVZ41438
AVZ41439.1 major tail tube protein _Zymomonas mobilis subsp. mobilis ZM4 _ ATCC 31821_	AVZ41439	OTHER	1	0	0	0	0	0		AVZ41439
AVZ41440.1 GrxB family glutaredoxin 2 _Zymomonas mobilis subsp. mobilis ZM4 _ ATCC 31821_	AVZ41440	OTHER	1	0	0	0	0	0		AVZ41440
AVZ41441.1 NHL repeat-containing protein _Zymomonas mobilis subsp. mobilis ZM4 _ ATCC 31821_	AVZ41441	TAT	0.001667	0.026547	0.001829	0.828863	0.140869	0.000219	CS pos: 35-36. Pr: 0.3851	AVZ41441
AVZ41442.1 CBS domain-containing protein _Zymomonas mobilis subsp. mobilis ZM4 _ ATCC 31821_	AVZ41442	OTHER	1	0	0	0	0	0		AVZ41442
AVZ41443.1 endoribonuclease YbeY _Zymomonas mobilis subsp. mobilis ZM4 _ ATCC 31821_	AVZ41443	OTHER	0.999432	0.000617	3e-06	1e-06	1e-06	1e-06		AVZ41443
AVZ41444.1 PhoH family protein _Zymomonas mobilis subsp. mobilis ZM4 _ ATCC 31821_	AVZ41444	OTHER	1	0	0	0	0	0		AVZ41444
AVZ41445.1 MiaB family RNA modification enzyme _Zymomonas mobilis subsp. mobilis ZM4 _ ATCC 31821_	AVZ41445	OTHER	1	0	0	0	0	0		AVZ41445
AVZ41446.1 chemotaxis protein CheW _Zymomonas mobilis subsp. mobilis ZM4 _ ATCC 31821_	AVZ41446	OTHER	1	1e-05	0	0	0	0		AVZ41446
AVZ41447.1 response regulator receiver protein _Zymomonas mobilis subsp. mobilis ZM4 _ ATCC 31821_	AVZ41447	OTHER	1	0	0	0	0	0		AVZ41447
AVZ41448.1 chemoreceptor glutamine deamidase CheD _Zymomonas mobilis subsp. mobilis ZM4 _ ATCC 31821_	AVZ41448	OTHER	1	0	0	0	0	0		AVZ41448
AVZ41449.1 chemotaxis signal transduction response regulator CheB _Zymomonas mobilis subsp. mobilis ZM4 _ ATCC 31821_	AVZ41449	OTHER	1	0	0	0	0	0		AVZ41449
AVZ41450.1 CheR-type MCP methyltransferase _Zymomonas mobilis subsp. mobilis ZM4 _ ATCC 31821_	AVZ41450	OTHER	1	0	0	0	0	0		AVZ41450
AVZ41451.1 CheA signal transduction histidine kinase _Zymomonas mobilis subsp. mobilis ZM4 _ ATCC 31821_	AVZ41451	OTHER	1	0	0	0	0	0		AVZ41451
AVZ41452.1 chemotaxis protein CheX _Zymomonas mobilis subsp. mobilis ZM4 _ ATCC 31821_	AVZ41452	OTHER	1	0	0	0	0	0		AVZ41452
AVZ41453.1 methyl-accepting chemotaxis sensory transducer _Zymomonas mobilis subsp. mobilis ZM4 _ ATCC 31821_	AVZ41453	OTHER	0.999971	0	0	0	0	0		AVZ41453
AVZ41454.1 SpoT_RelA _p_ppGpp synthetase I _Zymomonas mobilis subsp. mobilis ZM4 _ ATCC 31821_	AVZ41454	OTHER	1	0	0	0	0	0		AVZ41454
AVZ41455.1 uncharacterized protein ZMO1_ZMO0087 _Zymomonas mobilis subsp. mobilis ZM4 _ ATCC 31821_	AVZ41455	OTHER	1	0	0	0	0	0		AVZ41455
AVZ41456.1 hypothetical protein ZMO1_ZMO0088 _Zymomonas mobilis subsp. mobilis ZM4 _ ATCC 31821_	AVZ41456	OTHER	1	0	0	0	0	0		AVZ41456
AVZ41457.1 hypothetical protein ZMO1_ZMO0089 _Zymomonas mobilis subsp. mobilis ZM4 _ ATCC 31821_	AVZ41457	OTHER	0.999472	0.000369	9.8e-05	5e-06	1e-06	6.8e-05		AVZ41457
AVZ41458.1 short-chain dehydrogenase_reductase SDR _Zymomonas mobilis subsp. mobilis ZM4 _ ATCC 31821_	AVZ41458	OTHER	1	0	0	0	0	0		AVZ41458
AVZ41459.1 hypothetical protein ZMO1_ZMO0091 _Zymomonas mobilis subsp. mobilis ZM4 _ ATCC 31821_	AVZ41459	OTHER	0.999935	2.1e-05	2.5e-05	1e-06	0	2.1e-05		AVZ41459
AVZ41460.1 uncharacterized protein ZMO1_ZMO0092 _Zymomonas mobilis subsp. mobilis ZM4 _ ATCC 31821_	AVZ41460	OTHER	0.999947	9.2e-05	3e-06	0	0	0		AVZ41460
AVZ41461.1 biotin synthase _Zymomonas mobilis subsp. mobilis ZM4 _ ATCC 31821_	AVZ41461	OTHER	1	1.1e-05	0	0	0	0		AVZ41461
AVZ41462.1 hypothetical protein ZMO1_ZMO0095 _Zymomonas mobilis subsp. mobilis ZM4 _ ATCC 31821_	AVZ41462	OTHER	1	0	0	0	0	0		AVZ41462
AVZ41463.1 CDP-diacylglycerol_glycerol-3-phosphate 3-phosphatidyltransferase _Zymomonas mobilis subsp. mobilis ZM4 _ ATCC 31821_	AVZ41463	OTHER	1	2.6e-05	0	0	0	0		AVZ41463
AVZ41464.1 major facilitator superfamily transporter _Zymomonas mobilis subsp. mobilis ZM4 _ ATCC 31821_	AVZ41464	OTHER	1	1e-06	0	0	0	0		AVZ41464
AVZ41465.1 HxlR family transcriptional regulator _Zymomonas mobilis subsp. mobilis ZM4 _ ATCC 31821_	AVZ41465	OTHER	1	0	0	0	0	0		AVZ41465
AVZ41466.1 NAD-dependent epimerase_dehydratase _Zymomonas mobilis subsp. mobilis ZM4 _ ATCC 31821_	AVZ41466	OTHER	0.999978	6.2e-05	1e-06	0	0	0		AVZ41466
AVZ41467.1 hypothetical protein ZMO1_ZMO0102 _Zymomonas mobilis subsp. mobilis ZM4 _ ATCC 31821_	AVZ41467	OTHER	1	6e-06	3e-06	0	0	1e-06		AVZ41467
AVZ41468.1 beta-lactamase _Zymomonas mobilis subsp. mobilis ZM4 _ ATCC 31821_	AVZ41468	SP	0.150166	0.510613	0.320145	0.0105	0.0071	0.001468	CS pos: 52-53. Pr: 0.4309	AVZ41468
AVZ41469.1 3-isopropylmalate dehydratase large subunit _Zymomonas mobilis subsp. mobilis ZM4 _ ATCC 31821_	AVZ41469	OTHER	1	0	0	0	0	0		AVZ41469
AVZ41470.1 3-isopropylmalate dehydratase small subunit _Zymomonas mobilis subsp. mobilis ZM4 _ ATCC 31821_	AVZ41470	OTHER	1	0	0	0	0	0		AVZ41470
AVZ41471.1 uncharacterized protein ZMO1_ZMO0107 _Zymomonas mobilis subsp. mobilis ZM4 _ ATCC 31821_	AVZ41471	OTHER	1	5.1e-05	0	0	0	0		AVZ41471
AVZ41472.1 small multidrug resistance protein _Zymomonas mobilis subsp. mobilis ZM4 _ ATCC 31821_	AVZ41472	OTHER	0.999977	0	0	0	0	0		AVZ41472
AVZ41473.1 hypothetical protein ZMO1_ZMO0109 _Zymomonas mobilis subsp. mobilis ZM4 _ ATCC 31821_	AVZ41473	OTHER	0.998666	0.00011	0.000129	1e-06	0	0.001129		AVZ41473
AVZ41474.1 glycosyl transferase family 2 _Zymomonas mobilis subsp. mobilis ZM4 _ ATCC 31821_	AVZ41474	OTHER	1	0	0	0	0	0		AVZ41474
AVZ41475.1 ABC transporter related protein _Zymomonas mobilis subsp. mobilis ZM4 _ ATCC 31821_	AVZ41475	OTHER	1	0	0	0	0	0		AVZ41475
AVZ41476.1 uncharacterized protein ZMO1_ZMO0112 _Zymomonas mobilis subsp. mobilis ZM4 _ ATCC 31821_	AVZ41476	SP	0.000419	0.998929	0.000195	0.000152	0.00014	0.000135	CS pos: 24-25. Pr: 0.9627	AVZ41476
AVZ41477.1 aminodeoxychorismate synthase component 1 PabB _Zymomonas mobilis subsp. mobilis ZM4 _ ATCC 31821_	AVZ41477	OTHER	1	0	0	0	0	0		AVZ41477
AVZ41478.1 glutamine amidotransferase of anthranilate synthase _Zymomonas mobilis subsp. mobilis ZM4 _ ATCC 31821_	AVZ41478	OTHER	1	0	0	0	0	0		AVZ41478
AVZ41479.1 aminotransferase class IV _Zymomonas mobilis subsp. mobilis ZM4 _ ATCC 31821_	AVZ41479	OTHER	1	1e-06	0	0	0	0		AVZ41479
AVZ41480.1 BadM_Rrf2 family transcriptional regulator _Zymomonas mobilis subsp. mobilis ZM4 _ ATCC 31821_	AVZ41480	OTHER	1	8e-06	0	0	0	0		AVZ41480
AVZ41481.1 hydroxylamine reductase _Zymomonas mobilis subsp. mobilis ZM4 _ ATCC 31821_	AVZ41481	OTHER	1	1e-06	0	0	0	0		AVZ41481
AVZ41482.1 Na__H_ antiporter NhaA _Zymomonas mobilis subsp. mobilis ZM4 _ ATCC 31821_	AVZ41482	OTHER	1	0	0	0	0	0		AVZ41482
AVZ41483.1 dihydroorotate dehydrogenase_oxidase _Zymomonas mobilis subsp. mobilis ZM4 _ ATCC 31821_	AVZ41483	OTHER	1	0	0	0	0	0		AVZ41483
AVZ41484.1 RarA recombination factor-like protein _Zymomonas mobilis subsp. mobilis ZM4 _ ATCC 31821_	AVZ41484	OTHER	0.999958	8.3e-05	6e-06	1e-06	0	2e-06		AVZ41484
AVZ41485.1 uncharacterized protein ZMO1_ZMO0122 _Zymomonas mobilis subsp. mobilis ZM4 _ ATCC 31821_	AVZ41485	OTHER	1	0	0	0	0	0		AVZ41485
AVZ41486.2 ATPase-like protein _Zymomonas mobilis subsp. mobilis ZM4 _ ATCC 31821_	AVZ41486	OTHER	1	0	0	0	0	0		AVZ41486
AVZ41487.1 YbaK_EbsC-like prolyl-tRNA editing protein _Zymomonas mobilis subsp. mobilis ZM4 _ ATCC 31821_	AVZ41487	OTHER	1	0	0	0	0	0		AVZ41487
AVZ41488.1 S1_P1 nuclease _Zymomonas mobilis subsp. mobilis ZM4 _ ATCC 31821_	AVZ41488	SP	0.000408	0.998856	0.000196	0.000171	0.000166	0.00016	CS pos: 32-33. Pr: 0.9736	AVZ41488
AVZ41489.1 TonB-dependent receptor _Zymomonas mobilis subsp. mobilis ZM4 _ ATCC 31821_	AVZ41489	SP	0.128666	0.831899	0.038091	0.000584	0.000366	0.000369	CS pos: 36-37. Pr: 0.7834	AVZ41489
AVZ41490.1 acid phosphatase _Zymomonas mobilis subsp. mobilis ZM4 _ ATCC 31821_	AVZ41490	SP	0.000973	0.733179	0.264832	0.000486	0.000286	0.000212	CS pos: 28-29. Pr: 0.6939	AVZ41490
AVZ41491.1 metallophosphoesterase _Zymomonas mobilis subsp. mobilis ZM4 _ ATCC 31821_	AVZ41491	TAT	0	0	0	0.99999	0	0	CS pos: 28-29. Pr: 0.9177	AVZ41491
AVZ41492.2 Sel1 domain protein repeat-containing protein _Zymomonas mobilis subsp. mobilis ZM4 _ ATCC 31821_	AVZ41492	SP	0.000499	0.998778	0.000234	0.000159	0.000154	0.000149	CS pos: 17-18. Pr: 0.9586	AVZ41492
AVZ41493.1 Sel1 domain protein repeat-containing protein _Zymomonas mobilis subsp. mobilis ZM4 _ ATCC 31821_	AVZ41493	SP	0.000256	0.999066	0.000185	0.000164	0.00017	0.000154	CS pos: 21-22. Pr: 0.9774	AVZ41493
AVZ41494.1 Sel1 domain protein repeat-containing protein _Zymomonas mobilis subsp. mobilis ZM4 _ ATCC 31821_	AVZ41494	OTHER	1	1e-06	0	0	0	0		AVZ41494
AVZ41495.1 Sel1 domain protein repeat-containing protein _Zymomonas mobilis subsp. mobilis ZM4 _ ATCC 31821_	AVZ41495	SP	0.000242	0.999095	0.000187	0.000156	0.000152	0.000133	CS pos: 21-22. Pr: 0.9767	AVZ41495
AVZ41496.1 Sel1 domain protein repeat-containing protein _Zymomonas mobilis subsp. mobilis ZM4 _ ATCC 31821_	AVZ41496	SP	0.223195	0.762615	0.013205	0.00037	0.000274	0.000306	CS pos: 21-22. Pr: 0.7177	AVZ41496
AVZ41497.1 Sel1 domain protein repeat-containing protein _Zymomonas mobilis subsp. mobilis ZM4 _ ATCC 31821_	AVZ41497	SP	0.000525	0.998732	0.000188	0.000189	0.000173	0.00017	CS pos: 20-21. Pr: 0.9593	AVZ41497
AVZ41498.1 Sel1 domain protein repeat-containing protein _Zymomonas mobilis subsp. mobilis ZM4 _ ATCC 31821_	AVZ41498	SP	0.000216	0.999239	0.000157	0.00014	0.000133	0.000126	CS pos: 20-21. Pr: 0.9788	AVZ41498
AVZ41499.1 Sel1 domain protein repeat-containing protein _Zymomonas mobilis subsp. mobilis ZM4 _ ATCC 31821_	AVZ41499	SP	0.000281	0.99899	0.000205	0.000168	0.000164	0.000148	CS pos: 20-21. Pr: 0.9762	AVZ41499
AVZ41500.1 aminoglycoside phosphotransferase _Zymomonas mobilis subsp. mobilis ZM4 _ ATCC 31821_	AVZ41500	OTHER	1	0	0	0	0	0		AVZ41500
AVZ41501.1 protein tyrosine phosphatase _Zymomonas mobilis subsp. mobilis ZM4 _ ATCC 31821_	AVZ41501	OTHER	0.999841	0.000175	1.8e-05	0	0	1e-06		AVZ41501
AVZ41502.1 YggS family pyridoxal phosphate enzyme _Zymomonas mobilis subsp. mobilis ZM4 _ ATCC 31821_	AVZ41502	OTHER	1	3e-06	0	0	0	0		AVZ41502
AVZ41503.1 ABC transporter related protein _Zymomonas mobilis subsp. mobilis ZM4 _ ATCC 31821_	AVZ41503	OTHER	1	0	0	0	0	0		AVZ41503
AVZ41504.1 L-aspartate oxidase _Zymomonas mobilis subsp. mobilis ZM4 _ ATCC 31821_	AVZ41504	OTHER	0.999978	3.5e-05	1e-06	0	0	0		AVZ41504
AVZ41505.2 peptidase M28 _Zymomonas mobilis subsp. mobilis ZM4 _ ATCC 31821_	AVZ41505	SP	0.000365	0.998845	0.000182	0.000215	0.000196	0.000174	CS pos: 30-31. Pr: 0.8174	AVZ41505
AVZ41506.1 uncharacterized protein ZMO1_ZMO0148 _Zymomonas mobilis subsp. mobilis ZM4 _ ATCC 31821_	AVZ41506	OTHER	0.998664	0.001381	3e-06	2e-06	1e-06	2e-06		AVZ41506
AVZ41507.1 tRNA _guanine-N_7_-_-methyltransferase _Zymomonas mobilis subsp. mobilis ZM4 _ ATCC 31821_	AVZ41507	OTHER	1	0	0	0	0	0		AVZ41507
AVZ41508.1 GCN5-related N-acetyltransferase _Zymomonas mobilis subsp. mobilis ZM4 _ ATCC 31821_	AVZ41508	OTHER	1	0	0	0	0	0		AVZ41508
AVZ41509.1 pyruvate kinase _Zymomonas mobilis subsp. mobilis ZM4 _ ATCC 31821_	AVZ41509	OTHER	1	0	0	0	0	0		AVZ41509
AVZ41510.1 YebC_PmpR family DNA-binding regulatory protein _Zymomonas mobilis subsp. mobilis ZM4 _ ATCC 31821_	AVZ41510	OTHER	1	0	0	0	0	0		AVZ41510
AVZ41511.1 crossover junction endodeoxyribonuclease RuvC _Zymomonas mobilis subsp. mobilis ZM4 _ ATCC 31821_	AVZ41511	OTHER	0.999967	7.3e-05	1.4e-05	0	0	0		AVZ41511
AVZ41512.1 Holliday junction DNA helicase RuvA _Zymomonas mobilis subsp. mobilis ZM4 _ ATCC 31821_	AVZ41512	OTHER	1	2e-06	0	0	0	0		AVZ41512
AVZ41513.1 uncharacterized protein ZMO1_ZMO0156 _Zymomonas mobilis subsp. mobilis ZM4 _ ATCC 31821_	AVZ41513	OTHER	1	0	0	0	0	0		AVZ41513
AVZ41514.1 lactate dehydrogenase LdhA _Zymomonas mobilis subsp. mobilis ZM4 _ ATCC 31821_	AVZ41514	OTHER	1	0	0	0	0	0		AVZ41514
AVZ41515.1 Holliday junction DNA helicase RuvB _Zymomonas mobilis subsp. mobilis ZM4 _ ATCC 31821_	AVZ41515	OTHER	1	0	0	0	0	0		AVZ41515
AVZ41516.1 thioesterase superfamily protein _Zymomonas mobilis subsp. mobilis ZM4 _ ATCC 31821_	AVZ41516	OTHER	1	0	0	0	0	0		AVZ41516
AVZ41517.1 MotA_TolQ_ExbB proton channel _Zymomonas mobilis subsp. mobilis ZM4 _ ATCC 31821_	AVZ41517	OTHER	1	9e-06	0	0	0	0		AVZ41517
AVZ41518.1 Tol-Pal cell envelope complex membrane spanning protein TolR _Zymomonas mobilis subsp. mobilis ZM4 _ ATCC 31821_	AVZ41518	OTHER	0.956168	0.036889	0.000198	0.000151	9.4e-05	0.006502		AVZ41518
AVZ41519.1 Tol-Pal cell envelope complex membrane achoring protein TolA _Zymomonas mobilis subsp. mobilis ZM4 _ ATCC 31821_	AVZ41519	OTHER	1	1e-06	0	0	0	0		AVZ41519
AVZ41520.1 Tol-Pal envelope complex beta propeller repeat protein TolB _Zymomonas mobilis subsp. mobilis ZM4 _ ATCC 31821_	AVZ41520	SP	0.001171	0.997679	0.000375	0.000298	0.000255	0.000197	CS pos: 23-24. Pr: 0.9634	AVZ41520
AVZ41521.1 peptidoglycan-associated lipoprotein _Zymomonas mobilis subsp. mobilis ZM4 _ ATCC 31821_	AVZ41521	LIPO	0	0	1	0	0	0	CS pos: 19-20. Pr: 0.9961	AVZ41521
AVZ41522.1 AcrB_AcrD_AcrF family protein _Zymomonas mobilis subsp. mobilis ZM4 _ ATCC 31821_	AVZ41522	OTHER	0.999997	3e-05	0	0	0	0		AVZ41522
AVZ41523.1 short-chain dehydrogenase_reductase _Zymomonas mobilis subsp. mobilis ZM4 _ ATCC 31821_	AVZ41523	OTHER	0.999925	0.000104	1e-06	0	0	0		AVZ41523
AVZ41524.1 thiamine biosynthesis protein ThiC _Zymomonas mobilis subsp. mobilis ZM4 _ ATCC 31821_	AVZ41524	OTHER	1	1e-06	0	0	0	0		AVZ41524
AVZ41525.1 cell division protein ZapA _Zymomonas mobilis subsp. mobilis ZM4 _ ATCC 31821_	AVZ41525	OTHER	1	0	0	0	0	0		AVZ41525
AVZ41526.1 putative SnoaL-like polynucleotide cyclase _Zymomonas mobilis subsp. mobilis ZM4 _ ATCC 31821_	AVZ41526	OTHER	1	0	0	0	0	0		AVZ41526
AVZ41527.1 uncharacterized protein ZMO1_ZMO0175 _Zymomonas mobilis subsp. mobilis ZM4 _ ATCC 31821_	AVZ41527	OTHER	1	0	0	0	0	0		AVZ41527
AVZ41528.1 transketolase _Zymomonas mobilis subsp. mobilis ZM4 _ ATCC 31821_	AVZ41528	OTHER	1	0	0	0	0	0		AVZ41528
AVZ41529.1 type I glyceraldehyde-3-phosphate dehydrogenase _Zymomonas mobilis subsp. mobilis ZM4 _ ATCC 31821_	AVZ41529	OTHER	1	0	0	0	0	0		AVZ41529
AVZ41530.1 phosphoglycerate kinase _Zymomonas mobilis subsp. mobilis ZM4 _ ATCC 31821_	AVZ41530	OTHER	1	0	0	0	0	0		AVZ41530
AVZ41531.1 fructose-bisphosphate aldolase _Zymomonas mobilis subsp. mobilis ZM4 _ ATCC 31821_	AVZ41531	OTHER	1	0	0	0	0	0		AVZ41531
AVZ41532.1 1-hydroxy-2-methyl-2-_E_-butenyl 4-diphosphate synthase _Zymomonas mobilis subsp. mobilis ZM4 _ ATCC 31821_	AVZ41532	OTHER	1	0	0	0	0	0		AVZ41532
AVZ41533.1 S-adenosyl-L-homocysteine hydrolase _Zymomonas mobilis subsp. mobilis ZM4 _ ATCC 31821_	AVZ41533	OTHER	1	0	0	0	0	0		AVZ41533
AVZ41534.1 ABC transporter-like protein _Zymomonas mobilis subsp. mobilis ZM4 _ ATCC 31821_	AVZ41534	OTHER	1	0	0	0	0	0		AVZ41534
AVZ41535.1 hypothetical protein ZMO1_ZMO0184 _Zymomonas mobilis subsp. mobilis ZM4 _ ATCC 31821_	AVZ41535	LIPO	0	0	1	0	0	0	CS pos: 18-19. Pr: 0.9939	AVZ41535
AVZ41536.1 cysteinyl-tRNA synthetase _Zymomonas mobilis subsp. mobilis ZM4 _ ATCC 31821_	AVZ41536	OTHER	1	0	0	0	0	0		AVZ41536
AVZ41537.1 3-deoxy-7-phosphoheptulonate synthase _Zymomonas mobilis subsp. mobilis ZM4 _ ATCC 31821_	AVZ41537	OTHER	1	0	0	0	0	0		AVZ41537
AVZ41538.1 outer membrane receptor for ferric iron uptake _Zymomonas mobilis subsp. mobilis ZM4 _ ATCC 31821_	AVZ41538	SP	0.322358	0.659156	0.012857	0.002508	0.001409	0.001704	CS pos: 37-38. Pr: 0.6319	AVZ41538
AVZ41539.1 L-serine dehydratase 1 _Zymomonas mobilis subsp. mobilis ZM4 _ ATCC 31821_	AVZ41539	OTHER	1	0	0	0	0	0		AVZ41539
AVZ41540.1 RpiR family transcriptional regulator _Zymomonas mobilis subsp. mobilis ZM4 _ ATCC 31821_	AVZ41540	OTHER	1	0	0	0	0	0		AVZ41540
AVZ41541.1 DSBA oxidoreductase _Zymomonas mobilis subsp. mobilis ZM4 _ ATCC 31821_	AVZ41541	OTHER	1	1e-05	0	0	0	0		AVZ41541
AVZ41542.1 putative Zn-dependent metallopeptidase _Zymomonas mobilis subsp. mobilis ZM4 _ ATCC 31821_	AVZ41542	SP	0.000849	0.998297	0.000246	0.00025	0.000171	0.000168	CS pos: 25-26. Pr: 0.9609	AVZ41542
AVZ41543.1 Rne_Rng family ribonuclease _Zymomonas mobilis subsp. mobilis ZM4 _ ATCC 31821_	AVZ41543	OTHER	1	0	0	0	0	0		AVZ41543
AVZ41544.1 N-acetylmuramoyl-L-alanine amidase _Zymomonas mobilis subsp. mobilis ZM4 _ ATCC 31821_	AVZ41544	OTHER	0.709061	0.270137	0.019598	0.000636	0.000226	0.000321		AVZ41544
AVZ41545.1 1A family penicillin-binding protein _Zymomonas mobilis subsp. mobilis ZM4 _ ATCC 31821_	AVZ41545	OTHER	0.999955	4e-05	0	0	0	0		AVZ41545
AVZ41546.1 peptide chain release factor 2 _Zymomonas mobilis subsp. mobilis ZM4 _ ATCC 31821_	AVZ41546	OTHER	1	0	0	0	0	0		AVZ41546
AVZ41547.1 SOS-response transcriptional repressor LexA _Zymomonas mobilis subsp. mobilis ZM4 _ ATCC 31821_	AVZ41547	OTHER	1	0	0	0	0	0		AVZ41547
AVZ41548.1 anthranilate phosphoribosyltransferase _Zymomonas mobilis subsp. mobilis ZM4 _ ATCC 31821_	AVZ41548	OTHER	1	0	0	0	0	0		AVZ41548
AVZ41549.2 glutamine amidotransferase of anthranilate synthase _Zymomonas mobilis subsp. mobilis ZM4 _ ATCC 31821_	AVZ41549	OTHER	1	0	0	0	0	0		AVZ41549
AVZ41550.1 methyl-accepting chemotaxis sensory transducer _Zymomonas mobilis subsp. mobilis ZM4 _ ATCC 31821_	AVZ41550	OTHER	0.914941	0.001783	0.001281	1.2e-05	8e-06	0.081994		AVZ41550
AVZ41551.1 MerR family transcriptional regulator _Zymomonas mobilis subsp. mobilis ZM4 _ ATCC 31821_	AVZ41551	OTHER	1	3e-06	0	0	0	0		AVZ41551
AVZ41552.1 cation efflux protein _Zymomonas mobilis subsp. mobilis ZM4 _ ATCC 31821_	AVZ41552	OTHER	1	3e-06	0	0	0	0		AVZ41552
AVZ41553.1 NAD-dependent epimerase_dehydratase _Zymomonas mobilis subsp. mobilis ZM4 _ ATCC 31821_	AVZ41553	OTHER	1	0	0	0	0	0		AVZ41553
AVZ41554.1 glutamate 5-kinase _Zymomonas mobilis subsp. mobilis ZM4 _ ATCC 31821_	AVZ41554	OTHER	1	0	0	0	0	0		AVZ41554
AVZ41555.1 GTP-binding protein Obg_CgtA _Zymomonas mobilis subsp. mobilis ZM4 _ ATCC 31821_	AVZ41555	OTHER	1	0	0	0	0	0		AVZ41555
AVZ41556.1 GCN5-related N-acetyltransferase _Zymomonas mobilis subsp. mobilis ZM4 _ ATCC 31821_	AVZ41556	OTHER	1	2e-06	0	0	0	0		AVZ41556
AVZ41557.1 ribosomal protein L27 _Zymomonas mobilis subsp. mobilis ZM4 _ ATCC 31821_	AVZ41557	OTHER	1	0	0	0	0	0		AVZ41557
AVZ41558.1 ribosomal protein L21 _Zymomonas mobilis subsp. mobilis ZM4 _ ATCC 31821_	AVZ41558	OTHER	1	0	0	0	0	0		AVZ41558
AVZ41559.1 AIDA autotransporter-like protein ShdA _Zymomonas mobilis subsp. mobilis ZM4 _ ATCC 31821_	AVZ41559	SP	0.001658	0.938313	0.058943	0.000509	0.000311	0.00025	CS pos: 25-26. Pr: 0.8977	AVZ41559
AVZ41560.1 multidrug and toxic compound extrusion _MATE_ efflux family protein _Zymomonas mobilis subsp. mobilis ZM4 _ ATCC 31821_	AVZ41560	OTHER	1	8e-06	0	0	0	0		AVZ41560
AVZ41561.1 5-formyltetrahydrofolate cyclo-ligase _Zymomonas mobilis subsp. mobilis ZM4 _ ATCC 31821_	AVZ41561	OTHER	1	0	0	0	0	0		AVZ41561
AVZ41562.1 peptidase M23 _Zymomonas mobilis subsp. mobilis ZM4 _ ATCC 31821_	AVZ41562	OTHER	1	0	0	0	0	0		AVZ41562
AVZ41563.1 putative DEAD_DEAH box helicase _Zymomonas mobilis subsp. mobilis ZM4 _ ATCC 31821_	AVZ41563	OTHER	1	3.4e-05	0	0	0	0		AVZ41563
AVZ41564.1 ferredoxin _Zymomonas mobilis subsp. mobilis ZM4 _ ATCC 31821_	AVZ41564	OTHER	1	8e-06	0	0	0	0		AVZ41564
AVZ41565.1 CarD family transcriptional regulator _Zymomonas mobilis subsp. mobilis ZM4 _ ATCC 31821_	AVZ41565	OTHER	1	0	0	0	0	0		AVZ41565
AVZ41566.1 DUF1330 domain-containing protein _Zymomonas mobilis subsp. mobilis ZM4 _ ATCC 31821_	AVZ41566	OTHER	1	3.6e-05	1e-06	0	0	0		AVZ41566
AVZ41567.1 putative auto-transporter adhesin head GIN domain _Zymomonas mobilis subsp. mobilis ZM4 _ ATCC 31821_	AVZ41567	OTHER	0.965702	0.020929	0.011517	0.000129	7.9e-05	0.001665		AVZ41567
AVZ41568.1 putative methionine biosynthesis methylase MetW _Zymomonas mobilis subsp. mobilis ZM4 _ ATCC 31821_	AVZ41568	OTHER	1	0	0	0	0	0		AVZ41568
AVZ41569.1 homoserine O-acetyltransferase _Zymomonas mobilis subsp. mobilis ZM4 _ ATCC 31821_	AVZ41569	OTHER	1	0	0	0	0	0		AVZ41569
AVZ41570.1 short-chain dehydrogenase_reductase SDR _Zymomonas mobilis subsp. mobilis ZM4 _ ATCC 31821_	AVZ41570	OTHER	1	0	0	0	0	0		AVZ41570
AVZ41571.1 DNA polymerase I _Zymomonas mobilis subsp. mobilis ZM4 _ ATCC 31821_	AVZ41571	OTHER	1	0	0	0	0	0		AVZ41571
AVZ41572.1 putative polisoprenol-linked O-antigen translocase _Zymomonas mobilis subsp. mobilis ZM4 _ ATCC 31821_	AVZ41572	OTHER	1	3e-06	0	0	0	0		AVZ41572
AVZ41573.1 ABC-type transport system permease _Zymomonas mobilis subsp. mobilis ZM4 _ ATCC 31821_	AVZ41573	OTHER	0.970184	0.021132	0.003432	0.000143	0.000105	0.004995		AVZ41573
AVZ41574.1 ferric enterobactin transport ATP-binding protein FepC _Zymomonas mobilis subsp. mobilis ZM4 _ ATCC 31821_	AVZ41574	OTHER	1	0	0	0	0	0		AVZ41574
AVZ41575.1 uncharacterized protein ZMO1_ZMO0231 _Zymomonas mobilis subsp. mobilis ZM4 _ ATCC 31821_	AVZ41575	OTHER	1	0	0	0	0	0		AVZ41575
AVZ41576.1 SpoU type tRNA_rRNA methyltransferase _Zymomonas mobilis subsp. mobilis ZM4 _ ATCC 31821_	AVZ41576	OTHER	1	0	0	0	0	0		AVZ41576
AVZ41577.1 uncharacterized protein ZMO1_ZMO0233 _Zymomonas mobilis subsp. mobilis ZM4 _ ATCC 31821_	AVZ41577	OTHER	1	0	0	0	0	0		AVZ41577
AVZ41578.1 protease Do _Zymomonas mobilis subsp. mobilis ZM4 _ ATCC 31821_	AVZ41578	SP	0.00031	0.999023	0.00017	0.000171	0.000155	0.000146	CS pos: 28-29. Pr: 0.8737	AVZ41578
AVZ41579.1 Mrp family Chromosome partitioning ATPase _Zymomonas mobilis subsp. mobilis ZM4 _ ATCC 31821_	AVZ41579	OTHER	1	0	0	0	0	0		AVZ41579
AVZ41580.1 ATP synthase F1 delta subunit _Zymomonas mobilis subsp. mobilis ZM4 _ ATCC 31821_	AVZ41580	OTHER	1	1e-06	0	0	0	0		AVZ41580
AVZ41581.1 ATP synthase F0F1 alpha subunit _Zymomonas mobilis subsp. mobilis ZM4 _ ATCC 31821_	AVZ41581	OTHER	1	0	0	0	0	0		AVZ41581
AVZ41582.1 ATP synthase F0F1 gamma subunit _Zymomonas mobilis subsp. mobilis ZM4 _ ATCC 31821_	AVZ41582	OTHER	1	0	0	0	0	0		AVZ41582
AVZ41583.1 ATP synthase F0F1 beta subunit _Zymomonas mobilis subsp. mobilis ZM4 _ ATCC 31821_	AVZ41583	OTHER	1	0	0	0	0	0		AVZ41583
AVZ41584.1 ATP synthase F0F1 epsilon subunit _Zymomonas mobilis subsp. mobilis ZM4 _ ATCC 31821_	AVZ41584	OTHER	1	1.4e-05	0	0	0	0		AVZ41584
AVZ41585.1 uncharacterized protein ZMO1_ZMO0243 _Zymomonas mobilis subsp. mobilis ZM4 _ ATCC 31821_	AVZ41585	SP	0.000732	0.708863	0.28952	0.000296	0.0003	0.000269	CS pos: 23-24. Pr: 0.6666	AVZ41585
AVZ41586.1 HU family DNA-binding protein _Zymomonas mobilis subsp. mobilis ZM4 _ ATCC 31821_	AVZ41586	OTHER	1	0	0	0	0	0		AVZ41586
AVZ41587.1 ATP-dependent protease subunit HslV _Zymomonas mobilis subsp. mobilis ZM4 _ ATCC 31821_	AVZ41587	OTHER	1	0	0	0	0	0		AVZ41587
AVZ41588.1 heat shock protein ATPase subunit HslU _Zymomonas mobilis subsp. mobilis ZM4 _ ATCC 31821_	AVZ41588	OTHER	1	0	0	0	0	0		AVZ41588
AVZ41589.1 ribosomal protein L33 _Zymomonas mobilis subsp. mobilis ZM4 _ ATCC 31821_	AVZ41589	OTHER	1	0	0	0	0	0		AVZ41589
AVZ41590.1 response regulator receiver protein _Zymomonas mobilis subsp. mobilis ZM4 _ ATCC 31821_	AVZ41590	OTHER	1	0	0	0	0	0		AVZ41590
AVZ41591.1 putative enamine deaminase RidA_yjgF _Zymomonas mobilis subsp. mobilis ZM4 _ ATCC 31821_	AVZ41591	OTHER	1	3.6e-05	0	0	0	0		AVZ41591
AVZ41592.1 major intrinsic protein _Zymomonas mobilis subsp. mobilis ZM4 _ ATCC 31821_	AVZ41592	OTHER	1	0	0	0	0	0		AVZ41592
AVZ41593.1 TolC family type I secretion outer membrane protein _Zymomonas mobilis subsp. mobilis ZM4 _ ATCC 31821_	AVZ41593	SP	0.002529	0.841595	0.152512	0.002514	0.000555	0.00029	CS pos: 34-35. Pr: 0.8017	AVZ41593
AVZ41594.1 type I secretion system ATPase _Zymomonas mobilis subsp. mobilis ZM4 _ ATCC 31821_	AVZ41594	OTHER	1	0	0	0	0	0		AVZ41594
AVZ41595.1 HlyD family type I secretion membrane fusion protein _Zymomonas mobilis subsp. mobilis ZM4 _ ATCC 31821_	AVZ41595	OTHER	1	1.1e-05	0	0	0	0		AVZ41595
AVZ41596.1 D-lactate dehydrogenase _Zymomonas mobilis subsp. mobilis ZM4 _ ATCC 31821_	AVZ41596	OTHER	1	0	0	0	0	0		AVZ41596
AVZ41597.1 winged helix family two component transcriptional regulator _Zymomonas mobilis subsp. mobilis ZM4 _ ATCC 31821_	AVZ41597	OTHER	1	0	0	0	0	0		AVZ41597
AVZ41598.1 histidine kinase _Zymomonas mobilis subsp. mobilis ZM4 _ ATCC 31821_	AVZ41598	OTHER	0.999826	0.000184	0	0	0	0		AVZ41598
AVZ41599.1 heme exporter protein CcmA _Zymomonas mobilis subsp. mobilis ZM4 _ ATCC 31821_	AVZ41599	OTHER	1	0	0	0	0	0		AVZ41599
AVZ41600.2 cytochrome c-type biogenesis protein CcmB _Zymomonas mobilis subsp. mobilis ZM4 _ ATCC 31821_	AVZ41600	OTHER	1	3e-06	0	0	0	0		AVZ41600
AVZ41601.1 uncharacterized protein ZMO1_ZMO0263 _Zymomonas mobilis subsp. mobilis ZM4 _ ATCC 31821_	AVZ41601	OTHER	0.862057	0.136984	0.000519	0.000159	0.000106	0.000186		AVZ41601
AVZ41602.1 uncharacterized protein ZMO1_ZMO0264 _Zymomonas mobilis subsp. mobilis ZM4 _ ATCC 31821_	AVZ41602	SP	0.466996	0.530247	0.001629	0.000428	0.000303	0.000382	CS pos: 24-25. Pr: 0.4945	AVZ41602
AVZ41603.1 uncharacterized protein ZMO1_ZMO0265 _Zymomonas mobilis subsp. mobilis ZM4 _ ATCC 31821_	AVZ41603	SP	0.290016	0.70856	0.00064	0.000296	0.000235	0.000245	CS pos: 24-25. Pr: 0.6569	AVZ41603
AVZ41604.1 hypothetical protein ZMO1_ZMO0266 _Zymomonas mobilis subsp. mobilis ZM4 _ ATCC 31821_	AVZ41604	SP	0.001021	0.733595	0.264314	0.000485	0.000326	0.000248	CS pos: 24-25. Pr: 0.7062	AVZ41604
AVZ41605.1 uncharacterized protein ZMO1_ZMO0267 _Zymomonas mobilis subsp. mobilis ZM4 _ ATCC 31821_	AVZ41605	OTHER	0.686039	0.311649	0.001149	0.000414	0.000268	0.000483		AVZ41605
AVZ41606.1 uncharacterized protein ZMO1_ZMO0268 _Zymomonas mobilis subsp. mobilis ZM4 _ ATCC 31821_	AVZ41606	SP	0.476005	0.520309	0.002479	0.000469	0.000312	0.000418	CS pos: 24-25. Pr: 0.4972	AVZ41606
AVZ41607.1 uncharacterized protein ZMO1_ZMO0269 _Zymomonas mobilis subsp. mobilis ZM4 _ ATCC 31821_	AVZ41607	SP	0.34416	0.652315	0.002513	0.000385	0.000288	0.000329	CS pos: 24-25. Pr: 0.6223	AVZ41607
AVZ41608.1 uncharacterized protein ZMO1_ZMO0270 _Zymomonas mobilis subsp. mobilis ZM4 _ ATCC 31821_	AVZ41608	SP	0.127716	0.868678	0.00265	0.000373	0.000267	0.000292	CS pos: 43-44. Pr: 0.7773	AVZ41608
AVZ41609.1 hypothetical protein ZMO1_ZMO2001 _Zymomonas mobilis subsp. mobilis ZM4 _ ATCC 31821_	AVZ41609	OTHER	1	0	0	0	0	0		AVZ41609
AVZ41610.1 apolipoprotein N-acyltransferase _Zymomonas mobilis subsp. mobilis ZM4 _ ATCC 31821_	AVZ41610	OTHER	1	0	0	0	0	0		AVZ41610
AVZ41611.1 S-adenosylmethionine synthase _Zymomonas mobilis subsp. mobilis ZM4 _ ATCC 31821_	AVZ41611	OTHER	1	5e-06	0	0	0	0		AVZ41611
AVZ41612.1 RNA polymerase factor sigma-54 _Zymomonas mobilis subsp. mobilis ZM4 _ ATCC 31821_	AVZ41612	OTHER	1	0	0	0	0	0		AVZ41612
AVZ41613.1 ABC transporter related protein _Zymomonas mobilis subsp. mobilis ZM4 _ ATCC 31821_	AVZ41613	OTHER	1	3.1e-05	0	0	0	0		AVZ41613
AVZ41614.1 OstA family protein _Zymomonas mobilis subsp. mobilis ZM4 _ ATCC 31821_	AVZ41614	SP	0.004596	0.993686	0.000969	0.00029	0.000234	0.000214	CS pos: 35-36. Pr: 0.7466	AVZ41614
AVZ41615.1 LPS export ABC transporter LptC _Zymomonas mobilis subsp. mobilis ZM4 _ ATCC 31821_	AVZ41615	OTHER	0.999955	8.3e-05	0	0	0	0		AVZ41615
AVZ41616.1 ribonuclease D _Zymomonas mobilis subsp. mobilis ZM4 _ ATCC 31821_	AVZ41616	OTHER	1	1e-06	0	0	0	0		AVZ41616
AVZ41617.1 putative cold-shock DNA-binding protein _Zymomonas mobilis subsp. mobilis ZM4 _ ATCC 31821_	AVZ41617	OTHER	1	1e-06	0	0	0	0		AVZ41617
AVZ41618.1 TetR family transcriptional repressor of RND efflux transport system _Zymomonas mobilis subsp. mobilis ZM4 _ ATCC 31821_	AVZ41618	OTHER	1	0	0	0	0	0		AVZ41618
AVZ41619.1 MFP subunit of RND efflux system transporter _Zymomonas mobilis subsp. mobilis ZM4 _ ATCC 31821_	AVZ41619	LIPO	0	0	1	0	0	0	CS pos: 21-22. Pr: 0.9973	AVZ41619
AVZ41620.1 hydrophobe_amphiphile efflux-1 _HAE1_ family RND efflux system transporter _Zymomonas mobilis subsp. mobilis ZM4 _ ATCC 31821_	AVZ41620	OTHER	1	1e-06	0	0	0	0		AVZ41620
AVZ41621.1 NodT family RND efflux system outer membrane lipoprotein _Zymomonas mobilis subsp. mobilis ZM4 _ ATCC 31821_	AVZ41621	LIPO	0.001128	0.024296	0.974459	0.000124	2.7e-05	1.2e-05	CS pos: 34-35. Pr: 0.9901	AVZ41621
AVZ41622.1 DUF541 domain-containing protein _Zymomonas mobilis subsp. mobilis ZM4 _ ATCC 31821_	AVZ41622	SP	0.019266	0.97953	0.00044	0.000304	0.00023	0.00021	CS pos: 34-35. Pr: 0.9243	AVZ41622
AVZ41623.1 MFP subunit of RND efflux system transporter _Zymomonas mobilis subsp. mobilis ZM4 _ ATCC 31821_	AVZ41623	OTHER	1	2.1e-05	0	0	0	0		AVZ41623
AVZ41624.1 DUF445 domain-containing protein _Zymomonas mobilis subsp. mobilis ZM4 _ ATCC 31821_	AVZ41624	OTHER	1	0	0	0	0	0		AVZ41624
AVZ41625.1 prolipoprotein diacylglyceryl transferase _Zymomonas mobilis subsp. mobilis ZM4 _ ATCC 31821_	AVZ41625	OTHER	0.998919	0.001105	1e-06	0	0	1e-06		AVZ41625
AVZ41626.1 sugar transporter _Zymomonas mobilis subsp. mobilis ZM4 _ ATCC 31821_	AVZ41626	OTHER	1	9e-06	0	0	0	0		AVZ41626
AVZ41627.1 ribosomal protein L28 _Zymomonas mobilis subsp. mobilis ZM4 _ ATCC 31821_	AVZ41627	OTHER	1	2e-05	0	0	0	0		AVZ41627
AVZ41628.1 tRNA-specific adenosine deaminase _Zymomonas mobilis subsp. mobilis ZM4 _ ATCC 31821_	AVZ41628	OTHER	1	0	0	0	0	0		AVZ41628
AVZ41629.1 HlyC_CorC family transporter _Zymomonas mobilis subsp. mobilis ZM4 _ ATCC 31821_	AVZ41629	OTHER	1	0	0	0	0	0		AVZ41629
AVZ41630.1 uncharacterized protein ZMO1_ZMO0298 _Zymomonas mobilis subsp. mobilis ZM4 _ ATCC 31821_	AVZ41630	OTHER	1	0	0	0	0	0		AVZ41630
AVZ41631.2 phosphoribosylamine--glycine ligase _Zymomonas mobilis subsp. mobilis ZM4 _ ATCC 31821_	AVZ41631	OTHER	1	2e-06	0	0	0	0		AVZ41631
AVZ41632.1 exodeoxyribonuclease VII large subunit _Zymomonas mobilis subsp. mobilis ZM4 _ ATCC 31821_	AVZ41632	OTHER	1	0	0	0	0	0		AVZ41632
AVZ41633.1 PepSY-associated TM helix domain protein _Zymomonas mobilis subsp. mobilis ZM4 _ ATCC 31821_	AVZ41633	OTHER	1	1.7e-05	0	0	0	0		AVZ41633
AVZ41634.1 aryl-sulfate sulfotransferase _Zymomonas mobilis subsp. mobilis ZM4 _ ATCC 31821_	AVZ41634	OTHER	1	0	0	0	0	0		AVZ41634
AVZ41635.1 ferrochelatase _Zymomonas mobilis subsp. mobilis ZM4 _ ATCC 31821_	AVZ41635	OTHER	1	0	0	0	0	0		AVZ41635
AVZ41636.1 stress responsive alpha-beta barrel domain protein _Zymomonas mobilis subsp. mobilis ZM4 _ ATCC 31821_	AVZ41636	OTHER	1	0	0	0	0	0		AVZ41636
AVZ41637.1 glycosyl transferase group 1 _Zymomonas mobilis subsp. mobilis ZM4 _ ATCC 31821_	AVZ41637	OTHER	1	1.5e-05	0	0	0	0		AVZ41637
AVZ41638.1 capsule polysaccharide biosynthesis protein _Zymomonas mobilis subsp. mobilis ZM4 _ ATCC 31821_	AVZ41638	OTHER	1	0	0	0	0	0		AVZ41638
AVZ41639.1 short-chain dehydrogenase_reductase SDR _Zymomonas mobilis subsp. mobilis ZM4 _ ATCC 31821_	AVZ41639	TAT	2.7e-05	0.00051	8.1e-05	0.912273	0.087096	4e-06	CS pos: 33-34. Pr: 0.8119	AVZ41639
AVZ41640.1 pyrroline-5-carboxylate reductase _Zymomonas mobilis subsp. mobilis ZM4 _ ATCC 31821_	AVZ41640	OTHER	1	0	0	0	0	0		AVZ41640
AVZ41641.1 amidohydrolase _Zymomonas mobilis subsp. mobilis ZM4 _ ATCC 31821_	AVZ41641	OTHER	1	0	0	0	0	0		AVZ41641
AVZ41642.1 uncharacterized protein ZMO1_ZMO0313 _Zymomonas mobilis subsp. mobilis ZM4 _ ATCC 31821_	AVZ41642	OTHER	1	1e-06	0	0	0	0		AVZ41642
AVZ41643.1 cardiolipin synthetase _Zymomonas mobilis subsp. mobilis ZM4 _ ATCC 31821_	AVZ41643	OTHER	1	0	0	0	0	0		AVZ41643
AVZ41644.1 uncharacterized protein ZMO1_ZMO0315 _Zymomonas mobilis subsp. mobilis ZM4 _ ATCC 31821_	AVZ41644	LIPO	0.000416	0.455169	0.543798	0.000229	0.000196	0.000169	CS pos: 19-20. Pr: 0.5181	AVZ41644
AVZ41645.1 short-chain dehydrogenase_reductase SDR _Zymomonas mobilis subsp. mobilis ZM4 _ ATCC 31821_	AVZ41645	OTHER	1	0	0	0	0	0		AVZ41645
AVZ41646.1 WGR domain protein _Zymomonas mobilis subsp. mobilis ZM4 _ ATCC 31821_	AVZ41646	OTHER	1	0	0	0	0	0		AVZ41646
AVZ41647.2 dihydrofolate reductase region _Zymomonas mobilis subsp. mobilis ZM4 _ ATCC 31821_	AVZ41647	OTHER	1	1e-06	0	0	0	0		AVZ41647
AVZ41648.1 riboflavin biosynthesis protein RibF _Zymomonas mobilis subsp. mobilis ZM4 _ ATCC 31821_	AVZ41648	OTHER	1	1e-06	0	0	0	0		AVZ41648
AVZ41649.1 isoleucyl-tRNA synthetase _Zymomonas mobilis subsp. mobilis ZM4 _ ATCC 31821_	AVZ41649	OTHER	1	0	0	0	0	0		AVZ41649
AVZ41650.1 lipoprotein signal peptidase LspA _Zymomonas mobilis subsp. mobilis ZM4 _ ATCC 31821_	AVZ41650	OTHER	1	0	0	0	0	0		AVZ41650
AVZ41651.1 uncharacterized protein ZMO1_ZMO0325 _Zymomonas mobilis subsp. mobilis ZM4 _ ATCC 31821_	AVZ41651	LIPO	0.000175	0.00154	0.998295	3.2e-05	7e-06	2e-06	CS pos: 31-32. Pr: 0.9954	AVZ41651
AVZ41652.1 7-cyano-7-deazaguanine reductase _Zymomonas mobilis subsp. mobilis ZM4 _ ATCC 31821_	AVZ41652	OTHER	1	0	0	0	0	0		AVZ41652
AVZ41653.1 cystathionine beta-lyase _Zymomonas mobilis subsp. mobilis ZM4 _ ATCC 31821_	AVZ41653	OTHER	1	0	0	0	0	0		AVZ41653
AVZ41654.1 translation elongation factor P _Zymomonas mobilis subsp. mobilis ZM4 _ ATCC 31821_	AVZ41654	OTHER	1	0	0	0	0	0		AVZ41654
AVZ41655.1 inositol monophosphatase _Zymomonas mobilis subsp. mobilis ZM4 _ ATCC 31821_	AVZ41655	OTHER	1	0	0	0	0	0		AVZ41655
AVZ41656.1 DUF882 domain-containing protein _Zymomonas mobilis subsp. mobilis ZM4 _ ATCC 31821_	AVZ41656	TAT	0	2e-06	0	0.999464	0.000517	0	CS pos: 29-30. Pr: 0.9043	AVZ41656
AVZ41657.1 thiamine phosphate synthase _Zymomonas mobilis subsp. mobilis ZM4 _ ATCC 31821_	AVZ41657	OTHER	1	0	0	0	0	0		AVZ41657
AVZ41658.1 ATPase MipZ _Zymomonas mobilis subsp. mobilis ZM4 _ ATCC 31821_	AVZ41658	OTHER	1	0	0	0	0	0		AVZ41658
AVZ41659.1 heat shock protein DnaJ domain protein _Zymomonas mobilis subsp. mobilis ZM4 _ ATCC 31821_	AVZ41659	OTHER	0.99998	3e-05	0	0	0	0		AVZ41659
AVZ41660.1 phosphomannomutase _Zymomonas mobilis subsp. mobilis ZM4 _ ATCC 31821_	AVZ41660	OTHER	1	0	0	0	0	0		AVZ41660
AVZ41661.1 short-chain dehydrogenase_reductase SDR _Zymomonas mobilis subsp. mobilis ZM4 _ ATCC 31821_	AVZ41661	OTHER	1	0	0	0	0	0		AVZ41661
AVZ41662.1 aspartate aminotransferase _Zymomonas mobilis subsp. mobilis ZM4 _ ATCC 31821_	AVZ41662	OTHER	1	0	0	0	0	0		AVZ41662
AVZ41663.1 aminotransferase class IV _Zymomonas mobilis subsp. mobilis ZM4 _ ATCC 31821_	AVZ41663	OTHER	1	0	0	0	0	0		AVZ41663
AVZ41664.1 peptidase U62 modulator of DNA gyrase _Zymomonas mobilis subsp. mobilis ZM4 _ ATCC 31821_	AVZ41664	OTHER	0.999963	8.2e-05	1e-06	0	0	0		AVZ41664
AVZ41665.1 endonuclease_exonuclease_phosphatase _Zymomonas mobilis subsp. mobilis ZM4 _ ATCC 31821_	AVZ41665	OTHER	1	0	0	0	0	0		AVZ41665
AVZ41666.1 ammonium transporter _Zymomonas mobilis subsp. mobilis ZM4 _ ATCC 31821_	AVZ41666	SP	0.358543	0.433536	0.195823	0.00204	0.001065	0.008984	CS pos: 39-40. Pr: 0.4698	AVZ41666
AVZ41667.1 RNA chaperone Hfq _Zymomonas mobilis subsp. mobilis ZM4 _ ATCC 31821_	AVZ41667	OTHER	1	0	0	0	0	0		AVZ41667
AVZ41668.1 GTP-binding protein HflX _Zymomonas mobilis subsp. mobilis ZM4 _ ATCC 31821_	AVZ41668	OTHER	1	4.9e-05	1e-06	0	0	0		AVZ41668
AVZ41669.1 DUF179 domain-containing protein _Zymomonas mobilis subsp. mobilis ZM4 _ ATCC 31821_	AVZ41669	OTHER	1	0	0	0	0	0		AVZ41669
AVZ41670.1 putative ParB-like nuclease _Zymomonas mobilis subsp. mobilis ZM4 _ ATCC 31821_	AVZ41670	OTHER	1	0	0	0	0	0		AVZ41670
AVZ41671.1 putative DNA helicase _Zymomonas mobilis subsp. mobilis ZM4 _ ATCC 31821_	AVZ41671	OTHER	1	0	0	0	0	0		AVZ41671
AVZ41672.1 uncharacterized protein ZMO1_ZMO0352 _Zymomonas mobilis subsp. mobilis ZM4 _ ATCC 31821_	AVZ41672	OTHER	1	0	0	0	0	0		AVZ41672
AVZ41673.1 4-diphosphocytidyl-2C-methyl-D-erythritol synthase _Zymomonas mobilis subsp. mobilis ZM4 _ ATCC 31821_	AVZ41673	OTHER	1	0	0	0	0	0		AVZ41673
AVZ41674.1 DNA mismatch repair protein MutL _Zymomonas mobilis subsp. mobilis ZM4 _ ATCC 31821_	AVZ41674	OTHER	1	0	0	0	0	0		AVZ41674
AVZ41675.1 MreB_Mrl family cell shape determining protein _Zymomonas mobilis subsp. mobilis ZM4 _ ATCC 31821_	AVZ41675	OTHER	1	1e-06	0	0	0	0		AVZ41675
AVZ41676.1 rod shape-determining protein MreC _Zymomonas mobilis subsp. mobilis ZM4 _ ATCC 31821_	AVZ41676	OTHER	1	2e-06	0	0	0	0		AVZ41676
AVZ41677.1 hypothetical protein ZMO1_ZMO0357 _Zymomonas mobilis subsp. mobilis ZM4 _ ATCC 31821_	AVZ41677	OTHER	0.999611	0.000384	1e-06	0	0	1e-06		AVZ41677
AVZ41678.1 peptidoglycan D,D-transpeptidase MrdA _Zymomonas mobilis subsp. mobilis ZM4 _ ATCC 31821_	AVZ41678	TAT	0.001158	0.000525	0.000149	0.857505	0.140634	1.1e-05	CS pos: 45-46. Pr: 0.5349	AVZ41678
AVZ41679.1 rod shape-determining protein MrdB _formly RodA_ _Zymomonas mobilis subsp. mobilis ZM4 _ ATCC 31821_	AVZ41679	OTHER	1	1e-06	0	0	0	0		AVZ41679
AVZ41680.1 uncharacterized protein ZMO1_ZMO0361 _Zymomonas mobilis subsp. mobilis ZM4 _ ATCC 31821_	AVZ41680	SP	0.000287	0.99895	0.000202	0.000191	0.000171	0.000157	CS pos: 22-23. Pr: 0.9791	AVZ41680
AVZ41681.1 excinuclease ABC B subunit _Zymomonas mobilis subsp. mobilis ZM4 _ ATCC 31821_	AVZ41681	OTHER	1	1e-06	0	0	0	0		AVZ41681
AVZ41682.2 tRNA-guanine_34_ transglycosylase _Zymomonas mobilis subsp. mobilis ZM4 _ ATCC 31821_	AVZ41682	OTHER	1	7e-06	0	0	0	0		AVZ41682
AVZ41683.1 DNA ligase _NAD____ LigA _Zymomonas mobilis subsp. mobilis ZM4 _ ATCC 31821_	AVZ41683	OTHER	1	0	0	0	0	0		AVZ41683
AVZ41684.1 glucose facilitated diffusion protein _Zymomonas mobilis subsp. mobilis ZM4 _ ATCC 31821_	AVZ41684	OTHER	1	0	0	0	0	0		AVZ41684
AVZ41685.1 glucose-6-phosphate 1-dehydrogenase _Zymomonas mobilis subsp. mobilis ZM4 _ ATCC 31821_	AVZ41685	OTHER	1	0	0	0	0	0		AVZ41685
AVZ41686.1 6-phosphogluconate dehydratase _Zymomonas mobilis subsp. mobilis ZM4 _ ATCC 31821_	AVZ41686	OTHER	1	0	0	0	0	0		AVZ41686
AVZ41687.1 glucokinase _Zymomonas mobilis subsp. mobilis ZM4 _ ATCC 31821_	AVZ41687	OTHER	1	8e-06	0	0	0	0		AVZ41687
AVZ41688.1 aspartate racemase _Zymomonas mobilis subsp. mobilis ZM4 _ ATCC 31821_	AVZ41688	OTHER	1	0	0	0	0	0		AVZ41688
AVZ41689.1 AsnC family transcriptional regulator _Zymomonas mobilis subsp. mobilis ZM4 _ ATCC 31821_	AVZ41689	OTHER	0.999928	0.000101	9e-06	1e-06	0	3e-06		AVZ41689
AVZ41690.1 hypothetical protein ZMO1_ZMO0373 _Zymomonas mobilis subsp. mobilis ZM4 _ ATCC 31821_	AVZ41690	OTHER	1	0	0	0	0	0		AVZ41690
AVZ41691.1 levansucrase _Zymomonas mobilis subsp. mobilis ZM4 _ ATCC 31821_	AVZ41691	OTHER	0.997446	0.002487	4.7e-05	9e-06	4e-06	1.8e-05		AVZ41691
AVZ41692.2 levansucrase_invertase _Zymomonas mobilis subsp. mobilis ZM4 _ ATCC 31821_	AVZ41692	OTHER	0.999981	5.2e-05	0	0	0	0		AVZ41692
AVZ41693.1 endopeptidase La _Zymomonas mobilis subsp. mobilis ZM4 _ ATCC 31821_	AVZ41693	OTHER	1	0	0	0	0	0		AVZ41693
AVZ41694.1 3-methyladenine DNA glycosylase_8-oxoguanine DNA glycosylase AlkA _Zymomonas mobilis subsp. mobilis ZM4 _ ATCC 31821_	AVZ41694	OTHER	1	0	0	0	0	0		AVZ41694
AVZ41695.1 helix-turn-helix domain-containing protein _Zymomonas mobilis subsp. mobilis ZM4 _ ATCC 31821_	AVZ41695	OTHER	1	0	0	0	0	0		AVZ41695
AVZ41696.1 PBSX family phage terminase large subunit _Zymomonas mobilis subsp. mobilis ZM4 _ ATCC 31821_	AVZ41696	OTHER	1	0	0	0	0	0		AVZ41696
AVZ41697.1 hypothetical protein ZMO1_ZMO0380 _Zymomonas mobilis subsp. mobilis ZM4 _ ATCC 31821_	AVZ41697	OTHER	1	0	0	0	0	0		AVZ41697
AVZ41698.1 hypothetical protein ZMO1_ZMO0381 _Zymomonas mobilis subsp. mobilis ZM4 _ ATCC 31821_	AVZ41698	OTHER	1	0	0	0	0	0		AVZ41698
AVZ41699.1 hypothetical protein ZMO1_ZMO0383 _Zymomonas mobilis subsp. mobilis ZM4 _ ATCC 31821_	AVZ41699	OTHER	1	1e-06	0	0	0	0		AVZ41699
AVZ41700.1 hypothetical protein ZMO1_ZMO0384 _Zymomonas mobilis subsp. mobilis ZM4 _ ATCC 31821_	AVZ41700	OTHER	0.999864	6e-06	5.7e-05	1.9e-05	0	4.6e-05		AVZ41700
AVZ41701.1 hypothetical protein ZMO1_ZMO0385 _Zymomonas mobilis subsp. mobilis ZM4 _ ATCC 31821_	AVZ41701	OTHER	0.999173	3.8e-05	0.000524	3.7e-05	1e-06	0.000237		AVZ41701
AVZ41702.1 uncharacterized protein ZMO1_ZMO0387 _Zymomonas mobilis subsp. mobilis ZM4 _ ATCC 31821_	AVZ41702	OTHER	1	1.9e-05	2e-06	0	0	0		AVZ41702
AVZ41703.1 hypothetical protein ZMO1_ZMO0388 _Zymomonas mobilis subsp. mobilis ZM4 _ ATCC 31821_	AVZ41703	OTHER	0.999918	7.3e-05	2e-06	0	0	2e-06		AVZ41703
AVZ41704.1 hypothetical protein ZMO1_ZMO0389 _Zymomonas mobilis subsp. mobilis ZM4 _ ATCC 31821_	AVZ41704	OTHER	1	0	0	0	0	0		AVZ41704
AVZ41705.1 hypothetical protein ZMO1_ZMO0390 _Zymomonas mobilis subsp. mobilis ZM4 _ ATCC 31821_	AVZ41705	OTHER	0.998222	0.001708	4e-05	1.3e-05	5e-06	7e-06		AVZ41705
AVZ41706.1 hypothetical protein ZMO1_ZMO0391 _Zymomonas mobilis subsp. mobilis ZM4 _ ATCC 31821_	AVZ41706	OTHER	1	1e-06	0	0	0	0		AVZ41706
AVZ41707.2 hypothetical protein ZMO1_ZMO0392 _Zymomonas mobilis subsp. mobilis ZM4 _ ATCC 31821_	AVZ41707	OTHER	1	0	0	0	0	0		AVZ41707
AVZ41708.1 hypothetical protein ZMO1_ZMO0393 _Zymomonas mobilis subsp. mobilis ZM4 _ ATCC 31821_	AVZ41708	OTHER	1	1e-06	0	0	0	0		AVZ41708
AVZ41709.1 hypothetical protein ZMO1_ZMO0394 _Zymomonas mobilis subsp. mobilis ZM4 _ ATCC 31821_	AVZ41709	OTHER	1	3e-06	0	0	0	0		AVZ41709
AVZ41710.1 hypothetical protein ZMO1_ZMO0395 _Zymomonas mobilis subsp. mobilis ZM4 _ ATCC 31821_	AVZ41710	OTHER	1	1e-06	0	0	0	0		AVZ41710
AVZ41711.1 hypothetical protein ZMO1_ZMO0397 _Zymomonas mobilis subsp. mobilis ZM4 _ ATCC 31821_	AVZ41711	OTHER	1	0	0	0	0	0		AVZ41711
AVZ41712.1 hypothetical protein ZMO1_ZMO0398 _Zymomonas mobilis subsp. mobilis ZM4 _ ATCC 31821_	AVZ41712	OTHER	1	6e-06	0	0	0	0		AVZ41712
AVZ41713.1 peptidase S74 domain-containing protein _Zymomonas mobilis subsp. mobilis ZM4 _ ATCC 31821_	AVZ41713	OTHER	0.999889	0.000181	0	0	0	0		AVZ41713
AVZ41714.1 hypothetical protein ZMO1_ZMO0400 _Zymomonas mobilis subsp. mobilis ZM4 _ ATCC 31821_	AVZ41714	OTHER	0.999948	9.9e-05	2e-06	0	0	0		AVZ41714
AVZ41715.1 diguanylate cyclase_phosphodiesterase _Zymomonas mobilis subsp. mobilis ZM4 _ ATCC 31821_	AVZ41715	OTHER	0.999744	0.000228	9e-06	1e-06	1e-06	1.4e-05		AVZ41715
AVZ41716.1 ribosomal RNA methyltransferase RrmJ_FtsJ _Zymomonas mobilis subsp. mobilis ZM4 _ ATCC 31821_	AVZ41716	OTHER	1	1e-06	0	0	0	0		AVZ41716
AVZ41717.1 Ppx_GppA phosphatase _Zymomonas mobilis subsp. mobilis ZM4 _ ATCC 31821_	AVZ41717	OTHER	1	0	0	0	0	0		AVZ41717
AVZ41718.1 ATP-dependent Clp protease ATP-binding subunit clpA _Zymomonas mobilis subsp. mobilis ZM4 _ ATCC 31821_	AVZ41718	OTHER	1	0	0	0	0	0		AVZ41718
AVZ41719.1 ABC-2 type transporter _Zymomonas mobilis subsp. mobilis ZM4 _ ATCC 31821_	AVZ41719	OTHER	0.999975	3.4e-05	0	0	0	0		AVZ41719
AVZ41720.1 GcrA cell cycle regulator _Zymomonas mobilis subsp. mobilis ZM4 _ ATCC 31821_	AVZ41720	OTHER	1	0	0	0	0	0		AVZ41720
AVZ41721.1 acetylornithine and succinylornithine aminotransferase _Zymomonas mobilis subsp. mobilis ZM4 _ ATCC 31821_	AVZ41721	OTHER	1	0	0	0	0	0		AVZ41721
AVZ41722.1 ornithine carbamoyltransferase _Zymomonas mobilis subsp. mobilis ZM4 _ ATCC 31821_	AVZ41722	OTHER	0.999478	0.000505	2.6e-05	5e-06	1e-06	2e-06		AVZ41722
AVZ41723.1 Hsp33-like chaperonin hslO _Zymomonas mobilis subsp. mobilis ZM4 _ ATCC 31821_	AVZ41723	OTHER	1	3e-06	0	0	0	0		AVZ41723
AVZ41724.1 DNA topoisomerase IV B subunit _Zymomonas mobilis subsp. mobilis ZM4 _ ATCC 31821_	AVZ41724	OTHER	1	0	0	0	0	0		AVZ41724
AVZ41725.1 multiple antibiotic resistance _MarC_-related protein _Zymomonas mobilis subsp. mobilis ZM4 _ ATCC 31821_	AVZ41725	LIPO	0.186348	0.087958	0.723766	0.000674	0.000432	0.000804	CS pos: 20-21. Pr: 0.6875	AVZ41725
AVZ41726.1 YggT family protein _Zymomonas mobilis subsp. mobilis ZM4 _ ATCC 31821_	AVZ41726	OTHER	0.978547	0.011542	0.004281	5.7e-05	4.6e-05	0.00554		AVZ41726
AVZ41727.1 MJ0042 family finger-like protein _Zymomonas mobilis subsp. mobilis ZM4 _ ATCC 31821_	AVZ41727	OTHER	1	1e-05	1e-06	0	0	0		AVZ41727
AVZ41728.1 cell division ATP-binding protein FtsE _Zymomonas mobilis subsp. mobilis ZM4 _ ATCC 31821_	AVZ41728	OTHER	1	0	0	0	0	0		AVZ41728
AVZ41729.1 cell division protein FtsX _Zymomonas mobilis subsp. mobilis ZM4 _ ATCC 31821_	AVZ41729	OTHER	0.856405	0.001427	0.000403	9e-06	5e-06	0.141757		AVZ41729
AVZ41730.1 DUF218 domain-containing protein _Zymomonas mobilis subsp. mobilis ZM4 _ ATCC 31821_	AVZ41730	OTHER	0.999802	0.000106	3.4e-05	1e-06	0	9.2e-05		AVZ41730
AVZ41731.1 1-acyl-sn-glycerol-3-phosphate acyltransferase PlsC _Zymomonas mobilis subsp. mobilis ZM4 _ ATCC 31821_	AVZ41731	OTHER	1	2e-06	0	0	0	0		AVZ41731
AVZ41732.1 prephenate dehydratase _Zymomonas mobilis subsp. mobilis ZM4 _ ATCC 31821_	AVZ41732	SP	0.000346	0.998996	0.000161	0.000178	0.000157	0.000141	CS pos: 22-23. Pr: 0.7111	AVZ41732
AVZ41733.1 histidinol-phosphate aminotransferase HisC _Zymomonas mobilis subsp. mobilis ZM4 _ ATCC 31821_	AVZ41733	OTHER	1	2e-06	0	0	0	0		AVZ41733
AVZ41734.1 BadM_Rrf2 family transcriptional regulator _Zymomonas mobilis subsp. mobilis ZM4 _ ATCC 31821_	AVZ41734	OTHER	1	0	0	0	0	0		AVZ41734
AVZ41735.1 FeS assembly protein SufB _Zymomonas mobilis subsp. mobilis ZM4 _ ATCC 31821_	AVZ41735	OTHER	1	0	0	0	0	0		AVZ41735
AVZ41736.1 FeS assembly ATPase SufC _Zymomonas mobilis subsp. mobilis ZM4 _ ATCC 31821_	AVZ41736	OTHER	1	1e-06	0	0	0	0		AVZ41736
AVZ41737.1 FeS assembly protein SufD _Zymomonas mobilis subsp. mobilis ZM4 _ ATCC 31821_	AVZ41737	OTHER	1	0	0	0	0	0		AVZ41737
AVZ41738.1 SufS subfamily cysteine desulfurase _Zymomonas mobilis subsp. mobilis ZM4 _ ATCC 31821_	AVZ41738	OTHER	1	1e-06	0	0	0	0		AVZ41738
AVZ41739.1 FeS assembly SUF system protein _Zymomonas mobilis subsp. mobilis ZM4 _ ATCC 31821_	AVZ41739	OTHER	1	3e-06	0	0	0	0		AVZ41739
AVZ41740.1 iron-sulfur cluster assembly accessory protein _Zymomonas mobilis subsp. mobilis ZM4 _ ATCC 31821_	AVZ41740	OTHER	1	3e-06	0	0	0	0		AVZ41740
AVZ41741.1 pyrimidine 5_-nucleotidase _Zymomonas mobilis subsp. mobilis ZM4 _ ATCC 31821_	AVZ41741	OTHER	1	0	0	0	0	0		AVZ41741
AVZ41742.1 2,3,4,5-tetrahydropyridine-2,6-dicarboxylate N-succinyltransferase _Zymomonas mobilis subsp. mobilis ZM4 _ ATCC 31821_	AVZ41742	OTHER	0.999979	6e-05	3e-06	0	0	2e-06		AVZ41742
AVZ41743.1 ureohydrolase-like protein _Zymomonas mobilis subsp. mobilis ZM4 _ ATCC 31821_	AVZ41743	OTHER	1	0	0	0	0	0		AVZ41743
AVZ41744.1 guanylate kinase _Zymomonas mobilis subsp. mobilis ZM4 _ ATCC 31821_	AVZ41744	OTHER	1	0	0	0	0	0		AVZ41744
AVZ41745.1 uncharacterized protein ZMO1_ZMO0435 _Zymomonas mobilis subsp. mobilis ZM4 _ ATCC 31821_	AVZ41745	SP	0.000204	0.999188	0.000152	0.000168	0.000152	0.000141	CS pos: 21-22. Pr: 0.9784	AVZ41745
AVZ41746.1 MAPEG _Membrane Associated Proteins in Eicosanoid and Glutathione metabolism_ family protein _Zymomonas mobilis subsp. mobilis ZM4 _ ATCC 31821_	AVZ41746	OTHER	1	0	0	0	0	0		AVZ41746
AVZ41747.1 hypothetical protein ZMO1_ZMO0437 _Zymomonas mobilis subsp. mobilis ZM4 _ ATCC 31821_	AVZ41747	OTHER	0.999989	0	0	0	0	0		AVZ41747
AVZ41748.1 RluC_D family pseudouridine synthase _Zymomonas mobilis subsp. mobilis ZM4 _ ATCC 31821_	AVZ41748	OTHER	1	0	0	0	0	0		AVZ41748
AVZ41749.1 hypothetical protein ZMO1_ZMO0440 _Zymomonas mobilis subsp. mobilis ZM4 _ ATCC 31821_	AVZ41749	OTHER	0.999989	2.2e-05	0	0	0	0		AVZ41749
AVZ41750.1 ATP12 ATPase _Zymomonas mobilis subsp. mobilis ZM4 _ ATCC 31821_	AVZ41750	OTHER	1	0	0	0	0	0		AVZ41750
AVZ41751.1 HAD _haloacid dehalogenase_ family phosphatase _Zymomonas mobilis subsp. mobilis ZM4 _ ATCC 31821_	AVZ41751	OTHER	1	0	0	0	0	0		AVZ41751
AVZ41752.1 ribonucleotide-diphosphate reductase subunit beta _Zymomonas mobilis subsp. mobilis ZM4 _ ATCC 31821_	AVZ41752	OTHER	1	1e-06	0	0	0	0		AVZ41752
AVZ41753.1 lipolytic protein G-D-S-L family _Zymomonas mobilis subsp. mobilis ZM4 _ ATCC 31821_	AVZ41753	OTHER	0.921368	0.068107	0.003664	0.000718	0.000323	0.005827		AVZ41753
AVZ41754.1 GDSL lipase_esterase _Zymomonas mobilis subsp. mobilis ZM4 _ ATCC 31821_	AVZ41754	LIPO	0.003454	0.067622	0.928538	8.8e-05	0.000223	8.4e-05	CS pos: 19-20. Pr: 0.8756	AVZ41754
AVZ41755.1 membrane bound O-acyl transferase MBOAT family protein _Zymomonas mobilis subsp. mobilis ZM4 _ ATCC 31821_	AVZ41755	OTHER	1	0	0	0	0	0		AVZ41755
AVZ41756.1 hypothetical protein ZMO1_ZMO0447 _Zymomonas mobilis subsp. mobilis ZM4 _ ATCC 31821_	AVZ41756	OTHER	0.676632	0.3196	0.001364	0.000782	0.000449	0.001183		AVZ41756
AVZ41757.1 cell wall hydrolase SleB _Zymomonas mobilis subsp. mobilis ZM4 _ ATCC 31821_	AVZ41757	SP	0.005985	0.992862	0.000514	0.00023	0.000187	0.000182	CS pos: 31-32. Pr: 0.9506	AVZ41757
AVZ41758.1 uncharacterized protein ZMO1_ZMO0449 _Zymomonas mobilis subsp. mobilis ZM4 _ ATCC 31821_	AVZ41758	OTHER	0.999956	7e-05	0	0	0	0		AVZ41758
AVZ41759.1 pyrrolo-quinoline quinone _Zymomonas mobilis subsp. mobilis ZM4 _ ATCC 31821_	AVZ41759	LIPO	1.6e-05	0.000347	0.999653	1e-06	1e-06	0	CS pos: 26-27. Pr: 0.9857	AVZ41759
AVZ41760.1 ribosome-associated GTPase EngA _Zymomonas mobilis subsp. mobilis ZM4 _ ATCC 31821_	AVZ41760	OTHER	1	0	0	0	0	0		AVZ41760
AVZ41761.1 formate--tetrahydrofolate ligase _Zymomonas mobilis subsp. mobilis ZM4 _ ATCC 31821_	AVZ41761	OTHER	1	0	0	0	0	0		AVZ41761
AVZ41762.1 ferredoxin _Zymomonas mobilis subsp. mobilis ZM4 _ ATCC 31821_	AVZ41762	OTHER	1	1e-06	0	0	0	0		AVZ41762
AVZ41763.1 glutamate uptake regulatory protein _Zymomonas mobilis subsp. mobilis ZM4 _ ATCC 31821_	AVZ41763	OTHER	1	9e-06	0	0	0	0		AVZ41763
AVZ41764.1 lipoprotein-releasing system ATP-binding protein LolD _Zymomonas mobilis subsp. mobilis ZM4 _ ATCC 31821_	AVZ41764	OTHER	1	0	0	0	0	0		AVZ41764
AVZ41765.1 lipoprotein releasing system transmembrane protein LolC_E family _Zymomonas mobilis subsp. mobilis ZM4 _ ATCC 31821_	AVZ41765	OTHER	0.99991	7.2e-05	0	0	0	4.3e-05		AVZ41765
AVZ41766.1 proline--tRNA ligase _Zymomonas mobilis subsp. mobilis ZM4 _ ATCC 31821_	AVZ41766	OTHER	1	3e-06	0	0	0	0		AVZ41766
AVZ41767.1 CTP synthase _Zymomonas mobilis subsp. mobilis ZM4 _ ATCC 31821_	AVZ41767	OTHER	1	0	0	0	0	0		AVZ41767
AVZ41768.1 preprotein translocase SecG subunit _Zymomonas mobilis subsp. mobilis ZM4 _ ATCC 31821_	AVZ41768	OTHER	1	0	0	0	0	0		AVZ41768
AVZ41769.1 triosephosphate isomerase TpiA _Zymomonas mobilis subsp. mobilis ZM4 _ ATCC 31821_	AVZ41769	OTHER	1	0	0	0	0	0		AVZ41769
AVZ41770.1 PpiC-type peptidyl-prolyl cis-trans isomerase _Zymomonas mobilis subsp. mobilis ZM4 _ ATCC 31821_	AVZ41770	OTHER	1	1.6e-05	1e-06	0	0	2.1e-05		AVZ41770
AVZ41771.1 anthranilate synthase component I _Zymomonas mobilis subsp. mobilis ZM4 _ ATCC 31821_	AVZ41771	OTHER	1	0	0	0	0	0		AVZ41771
AVZ41772.1 hypothetical protein ZMO1_ZMO0469 _Zymomonas mobilis subsp. mobilis ZM4 _ ATCC 31821_	AVZ41772	OTHER	1	0	0	0	0	0		AVZ41772
AVZ41773.1 LysR family transcriptional regulator _Zymomonas mobilis subsp. mobilis ZM4 _ ATCC 31821_	AVZ41773	OTHER	1	0	0	0	0	0		AVZ41773
AVZ41774.1 rpsU-divergently transcribed protein _Zymomonas mobilis subsp. mobilis ZM4 _ ATCC 31821_	AVZ41774	OTHER	1	0	0	0	0	0		AVZ41774
AVZ41775.1 6,7-dimethyl-8-ribityllumazine synthase _Zymomonas mobilis subsp. mobilis ZM4 _ ATCC 31821_	AVZ41775	OTHER	1	0	0	0	0	0		AVZ41775
AVZ41776.1 3,4-dihydroxy-2-butanone 4-phosphate synthase _Zymomonas mobilis subsp. mobilis ZM4 _ ATCC 31821_	AVZ41776	OTHER	1	0	0	0	0	0		AVZ41776
AVZ41777.1 riboflavin synthase alpha subunit _Zymomonas mobilis subsp. mobilis ZM4 _ ATCC 31821_	AVZ41777	OTHER	0.99989	0.00016	2e-06	0	0	0		AVZ41777
AVZ41778.1 riboflavin biosynthesis protein RibD _Zymomonas mobilis subsp. mobilis ZM4 _ ATCC 31821_	AVZ41778	OTHER	1	0	0	0	0	0		AVZ41778
AVZ41779.1 uncharacterized protein ZMO1_ZMO0477 _Zymomonas mobilis subsp. mobilis ZM4 _ ATCC 31821_	AVZ41779	OTHER	0.99986	0.000158	0	0	0	0		AVZ41779
AVZ41780.1 winged helix family two component transcriptional regulator _Zymomonas mobilis subsp. mobilis ZM4 _ ATCC 31821_	AVZ41780	OTHER	1	0	0	0	0	0		AVZ41780
AVZ41781.1 peptidoglycan-binding LysM _Zymomonas mobilis subsp. mobilis ZM4 _ ATCC 31821_	AVZ41781	SP	0.000814	0.840347	0.158007	0.000301	0.000268	0.000226	CS pos: 30-31. Pr: 0.7714	AVZ41781
AVZ41782.1 histidine kinase _Zymomonas mobilis subsp. mobilis ZM4 _ ATCC 31821_	AVZ41782	OTHER	1	7e-06	0	0	0	0		AVZ41782
AVZ41783.1 uncharacterized protein ZMO1_ZMO0481 _Zymomonas mobilis subsp. mobilis ZM4 _ ATCC 31821_	AVZ41783	SP	0.136738	0.832453	0.0291	0.000902	0.000399	0.000393	CS pos: 40-41. Pr: 0.7784	AVZ41783
AVZ41784.1 fructose-1,6-bisphosphatase class II _Zymomonas mobilis subsp. mobilis ZM4 _ ATCC 31821_	AVZ41784	OTHER	1	0	0	0	0	0		AVZ41784
AVZ41785.1 homoserine dehydrogenase _Zymomonas mobilis subsp. mobilis ZM4 _ ATCC 31821_	AVZ41785	OTHER	0.957201	0.00718	0.035516	3.9e-05	2.1e-05	4.8e-05		AVZ41785
AVZ41786.1 MgtC_SapB transporter _Zymomonas mobilis subsp. mobilis ZM4 _ ATCC 31821_	AVZ41786	OTHER	0.999961	0	0	0	0	0		AVZ41786
AVZ41787.1 acyl-CoA dehydrogenase domain protein _Zymomonas mobilis subsp. mobilis ZM4 _ ATCC 31821_	AVZ41787	OTHER	1	0	0	0	0	0		AVZ41787
AVZ41788.1 uncharacterized protein ZMO1_ZMO0486 _Zymomonas mobilis subsp. mobilis ZM4 _ ATCC 31821_	AVZ41788	OTHER	1	0	0	0	0	0		AVZ41788
AVZ41789.1 HpcH_HpaI aldolase _Zymomonas mobilis subsp. mobilis ZM4 _ ATCC 31821_	AVZ41789	OTHER	0.999812	0.000229	6e-06	0	0	1e-06		AVZ41789
AVZ41790.1 uncharacterized protein ZMO1_ZMO0488 _Zymomonas mobilis subsp. mobilis ZM4 _ ATCC 31821_	AVZ41790	LIPO	1.8e-05	0.004464	0.995533	4e-06	6e-06	3e-06	CS pos: 20-21. Pr: 0.9829	AVZ41790
AVZ41791.1 hypothetical protein ZMO1_ZMO0489 _Zymomonas mobilis subsp. mobilis ZM4 _ ATCC 31821_	AVZ41791	OTHER	0.999913	0.000105	6e-06	0	0	3e-06		AVZ41791
AVZ41792.1 oligopeptidase B PtrB _Zymomonas mobilis subsp. mobilis ZM4 _ ATCC 31821_	AVZ41792	OTHER	1	0	0	0	0	0		AVZ41792
AVZ41793.1 Xaa-Pro aminopeptidase PepP _Zymomonas mobilis subsp. mobilis ZM4 _ ATCC 31821_	AVZ41793	OTHER	1	0	0	0	0	0		AVZ41793
AVZ41794.1 nitrogen regulatory protein PII _Zymomonas mobilis subsp. mobilis ZM4 _ ATCC 31821_	AVZ41794	OTHER	1	0	0	0	0	0		AVZ41794
AVZ41795.1 type I glutamine synthetase _Zymomonas mobilis subsp. mobilis ZM4 _ ATCC 31821_	AVZ41795	OTHER	1	0	0	0	0	0		AVZ41795
AVZ41796.1 Bcr_CflA subfamily drug resistance transporter _Zymomonas mobilis subsp. mobilis ZM4 _ ATCC 31821_	AVZ41796	OTHER	1	6e-06	0	0	0	0		AVZ41796
AVZ41797.1 TamB_DUF490 domain-containing protein _Zymomonas mobilis subsp. mobilis ZM4 _ ATCC 31821_	AVZ41797	OTHER	0.999979	3.2e-05	0	0	0	0		AVZ41797
AVZ41798.1 outer membrane protein assembly factor _Zymomonas mobilis subsp. mobilis ZM4 _ ATCC 31821_	AVZ41798	SP	0.281773	0.709828	0.006789	0.000619	0.000436	0.000537	CS pos: 43-44. Pr: 0.6451	AVZ41798
AVZ41799.1 phosphoglycolate phosphatase _Zymomonas mobilis subsp. mobilis ZM4 _ ATCC 31821_	AVZ41799	OTHER	1	0	0	0	0	0		AVZ41799
AVZ41800.1 bifunctional N-acetylglucosamine-1-phosphateuridyltransferase_glucosamine-1-phosphate acetyltransferase _Zymomonas mobilis subsp. mobilis ZM4 _ ATCC 31821_	AVZ41800	OTHER	1	0	0	0	0	0		AVZ41800
AVZ41801.1 1A family penicillin-binding protein _Zymomonas mobilis subsp. mobilis ZM4 _ ATCC 31821_	AVZ41801	OTHER	0.999998	1e-05	0	0	0	0		AVZ41801
AVZ41802.1 uncharacterized protein ZMO1_ZMO0500 _Zymomonas mobilis subsp. mobilis ZM4 _ ATCC 31821_	AVZ41802	OTHER	0.999986	1.8e-05	0	0	0	0		AVZ41802
AVZ41803.1 polysaccharide synthesis protein GtrA _Zymomonas mobilis subsp. mobilis ZM4 _ ATCC 31821_	AVZ41803	OTHER	1	2e-06	0	0	0	0		AVZ41803
AVZ41804.1 uncharacterized protein ZMO1_ZMO0502 _Zymomonas mobilis subsp. mobilis ZM4 _ ATCC 31821_	AVZ41804	OTHER	1	7e-06	0	0	0	0		AVZ41804
AVZ41805.1 glycosyl transferase family 2 _Zymomonas mobilis subsp. mobilis ZM4 _ ATCC 31821_	AVZ41805	OTHER	1	0	0	0	0	0		AVZ41805
AVZ41806.1 pseudouridine synthase _Zymomonas mobilis subsp. mobilis ZM4 _ ATCC 31821_	AVZ41806	OTHER	1	0	0	0	0	0		AVZ41806
AVZ41807.1 peptide chain release factor 2 _Zymomonas mobilis subsp. mobilis ZM4 _ ATCC 31821_	AVZ41807	OTHER	1	0	0	0	0	0		AVZ41807
AVZ41808.1 GAF domain-containing protein _Zymomonas mobilis subsp. mobilis ZM4 _ ATCC 31821_	AVZ41808	OTHER	1	0	0	0	0	0		AVZ41808
AVZ41809.1 GCN5-related N-acetyltransferase _Zymomonas mobilis subsp. mobilis ZM4 _ ATCC 31821_	AVZ41809	OTHER	1	3.5e-05	1e-06	0	0	0		AVZ41809
AVZ41810.1 uncharacterized protein ZMO1_ZMO0509 _Zymomonas mobilis subsp. mobilis ZM4 _ ATCC 31821_	AVZ41810	SP	0.079527	0.77976	0.135521	0.004288	0.000574	0.000293	CS pos: 28-29. Pr: 0.4072	AVZ41810
AVZ41811.1 dihydrolipoyllysine-residue acetyltransferase _Zymomonas mobilis subsp. mobilis ZM4 _ ATCC 31821_	AVZ41811	OTHER	1	0	0	0	0	0		AVZ41811
AVZ41812.1 thioesterase superfamily protein _Zymomonas mobilis subsp. mobilis ZM4 _ ATCC 31821_	AVZ41812	OTHER	1	1.5e-05	0	0	0	0		AVZ41812
AVZ41813.1 dihydrolipoamide dehydrogenase _Zymomonas mobilis subsp. mobilis ZM4 _ ATCC 31821_	AVZ41813	OTHER	1	0	0	0	0	0		AVZ41813
AVZ41814.1 putative type 2 phosphatidic acid phosphatase _Zymomonas mobilis subsp. mobilis ZM4 _ ATCC 31821_	AVZ41814	LIPO	0.06403	0.015486	0.919955	0.000148	0.000116	0.000247	CS pos: 28-29. Pr: 0.8295	AVZ41814
AVZ41815.1 ribosomal protein S12 _Zymomonas mobilis subsp. mobilis ZM4 _ ATCC 31821_	AVZ41815	OTHER	1	0	0	0	0	0		AVZ41815
AVZ41816.1 ribosomal protein S7 _Zymomonas mobilis subsp. mobilis ZM4 _ ATCC 31821_	AVZ41816	OTHER	1	0	0	0	0	0		AVZ41816
AVZ41817.1 translation elongation factor G _Zymomonas mobilis subsp. mobilis ZM4 _ ATCC 31821_	AVZ41817	OTHER	1	0	0	0	0	0		AVZ41817
AVZ41818.1 translation elongation factor Tu _Zymomonas mobilis subsp. mobilis ZM4 _ ATCC 31821_	AVZ41818	OTHER	1	0	0	0	0	0		AVZ41818
AVZ41819.1 ribosomal protein S10 _Zymomonas mobilis subsp. mobilis ZM4 _ ATCC 31821_	AVZ41819	OTHER	1	0	0	0	0	0		AVZ41819
AVZ41820.1 ribosomal protein L3 _Zymomonas mobilis subsp. mobilis ZM4 _ ATCC 31821_	AVZ41820	OTHER	1	0	0	0	0	0		AVZ41820
AVZ41821.1 ribosomal protein L4 _Zymomonas mobilis subsp. mobilis ZM4 _ ATCC 31821_	AVZ41821	OTHER	1	0	0	0	0	0		AVZ41821
AVZ41822.1 ribosomal protein L23 _Zymomonas mobilis subsp. mobilis ZM4 _ ATCC 31821_	AVZ41822	OTHER	1	0	0	0	0	0		AVZ41822
AVZ41823.1 ribosomal protein L2 _Zymomonas mobilis subsp. mobilis ZM4 _ ATCC 31821_	AVZ41823	OTHER	1	0	0	0	0	0		AVZ41823
AVZ41824.1 ribosomal protein S19 _Zymomonas mobilis subsp. mobilis ZM4 _ ATCC 31821_	AVZ41824	OTHER	1	0	0	0	0	0		AVZ41824
AVZ41825.1 ribosomal protein L22 _Zymomonas mobilis subsp. mobilis ZM4 _ ATCC 31821_	AVZ41825	OTHER	1	0	0	0	0	0		AVZ41825
AVZ41826.1 ribosomal protein S3 _Zymomonas mobilis subsp. mobilis ZM4 _ ATCC 31821_	AVZ41826	OTHER	1	1.2e-05	1e-06	0	0	0		AVZ41826
AVZ41827.1 ribosomal protein L16 _Zymomonas mobilis subsp. mobilis ZM4 _ ATCC 31821_	AVZ41827	OTHER	0.999989	3e-05	9e-06	0	0	3e-06		AVZ41827
AVZ41828.1 ribosomal protein L29 _Zymomonas mobilis subsp. mobilis ZM4 _ ATCC 31821_	AVZ41828	OTHER	1	0	0	0	0	0		AVZ41828
AVZ41829.1 ribosomal protein S17 _Zymomonas mobilis subsp. mobilis ZM4 _ ATCC 31821_	AVZ41829	OTHER	1	0	0	0	0	0		AVZ41829
AVZ41830.1 ribosomal protein L14 _Zymomonas mobilis subsp. mobilis ZM4 _ ATCC 31821_	AVZ41830	OTHER	1	0	0	0	0	0		AVZ41830
AVZ41831.1 ribosomal protein L24 _Zymomonas mobilis subsp. mobilis ZM4 _ ATCC 31821_	AVZ41831	OTHER	1	0	0	0	0	0		AVZ41831
AVZ41832.1 ribosomal protein L5 _Zymomonas mobilis subsp. mobilis ZM4 _ ATCC 31821_	AVZ41832	OTHER	1	0	0	0	0	0		AVZ41832
AVZ41833.1 ribosomal protein S14 _Zymomonas mobilis subsp. mobilis ZM4 _ ATCC 31821_	AVZ41833	OTHER	1	0	0	0	0	0		AVZ41833
AVZ41834.1 ribosomal protein S8 _Zymomonas mobilis subsp. mobilis ZM4 _ ATCC 31821_	AVZ41834	OTHER	1	0	0	0	0	0		AVZ41834
AVZ41835.1 ribosomal protein L6 signature 1 _Zymomonas mobilis subsp. mobilis ZM4 _ ATCC 31821_	AVZ41835	OTHER	1	6e-06	0	0	0	0		AVZ41835
AVZ41836.1 ribosomal protein L18 _Zymomonas mobilis subsp. mobilis ZM4 _ ATCC 31821_	AVZ41836	OTHER	1	0	0	0	0	0		AVZ41836
AVZ41837.1 ribosomal protein S5 _Zymomonas mobilis subsp. mobilis ZM4 _ ATCC 31821_	AVZ41837	OTHER	1	0	0	0	0	0		AVZ41837
AVZ41838.1 ribosomal protein L30 _Zymomonas mobilis subsp. mobilis ZM4 _ ATCC 31821_	AVZ41838	OTHER	1	0	0	0	0	0		AVZ41838
AVZ41839.1 ribosomal protein L15 _Zymomonas mobilis subsp. mobilis ZM4 _ ATCC 31821_	AVZ41839	OTHER	1	0	0	0	0	0		AVZ41839
AVZ41840.1 preprotein translocase SecY subunit _Zymomonas mobilis subsp. mobilis ZM4 _ ATCC 31821_	AVZ41840	OTHER	1	1.3e-05	0	0	0	0		AVZ41840
AVZ41841.1 adenylate kinase _Zymomonas mobilis subsp. mobilis ZM4 _ ATCC 31821_	AVZ41841	OTHER	1	0	0	0	0	0		AVZ41841
AVZ41842.1 ribosomal protein S13 _Zymomonas mobilis subsp. mobilis ZM4 _ ATCC 31821_	AVZ41842	OTHER	1	0	0	0	0	0		AVZ41842
AVZ41843.1 ribosomal protein S11 _Zymomonas mobilis subsp. mobilis ZM4 _ ATCC 31821_	AVZ41843	OTHER	1	1e-06	0	0	0	0		AVZ41843
AVZ41844.1 DNA-directed RNA polymerase alpha subunit _Zymomonas mobilis subsp. mobilis ZM4 _ ATCC 31821_	AVZ41844	OTHER	1	1e-06	0	0	0	0		AVZ41844
AVZ41845.1 ribosomal protein L17 _Zymomonas mobilis subsp. mobilis ZM4 _ ATCC 31821_	AVZ41845	OTHER	1	0	0	0	0	0		AVZ41845
AVZ41846.1 aconitate hydratase _Zymomonas mobilis subsp. mobilis ZM4 _ ATCC 31821_	AVZ41846	OTHER	1	0	0	0	0	0		AVZ41846
AVZ41847.1 isocitrate dehydrogenase NADP-dependent _Zymomonas mobilis subsp. mobilis ZM4 _ ATCC 31821_	AVZ41847	OTHER	1	0	0	0	0	0		AVZ41847
AVZ41848.1 bifunctional N-_5-phosphoribosyl_anthranilate isomerase_indole-3-glycerolphosphate synthase _Zymomonas mobilis subsp. mobilis ZM4 _ ATCC 31821_	AVZ41848	OTHER	1	0	0	0	0	0		AVZ41848
AVZ41849.1 sulfate transporter _Zymomonas mobilis subsp. mobilis ZM4 _ ATCC 31821_	AVZ41849	OTHER	1	1e-06	0	0	0	0		AVZ41849
AVZ41850.1 voltage-gated chloride channel protein _Zymomonas mobilis subsp. mobilis ZM4 _ ATCC 31821_	AVZ41850	OTHER	0.999939	7.2e-05	0	0	0	0		AVZ41850
AVZ41851.1 signal transduction histidine kinase _Zymomonas mobilis subsp. mobilis ZM4 _ ATCC 31821_	AVZ41851	OTHER	1	3e-06	0	0	0	0		AVZ41851
AVZ41852.1 polyribonucleotide nucleotidyltransferase _Zymomonas mobilis subsp. mobilis ZM4 _ ATCC 31821_	AVZ41852	OTHER	1	0	0	0	0	0		AVZ41852
AVZ41853.1 ribosomal protein S15 _Zymomonas mobilis subsp. mobilis ZM4 _ ATCC 31821_	AVZ41853	OTHER	1	0	0	0	0	0		AVZ41853
AVZ41854.1 tRNA pseudouridine synthase B TruB _Zymomonas mobilis subsp. mobilis ZM4 _ ATCC 31821_	AVZ41854	OTHER	1	0	0	0	0	0		AVZ41854
AVZ41855.1 thymidine kinase _Zymomonas mobilis subsp. mobilis ZM4 _ ATCC 31821_	AVZ41855	OTHER	1	3e-05	1e-06	0	0	0		AVZ41855
AVZ41856.1 ribosome-binding factor A _Zymomonas mobilis subsp. mobilis ZM4 _ ATCC 31821_	AVZ41856	OTHER	1	0	0	0	0	0		AVZ41856
AVZ41857.1 translation initiation factor IF-2 _Zymomonas mobilis subsp. mobilis ZM4 _ ATCC 31821_	AVZ41857	OTHER	1	0	0	0	0	0		AVZ41857
AVZ41858.1 DUF448 domain-containing protein _Zymomonas mobilis subsp. mobilis ZM4 _ ATCC 31821_	AVZ41858	OTHER	1	0	0	0	0	0		AVZ41858
AVZ41859.1 transcription termination protein NusA _Zymomonas mobilis subsp. mobilis ZM4 _ ATCC 31821_	AVZ41859	OTHER	1	2e-06	0	0	0	0		AVZ41859
AVZ41860.1 DUF150_RimP N-terminal domain-containing protein _Zymomonas mobilis subsp. mobilis ZM4 _ ATCC 31821_	AVZ41860	OTHER	1	0	0	0	0	0		AVZ41860
AVZ41861.1 glucose sorbosone dehydrogenase _Zymomonas mobilis subsp. mobilis ZM4 _ ATCC 31821_	AVZ41861	LIPO	0	0	1	0	0	0	CS pos: 14-15. Pr: 0.9952	AVZ41861
AVZ41862.1 AAA domain-containing protein _Zymomonas mobilis subsp. mobilis ZM4 _ ATCC 31821_	AVZ41862	OTHER	1	0	0	0	0	0		AVZ41862
AVZ41863.1 histidinol-phosphate aminotransferase HisC _Zymomonas mobilis subsp. mobilis ZM4 _ ATCC 31821_	AVZ41863	TAT	0	0	0	0.999986	2e-06	0	CS pos: 32-33. Pr: 0.6413	AVZ41863
AVZ41864.1 TonB-dependent receptor plug domain _Zymomonas mobilis subsp. mobilis ZM4 _ ATCC 31821_	AVZ41864	LIPO	0.002425	0.466886	0.529987	0.000267	0.000214	0.000188	CS pos: 20-21. Pr: 0.4903	AVZ41864
AVZ41865.1 histidinol-phosphate aminotransferase HisC _Zymomonas mobilis subsp. mobilis ZM4 _ ATCC 31821_	AVZ41865	TAT	0	0	0	0.999927	4.7e-05	0	CS pos: 34-35. Pr: 0.9167	AVZ41865
AVZ41866.1 chorismate mutase _Zymomonas mobilis subsp. mobilis ZM4 _ ATCC 31821_	AVZ41866	OTHER	1	0	0	0	0	0		AVZ41866
AVZ41867.1 farnesyl diphosphate synthetase _Zymomonas mobilis subsp. mobilis ZM4 _ ATCC 31821_	AVZ41867	OTHER	1	0	0	0	0	0		AVZ41867
AVZ41868.1 ATP-dependent helicase HrpB _Zymomonas mobilis subsp. mobilis ZM4 _ ATCC 31821_	AVZ41868	OTHER	1	0	0	0	0	0		AVZ41868
AVZ41869.1 major facilitator superfamily transporter _Zymomonas mobilis subsp. mobilis ZM4 _ ATCC 31821_	AVZ41869	OTHER	1	9e-06	0	0	0	0		AVZ41869
AVZ41870.1 succinyl-CoA synthetase alpha subunit _Zymomonas mobilis subsp. mobilis ZM4 _ ATCC 31821_	AVZ41870	OTHER	1	1e-06	0	0	0	0		AVZ41870
AVZ41871.1 succinate dehydrogenase _SQR_ hydrophobic subunit _Zymomonas mobilis subsp. mobilis ZM4 _ ATCC 31821_	AVZ41871	OTHER	1	6e-06	0	0	0	0		AVZ41871
AVZ41872.1 succinate dehydrogenase _SQR_ cytochrome b subunit _Zymomonas mobilis subsp. mobilis ZM4 _ ATCC 31821_	AVZ41872	OTHER	0.99999	9e-06	0	0	0	0		AVZ41872
AVZ41873.1 ribosomal L11 methyltransferase _Zymomonas mobilis subsp. mobilis ZM4 _ ATCC 31821_	AVZ41873	OTHER	1	2e-06	0	0	0	0		AVZ41873
AVZ41874.1 MetI-like ABC transporter transmembrane protein _Zymomonas mobilis subsp. mobilis ZM4 _ ATCC 31821_	AVZ41874	OTHER	1	1.3e-05	0	0	0	0		AVZ41874
AVZ41875.1 ABC transporter ATPase component _Zymomonas mobilis subsp. mobilis ZM4 _ ATCC 31821_	AVZ41875	OTHER	1	0	0	0	0	0		AVZ41875
AVZ41876.1 glutaredoxin 2 GrxB family _Zymomonas mobilis subsp. mobilis ZM4 _ ATCC 31821_	AVZ41876	OTHER	1	0	0	0	0	0		AVZ41876
AVZ41877.1 UvrD_REP helicase _Zymomonas mobilis subsp. mobilis ZM4 _ ATCC 31821_	AVZ41877	OTHER	1	0	0	0	0	0		AVZ41877
AVZ41878.1 RsmD family protein _Zymomonas mobilis subsp. mobilis ZM4 _ ATCC 31821_	AVZ41878	OTHER	1	0	0	0	0	0		AVZ41878
AVZ41879.1 pseudouridine synthase _Zymomonas mobilis subsp. mobilis ZM4 _ ATCC 31821_	AVZ41879	OTHER	1	0	0	0	0	0		AVZ41879
AVZ41880.1 sodium_dicarboxylate symporter _Zymomonas mobilis subsp. mobilis ZM4 _ ATCC 31821_	AVZ41880	OTHER	1	0	0	0	0	0		AVZ41880
AVZ41881.1 major facilitator superfamily transporter _Zymomonas mobilis subsp. mobilis ZM4 _ ATCC 31821_	AVZ41881	OTHER	1	1e-06	0	0	0	0		AVZ41881
AVZ41882.1 bifunctional folylpolyglutamate synthase_dihydrofolate synthase FolC _Zymomonas mobilis subsp. mobilis ZM4 _ ATCC 31821_	AVZ41882	OTHER	1	0	0	0	0	0		AVZ41882
AVZ41883.1 acetyl-CoA carboxylase beta subunit _Zymomonas mobilis subsp. mobilis ZM4 _ ATCC 31821_	AVZ41883	OTHER	1	0	0	0	0	0		AVZ41883
AVZ41884.1 tryptophan synthase alpha subunit _Zymomonas mobilis subsp. mobilis ZM4 _ ATCC 31821_	AVZ41884	OTHER	1	0	0	0	0	0		AVZ41884
AVZ41885.1 tryptophan synthase beta subunit _Zymomonas mobilis subsp. mobilis ZM4 _ ATCC 31821_	AVZ41885	OTHER	1	0	0	0	0	0		AVZ41885
AVZ41886.1 phosphoribosylanthranilate isomerase _Zymomonas mobilis subsp. mobilis ZM4 _ ATCC 31821_	AVZ41886	OTHER	1	0	0	0	0	0		AVZ41886
AVZ41887.1 orotidine 5_-phosphate decarboxylase _Zymomonas mobilis subsp. mobilis ZM4 _ ATCC 31821_	AVZ41887	OTHER	1	0	0	0	0	0		AVZ41887
AVZ41888.1 uncharacterized protein ZMO1_ZMO0588 _Zymomonas mobilis subsp. mobilis ZM4 _ ATCC 31821_	AVZ41888	OTHER	0.795757	0.039455	0.164148	0.000116	5.2e-05	0.000455		AVZ41888
AVZ41889.1 DNA repair protein RadA _Zymomonas mobilis subsp. mobilis ZM4 _ ATCC 31821_	AVZ41889	OTHER	1	0	0	0	0	0		AVZ41889
AVZ41890.1 uncharacterized protein ZMO1_ZMO0590 _Zymomonas mobilis subsp. mobilis ZM4 _ ATCC 31821_	AVZ41890	OTHER	1	0	0	0	0	0		AVZ41890
AVZ41891.1 NifU-like protein _Zymomonas mobilis subsp. mobilis ZM4 _ ATCC 31821_	AVZ41891	OTHER	1	1e-06	0	0	0	0		AVZ41891
AVZ41892.1 DUF423 domain-containing protein _Zymomonas mobilis subsp. mobilis ZM4 _ ATCC 31821_	AVZ41892	OTHER	1	0	0	0	0	0		AVZ41892
AVZ41893.1 3-dehydroquinate synthase _Zymomonas mobilis subsp. mobilis ZM4 _ ATCC 31821_	AVZ41893	OTHER	1	0	0	0	0	0		AVZ41893
AVZ41894.1 shikimate kinase _Zymomonas mobilis subsp. mobilis ZM4 _ ATCC 31821_	AVZ41894	OTHER	1	0	0	0	0	0		AVZ41894
AVZ41895.1 hypothetical protein ZMO1_ZMO0595 _Zymomonas mobilis subsp. mobilis ZM4 _ ATCC 31821_	AVZ41895	OTHER	0.999884	5e-06	1.3e-05	0	0	0.000106		AVZ41895
AVZ41896.1 uncharacterized protein ZMO1_ZMO0597 _Zymomonas mobilis subsp. mobilis ZM4 _ ATCC 31821_	AVZ41896	OTHER	0.816463	0.181699	0.001378	0.000204	0.000103	0.000168		AVZ41896
AVZ41897.1 tyrosine recombinase XerD _Zymomonas mobilis subsp. mobilis ZM4 _ ATCC 31821_	AVZ41897	OTHER	1	0	0	0	0	0		AVZ41897
AVZ41898.1 acetyl-CoA carboxyltransferase alpha subunit _Zymomonas mobilis subsp. mobilis ZM4 _ ATCC 31821_	AVZ41898	OTHER	1	0	0	0	0	0		AVZ41898
AVZ41899.1 putative signal transduction histidine kinase _Zymomonas mobilis subsp. mobilis ZM4 _ ATCC 31821_	AVZ41899	OTHER	1	3e-06	0	0	0	0		AVZ41899
AVZ41900.1 flagellar motor protein MotB _Zymomonas mobilis subsp. mobilis ZM4 _ ATCC 31821_	AVZ41900	OTHER	1	2.3e-05	0	0	0	0		AVZ41900
AVZ41901.1 flagellar motor protein MotA _Zymomonas mobilis subsp. mobilis ZM4 _ ATCC 31821_	AVZ41901	OTHER	0.999943	7.3e-05	0	0	0	0		AVZ41901
AVZ41902.1 flagellin domain protein _Zymomonas mobilis subsp. mobilis ZM4 _ ATCC 31821_	AVZ41902	OTHER	1	1e-06	0	0	0	0		AVZ41902
AVZ41903.1 flagellar hook-associated protein FlgK _Zymomonas mobilis subsp. mobilis ZM4 _ ATCC 31821_	AVZ41903	OTHER	1	1e-06	0	0	0	0		AVZ41903
AVZ41904.1 flagellar rod assembly protein_muramidase FlgJ _Zymomonas mobilis subsp. mobilis ZM4 _ ATCC 31821_	AVZ41904	OTHER	1	3e-06	0	0	0	0		AVZ41904
AVZ41905.1 flagellar P-ring protein _Zymomonas mobilis subsp. mobilis ZM4 _ ATCC 31821_	AVZ41905	SP	0.137347	0.851667	0.005245	0.001952	0.001384	0.002403	CS pos: 44-45. Pr: 0.8159	AVZ41905
AVZ41906.1 flagellar L-ring protein _Zymomonas mobilis subsp. mobilis ZM4 _ ATCC 31821_	AVZ41906	SP	0.001935	0.982401	0.014922	0.000261	0.000234	0.000218	CS pos: 26-27. Pr: 0.9446	AVZ41906
AVZ41907.1 flagellar basal-body rod protein FlgG _Zymomonas mobilis subsp. mobilis ZM4 _ ATCC 31821_	AVZ41907	OTHER	0.992999	0.006845	9.5e-05	1.8e-05	8e-06	4.4e-05		AVZ41907
AVZ41908.1 flagellar basal-body rod protein FlgF _Zymomonas mobilis subsp. mobilis ZM4 _ ATCC 31821_	AVZ41908	OTHER	1	0	0	0	0	0		AVZ41908
AVZ41909.1 flagellar hook protein FlgE _Zymomonas mobilis subsp. mobilis ZM4 _ ATCC 31821_	AVZ41909	OTHER	0.951138	0.04833	0.000234	0.000111	6.2e-05	0.000142		AVZ41909
AVZ41910.1 flagellar hook capping protein _Zymomonas mobilis subsp. mobilis ZM4 _ ATCC 31821_	AVZ41910	OTHER	1	0	0	0	0	0		AVZ41910
AVZ41911.1 flagellar basal-body rod protein FlgC _Zymomonas mobilis subsp. mobilis ZM4 _ ATCC 31821_	AVZ41911	OTHER	1	0	0	0	0	0		AVZ41911
AVZ41912.1 flagellar basal-body rod protein FlgB _Zymomonas mobilis subsp. mobilis ZM4 _ ATCC 31821_	AVZ41912	OTHER	0.996124	0.003819	5.4e-05	8e-06	5e-06	1e-05		AVZ41912
AVZ41913.1 flagellar motor protein MotA _Zymomonas mobilis subsp. mobilis ZM4 _ ATCC 31821_	AVZ41913	OTHER	0.999876	0.000157	2e-06	1e-06	0	2e-05		AVZ41913
AVZ41914.1 flagellar motor protein MotB _Zymomonas mobilis subsp. mobilis ZM4 _ ATCC 31821_	AVZ41914	OTHER	0.958665	0.012608	0.001155	8.9e-05	5e-05	0.027466		AVZ41914
AVZ41915.1 flagella basal body P-ring formation protein FlgA _Zymomonas mobilis subsp. mobilis ZM4 _ ATCC 31821_	AVZ41915	SP	0.000273	0.999054	0.000161	0.000166	0.000155	0.000141	CS pos: 26-27. Pr: 0.9770	AVZ41915
AVZ41916.1 flagellar biosynthesis anti-sigma factor FlgM _Zymomonas mobilis subsp. mobilis ZM4 _ ATCC 31821_	AVZ41916	OTHER	1	0	0	0	0	0		AVZ41916
AVZ41917.1 uncharacterized protein ZMO1_ZMO0622 _Zymomonas mobilis subsp. mobilis ZM4 _ ATCC 31821_	AVZ41917	OTHER	1	0	0	0	0	0		AVZ41917
AVZ41918.1 flagellar biosynthesis protein FlhA _Zymomonas mobilis subsp. mobilis ZM4 _ ATCC 31821_	AVZ41918	OTHER	1	1e-06	0	0	0	0		AVZ41918
AVZ41919.1 MinD-like ATPase FlhG _Zymomonas mobilis subsp. mobilis ZM4 _ ATCC 31821_	AVZ41919	OTHER	1	0	0	0	0	0		AVZ41919
AVZ41920.1 RNA polymerase sigma 28 subunit FliA_WhiG _Zymomonas mobilis subsp. mobilis ZM4 _ ATCC 31821_	AVZ41920	OTHER	1	0	0	0	0	0		AVZ41920
AVZ41921.1 GT2 family glycosyltransferase _Zymomonas mobilis subsp. mobilis ZM4 _ ATCC 31821_	AVZ41921	OTHER	1	0	0	0	0	0		AVZ41921
AVZ41922.1 glycosyl transferase family 2 _Zymomonas mobilis subsp. mobilis ZM4 _ ATCC 31821_	AVZ41922	OTHER	1	0	0	0	0	0		AVZ41922
AVZ41923.1 flagellin domain-containing protein _Zymomonas mobilis subsp. mobilis ZM4 _ ATCC 31821_	AVZ41923	OTHER	1	1e-06	0	0	0	0		AVZ41923
AVZ41924.1 Fis family sigma54-specific transcriptional regulator _Zymomonas mobilis subsp. mobilis ZM4 _ ATCC 31821_	AVZ41924	OTHER	1	0	0	0	0	0		AVZ41924
AVZ41925.1 flagellar hook-basal body complex subunit FliE _Zymomonas mobilis subsp. mobilis ZM4 _ ATCC 31821_	AVZ41925	OTHER	1	0	0	0	0	0		AVZ41925
AVZ41926.1 flagellar M-ring protein FliF _Zymomonas mobilis subsp. mobilis ZM4 _ ATCC 31821_	AVZ41926	OTHER	0.99987	0.00013	0	0	0	1e-06		AVZ41926
AVZ41927.1 flagellar motor switch protein FliG _Zymomonas mobilis subsp. mobilis ZM4 _ ATCC 31821_	AVZ41927	OTHER	1	0	0	0	0	0		AVZ41927
AVZ41928.1 negative regulator of FliI ATPase _Zymomonas mobilis subsp. mobilis ZM4 _ ATCC 31821_	AVZ41928	OTHER	1	0	0	0	0	0		AVZ41928
AVZ41929.1 flagellum-specific ATP synthase FliI _Zymomonas mobilis subsp. mobilis ZM4 _ ATCC 31821_	AVZ41929	OTHER	1	0	0	0	0	0		AVZ41929
AVZ41930.1 hypothetical protein ZMO1_ZMO0638 _Zymomonas mobilis subsp. mobilis ZM4 _ ATCC 31821_	AVZ41930	OTHER	1	0	0	0	0	0		AVZ41930
AVZ41931.1 flagellar basal body-associated protein FliL _Zymomonas mobilis subsp. mobilis ZM4 _ ATCC 31821_	AVZ41931	OTHER	1	1.3e-05	0	0	0	0		AVZ41931
AVZ41932.1 flagellar motor switch protein FliM _Zymomonas mobilis subsp. mobilis ZM4 _ ATCC 31821_	AVZ41932	OTHER	1	1e-06	0	0	0	0		AVZ41932
AVZ41933.1 flagellar motor switch protein FliN _Zymomonas mobilis subsp. mobilis ZM4 _ ATCC 31821_	AVZ41933	OTHER	1	0	0	0	0	0		AVZ41933
AVZ41934.1 flagellar biosynthetic protein FliO _Zymomonas mobilis subsp. mobilis ZM4 _ ATCC 31821_	AVZ41934	OTHER	1	0	0	0	0	0		AVZ41934
AVZ41935.1 flagellar biosynthesis protein FliP _Zymomonas mobilis subsp. mobilis ZM4 _ ATCC 31821_	AVZ41935	SP	0.473827	0.512757	0.011974	0.000738	0.000389	0.000305	CS pos: 49-50. Pr: 0.4711	AVZ41935
AVZ41936.1 flagellar biosynthesis protein FliQ _Zymomonas mobilis subsp. mobilis ZM4 _ ATCC 31821_	AVZ41936	OTHER	1	0	0	0	0	0		AVZ41936
AVZ41937.1 flagellar biosynthesis protein FliR _Zymomonas mobilis subsp. mobilis ZM4 _ ATCC 31821_	AVZ41937	OTHER	0.999998	0	0	0	0	0		AVZ41937
AVZ41938.1 flagellar biosynthesis protein FlhB _Zymomonas mobilis subsp. mobilis ZM4 _ ATCC 31821_	AVZ41938	OTHER	0.999999	1.1e-05	0	0	0	0		AVZ41938
AVZ41939.1 flagellar hook protein FliD _Zymomonas mobilis subsp. mobilis ZM4 _ ATCC 31821_	AVZ41939	OTHER	1	5e-06	0	0	0	0		AVZ41939
AVZ41940.1 flagellar biosynthesis protein FliS _Zymomonas mobilis subsp. mobilis ZM4 _ ATCC 31821_	AVZ41940	OTHER	1	0	0	0	0	0		AVZ41940
AVZ41941.1 AI-2E family transporter _Zymomonas mobilis subsp. mobilis ZM4 _ ATCC 31821_	AVZ41941	OTHER	1	0	0	0	0	0		AVZ41941
AVZ41942.1 polysaccharide deacetylase _Zymomonas mobilis subsp. mobilis ZM4 _ ATCC 31821_	AVZ41942	OTHER	1	1.1e-05	0	0	0	0		AVZ41942
AVZ41943.1 adenosine_AMP deaminase _Zymomonas mobilis subsp. mobilis ZM4 _ ATCC 31821_	AVZ41943	SP	0.00151	0.997408	0.000396	0.000248	0.000208	0.000191	CS pos: 27-28. Pr: 0.9661	AVZ41943
AVZ41944.1 phosphoribosyltransferase _Zymomonas mobilis subsp. mobilis ZM4 _ ATCC 31821_	AVZ41944	OTHER	1	0	0	0	0	0		AVZ41944
AVZ41945.1 arginine_ornithine N-succinyltransferase beta subunit AstA _Zymomonas mobilis subsp. mobilis ZM4 _ ATCC 31821_	AVZ41945	OTHER	1	0	0	0	0	0		AVZ41945
AVZ41946.1 peptidase M20 _Zymomonas mobilis subsp. mobilis ZM4 _ ATCC 31821_	AVZ41946	OTHER	1	0	0	0	0	0		AVZ41946
AVZ41947.1 HAD _haloacid dehalogenase_-superfamily subfamily IB hydrolase _Zymomonas mobilis subsp. mobilis ZM4 _ ATCC 31821_	AVZ41947	OTHER	0.999998	1.4e-05	0	0	0	0		AVZ41947
AVZ41948.1 chaperone protein DnaK _Zymomonas mobilis subsp. mobilis ZM4 _ ATCC 31821_	AVZ41948	OTHER	1	0	0	0	0	0		AVZ41948
AVZ41949.1 chaperone protein DnaJ _Zymomonas mobilis subsp. mobilis ZM4 _ ATCC 31821_	AVZ41949	OTHER	1	1e-06	0	0	0	0		AVZ41949
AVZ41950.1 adenylosuccinate lyase _Zymomonas mobilis subsp. mobilis ZM4 _ ATCC 31821_	AVZ41950	OTHER	1	0	0	0	0	0		AVZ41950
AVZ41951.1 DNA repair protein RadC _Zymomonas mobilis subsp. mobilis ZM4 _ ATCC 31821_	AVZ41951	OTHER	1	0	0	0	0	0		AVZ41951
AVZ41952.1 uncharacterized protein ZMO1_ZMO0664 _Zymomonas mobilis subsp. mobilis ZM4 _ ATCC 31821_	AVZ41952	OTHER	0.977494	0.000366	0.000713	3e-06	2e-06	0.021429		AVZ41952
AVZ41953.1 YnbE family lipoprotein _Zymomonas mobilis subsp. mobilis ZM4 _ ATCC 31821_	AVZ41953	LIPO	1e-06	1e-05	1	0	0	0	CS pos: 22-23. Pr: 0.9958	AVZ41953
AVZ41954.1 uncharacterized protein ZMO1_ZMO0666 _Zymomonas mobilis subsp. mobilis ZM4 _ ATCC 31821_	AVZ41954	SP	0.00029	0.998923	0.000202	0.000195	0.000185	0.000163	CS pos: 29-30. Pr: 0.9780	AVZ41954
AVZ41955.1 ATP synthase FoF1 assembly protein I _Zymomonas mobilis subsp. mobilis ZM4 _ ATCC 31821_	AVZ41955	OTHER	0.999276	0.000691	1.9e-05	1e-06	1e-06	2.1e-05		AVZ41955
AVZ41956.1 ATP synthase F0F1 A subunit _Zymomonas mobilis subsp. mobilis ZM4 _ ATCC 31821_	AVZ41956	OTHER	1	1e-05	0	0	0	0		AVZ41956
AVZ41957.1 ATP synthase F0F1 C subunit _Zymomonas mobilis subsp. mobilis ZM4 _ ATCC 31821_	AVZ41957	OTHER	1	1e-06	0	0	0	0		AVZ41957
AVZ41958.1 ATP synthase F0F1 B_B_ subunit _Zymomonas mobilis subsp. mobilis ZM4 _ ATCC 31821_	AVZ41958	OTHER	1	4e-06	0	0	0	0		AVZ41958
AVZ41959.1 ATP synthase F0F1 B_B_ subunit _Zymomonas mobilis subsp. mobilis ZM4 _ ATCC 31821_	AVZ41959	OTHER	0.999934	0.000111	0	0	0	0		AVZ41959
AVZ41960.1 excinuclease ABC C subunit _Zymomonas mobilis subsp. mobilis ZM4 _ ATCC 31821_	AVZ41960	OTHER	1	0	0	0	0	0		AVZ41960
AVZ41961.1 DNA repair protein RecO _Zymomonas mobilis subsp. mobilis ZM4 _ ATCC 31821_	AVZ41961	OTHER	1	0	0	0	0	0		AVZ41961
AVZ41962.1 uncharacterized protein ZMO1_ZMO0674 _Zymomonas mobilis subsp. mobilis ZM4 _ ATCC 31821_	AVZ41962	SP	0.000224	0.999169	0.000175	0.000156	0.000153	0.000138	CS pos: 20-21. Pr: 0.9467	AVZ41962
AVZ41963.1 LysR family transcriptional regulator _Zymomonas mobilis subsp. mobilis ZM4 _ ATCC 31821_	AVZ41963	OTHER	1	1e-06	0	0	0	0		AVZ41963
AVZ41964.1 cystathionine gamma-synthase _Zymomonas mobilis subsp. mobilis ZM4 _ ATCC 31821_	AVZ41964	OTHER	1	1e-06	0	0	0	0		AVZ41964
AVZ41965.1 3-isopropylmalate dehydrogenase _Zymomonas mobilis subsp. mobilis ZM4 _ ATCC 31821_	AVZ41965	OTHER	1	1e-06	0	0	0	0		AVZ41965
AVZ41966.1 nitroreductase _Zymomonas mobilis subsp. mobilis ZM4 _ ATCC 31821_	AVZ41966	OTHER	1	0	0	0	0	0		AVZ41966
AVZ41967.1 CRISPR-associated protein Cas1 _Zymomonas mobilis subsp. mobilis ZM4 _ ATCC 31821_	AVZ41967	OTHER	1	1.4e-05	0	0	0	0		AVZ41967
AVZ41968.1 CRISPR-associated helicase Cas3 family _Zymomonas mobilis subsp. mobilis ZM4 _ ATCC 31821_	AVZ41968	OTHER	1	0	0	0	0	0		AVZ41968
AVZ41969.1 CRISPR-associated protein Csy1 family _Zymomonas mobilis subsp. mobilis ZM4 _ ATCC 31821_	AVZ41969	OTHER	1	0	0	0	0	0		AVZ41969
AVZ41970.1 CRISPR-associated protein Csy2 family _Zymomonas mobilis subsp. mobilis ZM4 _ ATCC 31821_	AVZ41970	OTHER	1	0	0	0	0	0		AVZ41970
AVZ41971.1 CRISPR-associated protein Csy3 family _Zymomonas mobilis subsp. mobilis ZM4 _ ATCC 31821_	AVZ41971	OTHER	1	0	0	0	0	0		AVZ41971
AVZ41972.1 CRISPR-associated protein Csy4 family _Zymomonas mobilis subsp. mobilis ZM4 _ ATCC 31821_	AVZ41972	OTHER	1	0	0	0	0	0		AVZ41972
AVZ41973.1 signal transduction protein _Zymomonas mobilis subsp. mobilis ZM4 _ ATCC 31821_	AVZ41973	OTHER	0.700309	0.286931	0.011469	0.000268	0.000246	0.000789		AVZ41973
AVZ41974.1 acetolactate synthase large subunit _Zymomonas mobilis subsp. mobilis ZM4 _ ATCC 31821_	AVZ41974	OTHER	1	0	0	0	0	0		AVZ41974
AVZ41975.1 putative auxin efflux carrier _Zymomonas mobilis subsp. mobilis ZM4 _ ATCC 31821_	AVZ41975	OTHER	1	0	0	0	0	0		AVZ41975
AVZ41976.1 glucose-fructose oxidoreductase _Zymomonas mobilis subsp. mobilis ZM4 _ ATCC 31821_	AVZ41976	TAT	1e-05	4.2e-05	6e-06	0.923286	0.076653	0	CS pos: 52-53. Pr: 0.7939	AVZ41976
AVZ41977.1 tRNA _uracil-5-_-methyltransferase Gid _Zymomonas mobilis subsp. mobilis ZM4 _ ATCC 31821_	AVZ41977	OTHER	1	0	0	0	0	0		AVZ41977
AVZ41978.1 DNA gyrase A subunit _Zymomonas mobilis subsp. mobilis ZM4 _ ATCC 31821_	AVZ41978	OTHER	1	0	0	0	0	0		AVZ41978
AVZ41979.1 OsmC family protein _Zymomonas mobilis subsp. mobilis ZM4 _ ATCC 31821_	AVZ41979	OTHER	1	2e-06	0	0	0	0		AVZ41979
AVZ41980.1 uncharacterized protein ZMO1_ZMO0694 _Zymomonas mobilis subsp. mobilis ZM4 _ ATCC 31821_	AVZ41980	SP	0.000249	0.9991	0.000167	0.000166	0.000156	0.000141	CS pos: 20-21. Pr: 0.9784	AVZ41980
AVZ41981.1 uncharacterized protein ZMO1_ZMO0695 _Zymomonas mobilis subsp. mobilis ZM4 _ ATCC 31821_	AVZ41981	OTHER	1	0	0	0	0	0		AVZ41981
AVZ41982.1 QacE family quaternary ammonium compound efflux SMR transporter _Zymomonas mobilis subsp. mobilis ZM4 _ ATCC 31821_	AVZ41982	OTHER	1	0	0	0	0	0		AVZ41982
AVZ41983.1 putative helix-turn-helix XRE-family like protein _Zymomonas mobilis subsp. mobilis ZM4 _ ATCC 31821_	AVZ41983	OTHER	1	0	0	0	0	0		AVZ41983
AVZ41984.1 hypothetical protein ZMO1_ZMO0699 _Zymomonas mobilis subsp. mobilis ZM4 _ ATCC 31821_	AVZ41984	OTHER	1	3e-06	0	0	0	0		AVZ41984
AVZ41985.1 peptidase S9 prolyl oligopeptidase active site domain protein _Zymomonas mobilis subsp. mobilis ZM4 _ ATCC 31821_	AVZ41985	SP	0.337255	0.652006	0.006469	0.002361	0.000998	0.000908	CS pos: 49-50. Pr: 0.6145	AVZ41985
AVZ41986.1 AMP-dependent synthetase and ligase _Zymomonas mobilis subsp. mobilis ZM4 _ ATCC 31821_	AVZ41986	OTHER	1	0	0	0	0	0		AVZ41986
AVZ41987.1 putative regulatory protein RecX _Zymomonas mobilis subsp. mobilis ZM4 _ ATCC 31821_	AVZ41987	OTHER	1	0	0	0	0	0		AVZ41987
AVZ41988.1 endonuclease III _Zymomonas mobilis subsp. mobilis ZM4 _ ATCC 31821_	AVZ41988	OTHER	1	2e-06	0	0	0	0		AVZ41988
AVZ41989.1 dihydrodipicolinate reductase _Zymomonas mobilis subsp. mobilis ZM4 _ ATCC 31821_	AVZ41989	OTHER	1	1e-06	0	0	0	0		AVZ41989
AVZ41990.1 phosphoribosylglycinamide formyltransferase _Zymomonas mobilis subsp. mobilis ZM4 _ ATCC 31821_	AVZ41990	OTHER	1	0	0	0	0	0		AVZ41990
AVZ41991.1 phosphoribosylformylglycinamidine cyclo-ligase _Zymomonas mobilis subsp. mobilis ZM4 _ ATCC 31821_	AVZ41991	OTHER	1	1e-06	0	0	0	0		AVZ41991
AVZ41992.1 uncharacterized protein ZMO1_ZMO0710 _Zymomonas mobilis subsp. mobilis ZM4 _ ATCC 31821_	AVZ41992	SP	0.202515	0.792618	0.003047	0.000784	0.000417	0.000607	CS pos: 35-36. Pr: 0.7381	AVZ41992
AVZ41993.1 ATPase involved in DNA replication initiation _Zymomonas mobilis subsp. mobilis ZM4 _ ATCC 31821_	AVZ41993	OTHER	1	3e-06	0	0	0	0		AVZ41993
AVZ41994.1 polyphosphate kinase _Zymomonas mobilis subsp. mobilis ZM4 _ ATCC 31821_	AVZ41994	OTHER	1	0	0	0	0	0		AVZ41994
AVZ41995.1 exopolyphosphatase _Zymomonas mobilis subsp. mobilis ZM4 _ ATCC 31821_	AVZ41995	OTHER	1	1e-06	0	0	0	0		AVZ41995
AVZ41996.1 ribonuclease D _Zymomonas mobilis subsp. mobilis ZM4 _ ATCC 31821_	AVZ41996	OTHER	1	0	0	0	0	0		AVZ41996
AVZ41997.1 aspartate--tRNA_Asp_Asn_ ligase _Zymomonas mobilis subsp. mobilis ZM4 _ ATCC 31821_	AVZ41997	OTHER	1	0	0	0	0	0		AVZ41997
AVZ41998.1 DUF344_polyphosphate kinase 2 domain-containing protein _Zymomonas mobilis subsp. mobilis ZM4 _ ATCC 31821_	AVZ41998	OTHER	1	0	0	0	0	0		AVZ41998
AVZ41999.1 transcription elongation factor GreB _Zymomonas mobilis subsp. mobilis ZM4 _ ATCC 31821_	AVZ41999	OTHER	1	0	0	0	0	0		AVZ41999
AVZ42000.1 lytic transglycosylase catalytic _Zymomonas mobilis subsp. mobilis ZM4 _ ATCC 31821_	AVZ42000	TAT	0.000236	0.000265	4.7e-05	0.946435	0.052997	2e-06	CS pos: 57-58. Pr: 0.8208	AVZ42000
AVZ42001.1 dihydrodipicolinate synthase _Zymomonas mobilis subsp. mobilis ZM4 _ ATCC 31821_	AVZ42001	OTHER	1	0	0	0	0	0		AVZ42001
AVZ42002.1 SsrA-binding protein _Zymomonas mobilis subsp. mobilis ZM4 _ ATCC 31821_	AVZ42002	OTHER	1	4e-06	0	0	0	0		AVZ42002
AVZ42003.1 endothelin-converting enzyme 1 _Zymomonas mobilis subsp. mobilis ZM4 _ ATCC 31821_	AVZ42003	SP	0.000994	0.997382	0.000482	0.000442	0.000355	0.000326	CS pos: 27-28. Pr: 0.9718	AVZ42003
AVZ42004.1 preprotein translocase SecE subunit _Zymomonas mobilis subsp. mobilis ZM4 _ ATCC 31821_	AVZ42004	OTHER	0.999973	3.4e-05	0	0	0	4e-06		AVZ42004
AVZ42005.1 transcription termination_antitermination factor NusG _Zymomonas mobilis subsp. mobilis ZM4 _ ATCC 31821_	AVZ42005	OTHER	1	0	0	0	0	0		AVZ42005
AVZ42006.1 ribosomal protein L11 _Zymomonas mobilis subsp. mobilis ZM4 _ ATCC 31821_	AVZ42006	OTHER	1	0	0	0	0	0		AVZ42006
AVZ42007.1 ribosomal protein L1 _Zymomonas mobilis subsp. mobilis ZM4 _ ATCC 31821_	AVZ42007	OTHER	1	0	0	0	0	0		AVZ42007
AVZ42008.1 ribosomal protein L10 _Zymomonas mobilis subsp. mobilis ZM4 _ ATCC 31821_	AVZ42008	OTHER	1	0	0	0	0	0		AVZ42008
AVZ42009.1 ribosomal protein L7_L12 _Zymomonas mobilis subsp. mobilis ZM4 _ ATCC 31821_	AVZ42009	OTHER	1	0	0	0	0	0		AVZ42009
AVZ42010.1 DNA-directed RNA polymerase beta subunit _Zymomonas mobilis subsp. mobilis ZM4 _ ATCC 31821_	AVZ42010	OTHER	1	0	0	0	0	0		AVZ42010
AVZ42011.1 DNA-directed RNA polymerase beta_ subunit _Zymomonas mobilis subsp. mobilis ZM4 _ ATCC 31821_	AVZ42011	OTHER	1	0	0	0	0	0		AVZ42011
AVZ42012.1 GCN5-related N-acetyltransferase _Zymomonas mobilis subsp. mobilis ZM4 _ ATCC 31821_	AVZ42012	OTHER	1	0	0	0	0	0		AVZ42012
AVZ42013.1 3__2__,5_-bisphosphate nucleotidase CysQ _Zymomonas mobilis subsp. mobilis ZM4 _ ATCC 31821_	AVZ42013	OTHER	1	3e-06	0	0	0	0		AVZ42013
AVZ42014.2 acetyl-CoA carboxylase complex biotin carboxylase subunit _Zymomonas mobilis subsp. mobilis ZM4 _ ATCC 31821_	AVZ42014	OTHER	1	0	0	0	0	0		AVZ42014
AVZ42015.1 acetyl-CoA carboxylase complex biotin carboxyl carrier protein _Zymomonas mobilis subsp. mobilis ZM4 _ ATCC 31821_	AVZ42015	OTHER	1	0	0	0	0	0		AVZ42015
AVZ42016.1 type II 3-dehydroquinate dehydratase _Zymomonas mobilis subsp. mobilis ZM4 _ ATCC 31821_	AVZ42016	OTHER	1	0	0	0	0	0		AVZ42016
AVZ42017.1 thiazole biosynthesis protein ThiG _Zymomonas mobilis subsp. mobilis ZM4 _ ATCC 31821_	AVZ42017	OTHER	1	0	0	0	0	0		AVZ42017
AVZ42018.1 antibiotic biosynthesis monooxygenase _Zymomonas mobilis subsp. mobilis ZM4 _ ATCC 31821_	AVZ42018	OTHER	1	0	0	0	0	0		AVZ42018
AVZ42019.1 general stress protein CsbD _Zymomonas mobilis subsp. mobilis ZM4 _ ATCC 31821_	AVZ42019	OTHER	1	0	0	0	0	0		AVZ42019
AVZ42020.1 peptide chain release factor 3 _Zymomonas mobilis subsp. mobilis ZM4 _ ATCC 31821_	AVZ42020	OTHER	1	5e-06	0	0	0	0		AVZ42020
AVZ42021.1 uncharacterized protein ZMO1_ZMO0744 _Zymomonas mobilis subsp. mobilis ZM4 _ ATCC 31821_	AVZ42021	OTHER	0.730187	0.268789	0.000336	0.000312	0.000169	0.00021		AVZ42021
AVZ42022.1 DUF1348 domain-containing protein _Zymomonas mobilis subsp. mobilis ZM4 _ ATCC 31821_	AVZ42022	OTHER	1	0	0	0	0	0		AVZ42022
AVZ42023.1 DUF1058_SH3 domain-containing protein _Zymomonas mobilis subsp. mobilis ZM4 _ ATCC 31821_	AVZ42023	OTHER	0.982505	0.016836	0.000285	7.1e-05	6.4e-05	0.00026		AVZ42023
AVZ42024.1 uncharacterized protein ZMO1_ZMO0747 _Zymomonas mobilis subsp. mobilis ZM4 _ ATCC 31821_	AVZ42024	SP	0.015342	0.983579	0.00036	0.000289	0.000205	0.000195	CS pos: 28-29. Pr: 0.9363	AVZ42024
AVZ42025.1 cysteine synthase _Zymomonas mobilis subsp. mobilis ZM4 _ ATCC 31821_	AVZ42025	OTHER	1	0	0	0	0	0		AVZ42025
AVZ42026.1 RNA polymerase sigma 32 subunit RpoH _Zymomonas mobilis subsp. mobilis ZM4 _ ATCC 31821_	AVZ42026	OTHER	1	0	0	0	0	0		AVZ42026
AVZ42027.1 23S rRNA pseudouridine synthase D RluD _Zymomonas mobilis subsp. mobilis ZM4 _ ATCC 31821_	AVZ42027	OTHER	1	0	0	0	0	0		AVZ42027
AVZ42028.2 Mov34_MPN_PAD-1 family protein _Zymomonas mobilis subsp. mobilis ZM4 _ ATCC 31821_	AVZ42028	OTHER	1	0	0	0	0	0		AVZ42028
AVZ42029.1 histidine phosphotransferase _Zymomonas mobilis subsp. mobilis ZM4 _ ATCC 31821_	AVZ42029	OTHER	1	1e-06	0	0	0	0		AVZ42029
AVZ42030.1 glutaredoxin 3 _Zymomonas mobilis subsp. mobilis ZM4 _ ATCC 31821_	AVZ42030	OTHER	1	0	0	0	0	0		AVZ42030
AVZ42031.1 sterol-binding domain protein _Zymomonas mobilis subsp. mobilis ZM4 _ ATCC 31821_	AVZ42031	OTHER	1	0	0	0	0	0		AVZ42031
AVZ42032.1 TPR repeat-containing protein _Zymomonas mobilis subsp. mobilis ZM4 _ ATCC 31821_	AVZ42032	OTHER	0.990457	0.009329	0.000163	1.6e-05	9e-06	3e-05		AVZ42032
AVZ42033.1 TPR repeat-containing protein _Zymomonas mobilis subsp. mobilis ZM4 _ ATCC 31821_	AVZ42033	OTHER	1	0	0	0	0	0		AVZ42033
AVZ42034.1 isochorismatase hydrolase _Zymomonas mobilis subsp. mobilis ZM4 _ ATCC 31821_	AVZ42034	OTHER	1	0	0	0	0	0		AVZ42034
AVZ42035.1 hydroxyacylglutathione hydrolase _Zymomonas mobilis subsp. mobilis ZM4 _ ATCC 31821_	AVZ42035	OTHER	1	0	0	0	0	0		AVZ42035
AVZ42036.1 glyoxalase_bleomycin resistance protein_dioxygenase _Zymomonas mobilis subsp. mobilis ZM4 _ ATCC 31821_	AVZ42036	OTHER	1	0	0	0	0	0		AVZ42036
AVZ42037.1 tetratricopeptide domain protein _Zymomonas mobilis subsp. mobilis ZM4 _ ATCC 31821_	AVZ42037	OTHER	0.525112	0.473702	0.000477	0.000272	0.000197	0.000241		AVZ42037
AVZ42038.1 alpha_beta hydrolase fold protein _Zymomonas mobilis subsp. mobilis ZM4 _ ATCC 31821_	AVZ42038	OTHER	1	0	0	0	0	0		AVZ42038
AVZ42039.1 threonyl-tRNA synthetase _Zymomonas mobilis subsp. mobilis ZM4 _ ATCC 31821_	AVZ42039	OTHER	1	1e-06	0	0	0	0		AVZ42039
AVZ42040.1 bifunctional uridylyltransferase_uridylyl-removing protein GlnD _Zymomonas mobilis subsp. mobilis ZM4 _ ATCC 31821_	AVZ42040	OTHER	1	1e-06	0	0	0	0		AVZ42040
AVZ42041.1 uncharacterized protein ZMO1_ZMO0767 _Zymomonas mobilis subsp. mobilis ZM4 _ ATCC 31821_	AVZ42041	OTHER	0.926525	0.073054	0.000159	0.000123	6.4e-05	0.000105		AVZ42041
AVZ42042.1 hypothetical protein ZMO1_ZMO0768 _Zymomonas mobilis subsp. mobilis ZM4 _ ATCC 31821_	AVZ42042	OTHER	1	0	0	0	0	0		AVZ42042
AVZ42043.1 tRNA 2-thiouridine_34_ synthase MnmA _Zymomonas mobilis subsp. mobilis ZM4 _ ATCC 31821_	AVZ42043	OTHER	1	0	0	0	0	0		AVZ42043
AVZ42044.1 magnesium transporter _Zymomonas mobilis subsp. mobilis ZM4 _ ATCC 31821_	AVZ42044	OTHER	1	6e-06	0	0	0	0		AVZ42044
AVZ42045.1 peptidyl-prolyl cis-trans isomerase cyclophilin type _Zymomonas mobilis subsp. mobilis ZM4 _ ATCC 31821_	AVZ42045	OTHER	1	0	0	0	0	0		AVZ42045
AVZ42046.1 LysR family transcriptional regulator _Zymomonas mobilis subsp. mobilis ZM4 _ ATCC 31821_	AVZ42046	OTHER	1	0	0	0	0	0		AVZ42046
AVZ42047.1 phospholipid N-methyltransferase PmtA _Zymomonas mobilis subsp. mobilis ZM4 _ ATCC 31821_	AVZ42047	OTHER	1	2e-06	0	0	0	0		AVZ42047
AVZ42048.1 MBL fold metallo-hydrolase _Zymomonas mobilis subsp. mobilis ZM4 _ ATCC 31821_	AVZ42048	OTHER	1	0	0	0	0	0		AVZ42048
AVZ42049.1 inner membrane transporter of efflux system _Zymomonas mobilis subsp. mobilis ZM4 _ ATCC 31821_	AVZ42049	OTHER	1	1e-06	0	0	0	0		AVZ42049
AVZ42050.1 RND efflux pump membrane fusion protein _Zymomonas mobilis subsp. mobilis ZM4 _ ATCC 31821_	AVZ42050	OTHER	0.999933	0.000101	1e-06	0	0	3e-06		AVZ42050
AVZ42051.1 AcrB-like multidrug efflux transporter _Zymomonas mobilis subsp. mobilis ZM4 _ ATCC 31821_	AVZ42051	LIPO	0.0028	0.269095	0.727907	0.00015	3.2e-05	1.2e-05	CS pos: 43-44. Pr: 0.9714	AVZ42051
AVZ42052.1 LysR family transcriptional regulator _Zymomonas mobilis subsp. mobilis ZM4 _ ATCC 31821_	AVZ42052	OTHER	0.98372	0.016201	5.7e-05	2e-05	1.2e-05	1.9e-05		AVZ42052
AVZ42053.1 glutamyl-tRNA_Gln_ amidotransferase B subunit _Zymomonas mobilis subsp. mobilis ZM4 _ ATCC 31821_	AVZ42053	OTHER	1	2e-06	0	0	0	0		AVZ42053
AVZ42054.1 glutamyl-tRNA_Gln_ amidotransferase A subunit _Zymomonas mobilis subsp. mobilis ZM4 _ ATCC 31821_	AVZ42054	OTHER	1	1e-06	0	0	0	0		AVZ42054
AVZ42055.1 glutamyl-tRNA_Gln_ amidotransferase C subunit _Zymomonas mobilis subsp. mobilis ZM4 _ ATCC 31821_	AVZ42055	OTHER	1	0	0	0	0	0		AVZ42055
AVZ42056.1 Holliday junction resolvase YqgF _Zymomonas mobilis subsp. mobilis ZM4 _ ATCC 31821_	AVZ42056	OTHER	1	0	0	0	0	0		AVZ42056
AVZ42057.1 uncharacterized protein ZMO1_ZMO0786 _Zymomonas mobilis subsp. mobilis ZM4 _ ATCC 31821_	AVZ42057	TAT	1e-06	0	0	0.99126	0.008718	0	CS pos: 39-40. Pr: 0.8762	AVZ42057
AVZ42058.1 glucose-methanol-choline oxidoreductase _Zymomonas mobilis subsp. mobilis ZM4 _ ATCC 31821_	AVZ42058	OTHER	1	1e-06	0	0	0	0		AVZ42058
AVZ42059.1 CccA and cytochrom C domain-containing protein _Zymomonas mobilis subsp. mobilis ZM4 _ ATCC 31821_	AVZ42059	SP	0.000499	0.994686	0.004073	0.000314	0.000211	0.000178	CS pos: 27-28. Pr: 0.9589	AVZ42059
AVZ42060.1 TonB-dependent receptor _Zymomonas mobilis subsp. mobilis ZM4 _ ATCC 31821_	AVZ42060	SP	0.085521	0.721022	0.179326	0.008573	0.003674	0.001853	CS pos: 40-41. Pr: 0.6681	AVZ42060
AVZ42061.1 aspartate carbamoyltransferase _Zymomonas mobilis subsp. mobilis ZM4 _ ATCC 31821_	AVZ42061	OTHER	0.999231	0.000789	6e-06	1e-06	1e-06	1e-06		AVZ42061
AVZ42062.1 dihydroorotase _Zymomonas mobilis subsp. mobilis ZM4 _ ATCC 31821_	AVZ42062	OTHER	0.99988	0.000139	3e-06	0	0	0		AVZ42062
AVZ42063.1 uncharacterized protein ZMO1_ZMO0793 _Zymomonas mobilis subsp. mobilis ZM4 _ ATCC 31821_	AVZ42063	SP	0.000265	0.999095	0.000175	0.000166	0.000148	0.00014	CS pos: 21-22. Pr: 0.9863	AVZ42063
AVZ42064.1 prolyl oligopeptidase _Zymomonas mobilis subsp. mobilis ZM4 _ ATCC 31821_	AVZ42064	SP	0.000513	0.998595	0.000206	0.000287	0.000205	0.000173	CS pos: 20-21. Pr: 0.9690	AVZ42064
AVZ42065.1 TonB-dependent receptor plug domain _Zymomonas mobilis subsp. mobilis ZM4 _ ATCC 31821_	AVZ42065	SP	0.001765	0.859981	0.136156	0.001223	0.000513	0.000341	CS pos: 37-38. Pr: 0.8079	AVZ42065
AVZ42066.1 hypothetical protein ZMO1_ZMO0796 _Zymomonas mobilis subsp. mobilis ZM4 _ ATCC 31821_	AVZ42066	OTHER	0.976487	0.019886	0.002781	0.00024	8.1e-05	0.000535		AVZ42066
AVZ42067.1 short-chain dehydrogenase_reductase SDR _Zymomonas mobilis subsp. mobilis ZM4 _ ATCC 31821_	AVZ42067	OTHER	1	0	0	0	0	0		AVZ42067
AVZ42068.1 NodT family RND efflux system outer membrane lipoprotein _Zymomonas mobilis subsp. mobilis ZM4 _ ATCC 31821_	AVZ42068	LIPO	0	2e-06	1	0	0	0	CS pos: 23-24. Pr: 0.9958	AVZ42068
AVZ42069.1 ABC-2 type transporter _Zymomonas mobilis subsp. mobilis ZM4 _ ATCC 31821_	AVZ42069	OTHER	0.511286	0.476577	0.010349	0.000299	0.000305	0.00119		AVZ42069
AVZ42070.1 ABC transporter related protein _Zymomonas mobilis subsp. mobilis ZM4 _ ATCC 31821_	AVZ42070	OTHER	1	1e-06	0	0	0	0		AVZ42070
AVZ42071.1 secretion protein HlyD family protein _Zymomonas mobilis subsp. mobilis ZM4 _ ATCC 31821_	AVZ42071	OTHER	0.99999	5.2e-05	0	0	0	0		AVZ42071
AVZ42072.1 sporulation domain protein _Zymomonas mobilis subsp. mobilis ZM4 _ ATCC 31821_	AVZ42072	SP	0.00036	0.998718	0.000246	0.000234	0.000215	0.000193	CS pos: 31-32. Pr: 0.9725	AVZ42072
AVZ42073.1 N-acetyl-gamma-glutamyl-phosphate reductase _Zymomonas mobilis subsp. mobilis ZM4 _ ATCC 31821_	AVZ42073	OTHER	1	0	0	0	0	0		AVZ42073
AVZ42074.1 NLP_P60 protein _Zymomonas mobilis subsp. mobilis ZM4 _ ATCC 31821_	AVZ42074	OTHER	1	0	0	0	0	0		AVZ42074
AVZ42075.1 cytosol aminopeptidase _Zymomonas mobilis subsp. mobilis ZM4 _ ATCC 31821_	AVZ42075	OTHER	1	4.6e-05	0	0	0	0		AVZ42075
AVZ42076.1 ribosomal protein S12 methylthiotransferase RimO _Zymomonas mobilis subsp. mobilis ZM4 _ ATCC 31821_	AVZ42076	OTHER	1	0	0	0	0	0		AVZ42076
AVZ42077.1 DUF167 domain-containing protein _Zymomonas mobilis subsp. mobilis ZM4 _ ATCC 31821_	AVZ42077	OTHER	1	0	0	0	0	0		AVZ42077
AVZ42078.1 tRNA pseudouridine_38-40_ synthase TruA _Zymomonas mobilis subsp. mobilis ZM4 _ ATCC 31821_	AVZ42078	OTHER	1	3e-06	1e-06	0	0	0		AVZ42078
AVZ42079.2 methionyl-tRNA formyltransferase _Zymomonas mobilis subsp. mobilis ZM4 _ ATCC 31821_	AVZ42079	OTHER	1	0	0	0	0	0		AVZ42079
AVZ42080.1 recombination protein RecR _Zymomonas mobilis subsp. mobilis ZM4 _ ATCC 31821_	AVZ42080	OTHER	1	0	0	0	0	0		AVZ42080
AVZ42081.1 peptide deformylase _Zymomonas mobilis subsp. mobilis ZM4 _ ATCC 31821_	AVZ42081	OTHER	1	0	0	0	0	0		AVZ42081
AVZ42082.1 DNA recombination protein RmuC _Zymomonas mobilis subsp. mobilis ZM4 _ ATCC 31821_	AVZ42082	OTHER	1	0	0	0	0	0		AVZ42082
AVZ42083.1 hypothetical protein ZMO1_ZMO0815 _Zymomonas mobilis subsp. mobilis ZM4 _ ATCC 31821_	AVZ42083	SP	0.000251	0.999192	0.000134	0.000141	0.000125	0.000121	CS pos: 23-24. Pr: 0.9028	AVZ42083
AVZ42084.1 queuosine biosynthesis protein QueD _Zymomonas mobilis subsp. mobilis ZM4 _ ATCC 31821_	AVZ42084	OTHER	1	1e-06	0	0	0	0		AVZ42084
AVZ42085.1 UDP-glucose 6-dehydrogenase _Zymomonas mobilis subsp. mobilis ZM4 _ ATCC 31821_	AVZ42085	OTHER	1	2e-06	0	0	0	0		AVZ42085
AVZ42086.1 phosphoribosylformylglycinamidine synthase subunit PurL _Zymomonas mobilis subsp. mobilis ZM4 _ ATCC 31821_	AVZ42086	OTHER	1	0	0	0	0	0		AVZ42086
AVZ42087.1 cysteine synthase A _Zymomonas mobilis subsp. mobilis ZM4 _ ATCC 31821_	AVZ42087	OTHER	1	0	0	0	0	0		AVZ42087
AVZ42088.1 uncharacterized protein ZMO1_ZMO0822 _Zymomonas mobilis subsp. mobilis ZM4 _ ATCC 31821_	AVZ42088	OTHER	0.999914	7.5e-05	1e-06	0	0	4.1e-05		AVZ42088
AVZ42089.1 S-adenosyl-methyltransferase MraW _Zymomonas mobilis subsp. mobilis ZM4 _ ATCC 31821_	AVZ42089	OTHER	1	0	0	0	0	0		AVZ42089
AVZ42090.1 uncharacterized protein ZMO1_ZMO0824 _Zymomonas mobilis subsp. mobilis ZM4 _ ATCC 31821_	AVZ42090	OTHER	0.998737	2.8e-05	0.00012	0	0	0.001149		AVZ42090
AVZ42091.1 penicillin-binding protein PBP2 _Zymomonas mobilis subsp. mobilis ZM4 _ ATCC 31821_	AVZ42091	OTHER	1	1.1e-05	0	0	0	0		AVZ42091
AVZ42092.1 UDP-N-acetylmuramoyl-L-alanyl-D-glutamate-2,6-diaminopimelate ligase _Zymomonas mobilis subsp. mobilis ZM4 _ ATCC 31821_	AVZ42092	OTHER	1	0	0	0	0	0		AVZ42092
AVZ42093.1 UDP-N-acetylmuramoyl-tripeptide-D-alanyl-D-alanine ligase _Zymomonas mobilis subsp. mobilis ZM4 _ ATCC 31821_	AVZ42093	OTHER	1	1e-06	0	0	0	0		AVZ42093
AVZ42094.1 phospho-N-acetylmuramoyl-pentapeptide transferase _Zymomonas mobilis subsp. mobilis ZM4 _ ATCC 31821_	AVZ42094	OTHER	1	7e-06	0	0	0	0		AVZ42094
AVZ42095.1 UDP-N-acetylmuramoyl-L-alanine-D-glutamate ligase _Zymomonas mobilis subsp. mobilis ZM4 _ ATCC 31821_	AVZ42095	OTHER	0.999057	0.000958	1.2e-05	1e-06	1e-06	2e-06		AVZ42095
AVZ42096.1 cell division protein FtsW _Zymomonas mobilis subsp. mobilis ZM4 _ ATCC 31821_	AVZ42096	OTHER	0.999907	0.000106	0	0	0	0		AVZ42096
AVZ42097.1 undecaprenyldiphospho-muramoylpentapeptide beta-N-acetylglucosaminyltransferase _Zymomonas mobilis subsp. mobilis ZM4 _ ATCC 31821_	AVZ42097	OTHER	1	0	0	0	0	0		AVZ42097
AVZ42098.1 UDP-N-acetylmuramate-L-alanine ligase _Zymomonas mobilis subsp. mobilis ZM4 _ ATCC 31821_	AVZ42098	OTHER	1	1e-06	0	0	0	0		AVZ42098
AVZ42099.1 UDP-N-acetylenolpyruvoylglucosamine reductase _Zymomonas mobilis subsp. mobilis ZM4 _ ATCC 31821_	AVZ42099	OTHER	1	4e-06	0	0	0	0		AVZ42099
AVZ42100.1 D-alanine-D-alanine ligase _Zymomonas mobilis subsp. mobilis ZM4 _ ATCC 31821_	AVZ42100	OTHER	1	0	0	0	0	0		AVZ42100
AVZ42101.1 cell division protein FtsQ _Zymomonas mobilis subsp. mobilis ZM4 _ ATCC 31821_	AVZ42101	OTHER	0.998963	0.001032	6e-06	1e-06	0	4e-06		AVZ42101
AVZ42102.2 cell division protein FtsA _Zymomonas mobilis subsp. mobilis ZM4 _ ATCC 31821_	AVZ42102	OTHER	1	0	0	0	0	0		AVZ42102
AVZ42103.1 cell division protein FtsZ _Zymomonas mobilis subsp. mobilis ZM4 _ ATCC 31821_	AVZ42103	OTHER	1	2.3e-05	0	0	0	0		AVZ42103
AVZ42104.1 sporulation domain-containing protein _Zymomonas mobilis subsp. mobilis ZM4 _ ATCC 31821_	AVZ42104	OTHER	0.997959	0.00178	6e-05	2.1e-05	5e-06	0.00016		AVZ42104
AVZ42105.1 chloride channel core _Zymomonas mobilis subsp. mobilis ZM4 _ ATCC 31821_	AVZ42105	OTHER	0.999932	6.1e-05	1e-05	0	0	2e-05		AVZ42105
AVZ42106.2 deoxyguanosinetriphosphate triphosphohydrolase _Zymomonas mobilis subsp. mobilis ZM4 _ ATCC 31821_	AVZ42106	OTHER	1	0	0	0	0	0		AVZ42106
AVZ42107.1 arginine--tRNA ligase _Zymomonas mobilis subsp. mobilis ZM4 _ ATCC 31821_	AVZ42107	OTHER	1	0	0	0	0	0		AVZ42107
AVZ42108.1 sporulation domain-containing protein _Zymomonas mobilis subsp. mobilis ZM4 _ ATCC 31821_	AVZ42108	OTHER	1	0	0	0	0	0		AVZ42108
AVZ42109.1 alanine--tRNA ligase _Zymomonas mobilis subsp. mobilis ZM4 _ ATCC 31821_	AVZ42109	OTHER	1	0	0	0	0	0		AVZ42109
AVZ42110.1 membrane component of Kef-type K_ transport system KefB _Zymomonas mobilis subsp. mobilis ZM4 _ ATCC 31821_	AVZ42110	OTHER	1	0	0	0	0	0		AVZ42110
AVZ42111.1 carbohydrate-selective porin OprB _Zymomonas mobilis subsp. mobilis ZM4 _ ATCC 31821_	AVZ42111	SP	0.000599	0.99864	0.000235	0.00018	0.000172	0.000168	CS pos: 28-29. Pr: 0.9661	AVZ42111
AVZ42112.1 Alg9 family protein mannosyltransferase _Zymomonas mobilis subsp. mobilis ZM4 _ ATCC 31821_	AVZ42112	OTHER	1	1e-06	0	0	0	0		AVZ42112
AVZ42113.1 Fis family sigma54-specific transcriptional regulator _Zymomonas mobilis subsp. mobilis ZM4 _ ATCC 31821_	AVZ42113	OTHER	1	1e-06	0	0	0	0		AVZ42113
AVZ42114.1 pyridoxamine 5_-phosphate oxidase _Zymomonas mobilis subsp. mobilis ZM4 _ ATCC 31821_	AVZ42114	OTHER	1	0	0	0	0	0		AVZ42114
AVZ42115.1 tRNA preQ1_34_ S-adenosylmethionine ribosyltransferase-isomerase QueA _Zymomonas mobilis subsp. mobilis ZM4 _ ATCC 31821_	AVZ42115	OTHER	1	0	0	0	0	0		AVZ42115
AVZ42116.1 peptidyl-prolyl cis-trans isomerase cyclophilin type _Zymomonas mobilis subsp. mobilis ZM4 _ ATCC 31821_	AVZ42116	SP	0.018387	0.977598	0.003004	0.000344	0.000323	0.000316	CS pos: 25-26. Pr: 0.9567	AVZ42116
AVZ42117.1 pantetheine-phosphate adenylyltransferase _Zymomonas mobilis subsp. mobilis ZM4 _ ATCC 31821_	AVZ42117	OTHER	1	0	0	0	0	0		AVZ42117
AVZ42118.1 geranylgeranyl pyrophosphate synthase _Zymomonas mobilis subsp. mobilis ZM4 _ ATCC 31821_	AVZ42118	OTHER	1	0	0	0	0	0		AVZ42118
AVZ42119.1 exodeoxyribonuclease VII small subunit _Zymomonas mobilis subsp. mobilis ZM4 _ ATCC 31821_	AVZ42119	OTHER	1	0	0	0	0	0		AVZ42119
AVZ42120.1 DUF1013 domain-containing protein _Zymomonas mobilis subsp. mobilis ZM4 _ ATCC 31821_	AVZ42120	OTHER	1	0	0	0	0	0		AVZ42120
AVZ42121.1 aminotransferase class V _Zymomonas mobilis subsp. mobilis ZM4 _ ATCC 31821_	AVZ42121	OTHER	1	1e-06	0	0	0	0		AVZ42121
AVZ42122.1 ferredoxin _Zymomonas mobilis subsp. mobilis ZM4 _ ATCC 31821_	AVZ42122	OTHER	1	0	0	0	0	0		AVZ42122
AVZ42123.1 DNA polymerase III subunits gamma and tau _Zymomonas mobilis subsp. mobilis ZM4 _ ATCC 31821_	AVZ42123	OTHER	1	0	0	0	0	0		AVZ42123
AVZ42124.1 YbaB_EbfC family DNA-binding protein _Zymomonas mobilis subsp. mobilis ZM4 _ ATCC 31821_	AVZ42124	OTHER	1	0	0	0	0	0		AVZ42124
AVZ42125.1 deoxycytidine triphosphate deaminase _Zymomonas mobilis subsp. mobilis ZM4 _ ATCC 31821_	AVZ42125	OTHER	1	0	0	0	0	0		AVZ42125
AVZ42126.1 cytidine deaminase _Zymomonas mobilis subsp. mobilis ZM4 _ ATCC 31821_	AVZ42126	OTHER	1	1.6e-05	1e-06	0	0	0		AVZ42126
AVZ42127.1 replicative DNA helicase _Zymomonas mobilis subsp. mobilis ZM4 _ ATCC 31821_	AVZ42127	OTHER	1	0	0	0	0	0		AVZ42127
AVZ42128.1 cation diffusion facilitator family transporter _Zymomonas mobilis subsp. mobilis ZM4 _ ATCC 31821_	AVZ42128	OTHER	0.999964	3.9e-05	0	0	0	0		AVZ42128
AVZ42129.1 hopanoid-associated sugar epimerase HpnA _Zymomonas mobilis subsp. mobilis ZM4 _ ATCC 31821_	AVZ42129	OTHER	1	0	0	0	0	0		AVZ42129
AVZ42130.1 hopene-associated glycosyltransferase HpnB _Zymomonas mobilis subsp. mobilis ZM4 _ ATCC 31821_	AVZ42130	OTHER	1	5e-06	0	0	0	0		AVZ42130
AVZ42131.1 squalene synthase HpnC _Zymomonas mobilis subsp. mobilis ZM4 _ ATCC 31821_	AVZ42131	OTHER	1	0	0	0	0	0		AVZ42131
AVZ42132.1 squalene synthase HpnD _Zymomonas mobilis subsp. mobilis ZM4 _ ATCC 31821_	AVZ42132	OTHER	1	0	0	0	0	0		AVZ42132
AVZ42133.1 squalene-associated FAD-dependent desaturase HpnE _Zymomonas mobilis subsp. mobilis ZM4 _ ATCC 31821_	AVZ42133	SP	0.056918	0.941698	0.000467	0.000364	0.000284	0.00025	CS pos: 23-24. Pr: 0.8125	AVZ42133
AVZ42134.1 squalene-hopene cyclase _Zymomonas mobilis subsp. mobilis ZM4 _ ATCC 31821_	AVZ42134	OTHER	1	0	0	0	0	0		AVZ42134
AVZ42135.1 hopanoid-associated phosphorylase _Zymomonas mobilis subsp. mobilis ZM4 _ ATCC 31821_	AVZ42135	OTHER	0.999781	0.000236	3e-06	1e-06	0	0		AVZ42135
AVZ42136.1 hopanoid biosynthesis associated radical SAM protein HpnH _Zymomonas mobilis subsp. mobilis ZM4 _ ATCC 31821_	AVZ42136	OTHER	1	0	0	0	0	0		AVZ42136
AVZ42137.1 4-hydroxy-3-methylbut-2-enyl diphosphate reductase _Zymomonas mobilis subsp. mobilis ZM4 _ ATCC 31821_	AVZ42137	OTHER	1	0	0	0	0	0		AVZ42137
AVZ42138.1 hopanoid biosynthesis associated membrane protein HpnM _Zymomonas mobilis subsp. mobilis ZM4 _ ATCC 31821_	AVZ42138	SP	0.000259	0.999013	0.00019	0.00018	0.000171	0.000158	CS pos: 23-24. Pr: 0.9830	AVZ42138
AVZ42139.1 uncharacterized protein ZMO1_ZMO0877 _Zymomonas mobilis subsp. mobilis ZM4 _ ATCC 31821_	AVZ42139	OTHER	1	0	0	0	0	0		AVZ42139
AVZ42140.1 response regulator receiver modulated CheB methylesterase _Zymomonas mobilis subsp. mobilis ZM4 _ ATCC 31821_	AVZ42140	OTHER	1	1e-06	0	0	0	0		AVZ42140
AVZ42141.1 putative CheA signal transduction histidine kinase _Zymomonas mobilis subsp. mobilis ZM4 _ ATCC 31821_	AVZ42141	OTHER	1	1e-06	0	0	0	0		AVZ42141
AVZ42142.1 methyl-accepting chemotaxis sensory transducer _Zymomonas mobilis subsp. mobilis ZM4 _ ATCC 31821_	AVZ42142	OTHER	1	0	0	0	0	0		AVZ42142
AVZ42143.1 ribosomal protein S9 _Zymomonas mobilis subsp. mobilis ZM4 _ ATCC 31821_	AVZ42143	OTHER	1	1e-06	0	0	0	0		AVZ42143
AVZ42144.1 ribosomal protein L13 _Zymomonas mobilis subsp. mobilis ZM4 _ ATCC 31821_	AVZ42144	OTHER	1	0	0	0	0	0		AVZ42144
AVZ42145.1 hypothetical protein ZMO1_ZMO0885 _Zymomonas mobilis subsp. mobilis ZM4 _ ATCC 31821_	AVZ42145	OTHER	1	0	0	0	0	0		AVZ42145
AVZ42146.1 DUF192 domain-containing protein _Zymomonas mobilis subsp. mobilis ZM4 _ ATCC 31821_	AVZ42146	SP	0.018873	0.519918	0.460012	0.000492	0.000368	0.000334	CS pos: 17-18. Pr: 0.2945	AVZ42146
AVZ42147.1 resolvase domain-containing protein _Zymomonas mobilis subsp. mobilis ZM4 _ ATCC 31821_	AVZ42147	OTHER	1	1e-06	0	0	0	0		AVZ42147
AVZ42148.1 aldose 1-epimerase _Zymomonas mobilis subsp. mobilis ZM4 _ ATCC 31821_	AVZ42148	OTHER	0.62069	0.376842	0.001114	0.000594	0.000305	0.000454		AVZ42148
AVZ42149.1 lysine--tRNA ligase _Zymomonas mobilis subsp. mobilis ZM4 _ ATCC 31821_	AVZ42149	OTHER	1	0	0	0	0	0		AVZ42149
AVZ42150.1 helicase c2 _Zymomonas mobilis subsp. mobilis ZM4 _ ATCC 31821_	AVZ42150	OTHER	1	0	0	0	0	0		AVZ42150
AVZ42151.1 beta-lactamase _Zymomonas mobilis subsp. mobilis ZM4 _ ATCC 31821_	AVZ42151	OTHER	1	0	0	0	0	0		AVZ42151
AVZ42152.1 NERD _the nuclease-related domain_ domain-containing protein _Zymomonas mobilis subsp. mobilis ZM4 _ ATCC 31821_	AVZ42152	OTHER	1	2.3e-05	0	0	0	0		AVZ42152
AVZ42153.1 hypothetical protein ZMO1_ZMO0895 _Zymomonas mobilis subsp. mobilis ZM4 _ ATCC 31821_	AVZ42153	OTHER	1	0	0	0	0	0		AVZ42153
AVZ42154.1 uncharacterized protein ZMO1_ZMO0896 _Zymomonas mobilis subsp. mobilis ZM4 _ ATCC 31821_	AVZ42154	OTHER	1	0	0	0	0	0		AVZ42154
AVZ42155.1 NAD_ synthetase _Zymomonas mobilis subsp. mobilis ZM4 _ ATCC 31821_	AVZ42155	OTHER	1	0	0	0	0	0		AVZ42155
AVZ42156.1 glutamyl-tRNA synthetase _Zymomonas mobilis subsp. mobilis ZM4 _ ATCC 31821_	AVZ42156	OTHER	1	0	0	0	0	0		AVZ42156
AVZ42157.1 hypothetical protein ZMO1_ZMO0901 _Zymomonas mobilis subsp. mobilis ZM4 _ ATCC 31821_	AVZ42157	OTHER	1	2e-06	0	0	0	0		AVZ42157
AVZ42158.1 TonB-dependent receptor _Zymomonas mobilis subsp. mobilis ZM4 _ ATCC 31821_	AVZ42158	SP	0.003229	0.99491	0.001111	0.000317	0.000219	0.000183	CS pos: 36-37. Pr: 0.6176	AVZ42158
AVZ42159.1 2-isopropylmalate synthase _Zymomonas mobilis subsp. mobilis ZM4 _ ATCC 31821_	AVZ42159	OTHER	1	0	0	0	0	0		AVZ42159
AVZ42160.1 beta-galactosidase _Zymomonas mobilis subsp. mobilis ZM4 _ ATCC 31821_	AVZ42160	SP	0.001148	0.996931	0.000864	0.000618	0.000219	0.000176	CS pos: 32-33. Pr: 0.9576	AVZ42160
AVZ42161.1 glucan biosynthesis protein MdoD _Zymomonas mobilis subsp. mobilis ZM4 _ ATCC 31821_	AVZ42161	TAT	3e-06	2e-05	4e-06	0.991056	0.008913	0	CS pos: 31-32. Pr: 0.8897	AVZ42161
AVZ42162.1 glucan biosynthesis glucosyltransferase MdoH _Zymomonas mobilis subsp. mobilis ZM4 _ ATCC 31821_	AVZ42162	OTHER	0.999593	0.000427	1.1e-05	2e-06	1e-06	3e-06		AVZ42162
AVZ42163.1 putative capsule polysaccharide export protein _Zymomonas mobilis subsp. mobilis ZM4 _ ATCC 31821_	AVZ42163	OTHER	1	2.6e-05	0	0	0	0		AVZ42163
AVZ42164.1 putative UDP-glucose-glycogen glucosyltransferase _Zymomonas mobilis subsp. mobilis ZM4 _ ATCC 31821_	AVZ42164	OTHER	1	0	0	0	0	0		AVZ42164
AVZ42165.1 ATPase component of polysaccharide export system _Zymomonas mobilis subsp. mobilis ZM4 _ ATCC 31821_	AVZ42165	OTHER	1	0	0	0	0	0		AVZ42165
AVZ42166.1 polysaccharide export system periplasmic protein _Zymomonas mobilis subsp. mobilis ZM4 _ ATCC 31821_	AVZ42166	LIPO	0.000439	0.025818	0.973737	2.6e-05	9e-06	2e-06	CS pos: 33-34. Pr: 0.9865	AVZ42166
AVZ42167.1 DUF885 domain-containing protein _Zymomonas mobilis subsp. mobilis ZM4 _ ATCC 31821_	AVZ42167	TAT	6.7e-05	0.000558	5e-06	0.991369	0.007984	1e-06	CS pos: 40-41. Pr: 0.9038	AVZ42167
AVZ42168.1 branched-chain amino acid aminotransferase _Zymomonas mobilis subsp. mobilis ZM4 _ ATCC 31821_	AVZ42168	OTHER	1	2.9e-05	0	0	0	0		AVZ42168
AVZ42169.1 bifunctional methylenetetrahydrofolate dehydrogenase_methenyltetrahydrofolate cyclohydrolase _Zymomonas mobilis subsp. mobilis ZM4 _ ATCC 31821_	AVZ42169	OTHER	1	0	0	0	0	0		AVZ42169
AVZ42170.1 copper-translocating P-type ATPase _Zymomonas mobilis subsp. mobilis ZM4 _ ATCC 31821_	AVZ42170	OTHER	1	1e-06	0	0	0	0		AVZ42170
AVZ42171.1 heavy metal transport_detoxification protein _Zymomonas mobilis subsp. mobilis ZM4 _ ATCC 31821_	AVZ42171	OTHER	1	0	0	0	0	0		AVZ42171
AVZ42172.1 2-nitropropane dioxygenase NPD _Zymomonas mobilis subsp. mobilis ZM4 _ ATCC 31821_	AVZ42172	OTHER	1	4e-06	0	0	0	0		AVZ42172
AVZ42173.1 catalase _Zymomonas mobilis subsp. mobilis ZM4 _ ATCC 31821_	AVZ42173	OTHER	1	0	0	0	0	0		AVZ42173
AVZ42174.1 diguanylate cyclase with beta propeller sensor _Zymomonas mobilis subsp. mobilis ZM4 _ ATCC 31821_	AVZ42174	SP	0.438036	0.557895	0.002262	0.000564	0.000372	0.000853	CS pos: 34-35. Pr: 0.5224	AVZ42174
AVZ42175.1 uncharacterized protein ZMO1_ZMO0920 _Zymomonas mobilis subsp. mobilis ZM4 _ ATCC 31821_	AVZ42175	SP	0.000276	0.999049	0.000168	0.000157	0.000152	0.000142	CS pos: 19-20. Pr: 0.9805	AVZ42175
AVZ42176.1 uncharacterized protein ZMO1_ZMO0921 _Zymomonas mobilis subsp. mobilis ZM4 _ ATCC 31821_	AVZ42176	LIPO	0.000379	0.420077	0.579071	0.000177	0.000158	0.000137	CS pos: 17-18. Pr: 0.5440	AVZ42176
AVZ42177.1 helix-turn-helix domain-containing protein _Zymomonas mobilis subsp. mobilis ZM4 _ ATCC 31821_	AVZ42177	OTHER	1	0	0	0	0	0		AVZ42177
AVZ42178.1 arginine biosynthesis bifunctional protein ArgJ _Zymomonas mobilis subsp. mobilis ZM4 _ ATCC 31821_	AVZ42178	OTHER	1	4e-05	0	0	0	0		AVZ42178
AVZ42179.1 preprotein translocase SecA subunit _Zymomonas mobilis subsp. mobilis ZM4 _ ATCC 31821_	AVZ42179	OTHER	1	0	0	0	0	0		AVZ42179
AVZ42180.1 cold-shock DNA-binding domain protein _Zymomonas mobilis subsp. mobilis ZM4 _ ATCC 31821_	AVZ42180	OTHER	1	0	0	0	0	0		AVZ42180
AVZ42181.1 outer membrane lipid asymmetry maintenance protein MlaD _Zymomonas mobilis subsp. mobilis ZM4 _ ATCC 31821_	AVZ42181	OTHER	0.977437	0.00776	0.000637	6.9e-05	3.8e-05	0.01409		AVZ42181
AVZ42182.1 uncharacterized protein ZMO1_ZMO2007 _Zymomonas mobilis subsp. mobilis ZM4 _ ATCC 31821_	AVZ42182	OTHER	0.841931	0.137093	0.019259	0.000532	0.000301	0.000891		AVZ42182
AVZ42183.1 leucyl_phenylalanyl-tRNA--protein transferase _Zymomonas mobilis subsp. mobilis ZM4 _ ATCC 31821_	AVZ42183	OTHER	0.99972	0.000302	6e-06	1e-06	0	1e-06		AVZ42183
AVZ42184.1 peptidase S58 DmpA _Zymomonas mobilis subsp. mobilis ZM4 _ ATCC 31821_	AVZ42184	OTHER	1	5e-06	0	0	0	0		AVZ42184
AVZ42185.1 hypothetical protein ZMO1_ZMO0929 _Zymomonas mobilis subsp. mobilis ZM4 _ ATCC 31821_	AVZ42185	OTHER	1	0	1e-06	0	0	0		AVZ42185
AVZ42186.1 hypothetical protein ZMO1_ZMO0930 _Zymomonas mobilis subsp. mobilis ZM4 _ ATCC 31821_	AVZ42186	OTHER	1	6e-06	0	0	0	1e-06		AVZ42186
AVZ42187.1 hypothetical protein ZMO1_ZMO0931 _Zymomonas mobilis subsp. mobilis ZM4 _ ATCC 31821_	AVZ42187	OTHER	0.999993	9e-06	0	0	0	0		AVZ42187
AVZ42188.1 DUF847_glycoside hydrolase family 108 domain-containing protein _Zymomonas mobilis subsp. mobilis ZM4 _ ATCC 31821_	AVZ42188	OTHER	1	0	0	0	0	0		AVZ42188
AVZ42189.1 secretion-related protein _Zymomonas mobilis subsp. mobilis ZM4 _ ATCC 31821_	AVZ42189	OTHER	1	0	0	0	0	0		AVZ42189
AVZ42190.1 glutathione S-transferase domain protein _Zymomonas mobilis subsp. mobilis ZM4 _ ATCC 31821_	AVZ42190	OTHER	1	0	0	0	0	0		AVZ42190
AVZ42191.1 EamA_RhaT family transporter _Zymomonas mobilis subsp. mobilis ZM4 _ ATCC 31821_	AVZ42191	OTHER	1	0	0	0	0	0		AVZ42191
AVZ42192.1 aromatic-amino-acid transaminase _Zymomonas mobilis subsp. mobilis ZM4 _ ATCC 31821_	AVZ42192	OTHER	1	0	0	0	0	0		AVZ42192
AVZ42193.1 alkaline phosphatase PhoD _Zymomonas mobilis subsp. mobilis ZM4 _ ATCC 31821_	AVZ42193	SP	0.00371	0.994766	0.000393	0.000477	0.000319	0.000287	CS pos: 32-33. Pr: 0.9594	AVZ42193
AVZ42194.1 guanine deaminase _Zymomonas mobilis subsp. mobilis ZM4 _ ATCC 31821_	AVZ42194	OTHER	1	1e-06	0	0	0	0		AVZ42194
AVZ42195.1 MarR family transcriptional regulator _Zymomonas mobilis subsp. mobilis ZM4 _ ATCC 31821_	AVZ42195	OTHER	1	1e-06	0	0	0	0		AVZ42195
AVZ42196.1 NAD-dependent epimerase_dehydratase _Zymomonas mobilis subsp. mobilis ZM4 _ ATCC 31821_	AVZ42196	OTHER	0.999414	0.000569	3.1e-05	1e-06	1e-06	1e-06		AVZ42196
AVZ42197.1 sucrose-6-phosphate hydrolase _Zymomonas mobilis subsp. mobilis ZM4 _ ATCC 31821_	AVZ42197	OTHER	1	3e-06	0	0	0	0		AVZ42197
AVZ42198.1 galactose mutarotase-like structural superfamily protein _Zymomonas mobilis subsp. mobilis ZM4 _ ATCC 31821_	AVZ42198	OTHER	0.999995	3.3e-05	0	0	0	0		AVZ42198
AVZ42199.1 trigger factor _Zymomonas mobilis subsp. mobilis ZM4 _ ATCC 31821_	AVZ42199	OTHER	1	0	0	0	0	0		AVZ42199
AVZ42200.1 glycosyl transferase family 2 _Zymomonas mobilis subsp. mobilis ZM4 _ ATCC 31821_	AVZ42200	OTHER	1	0	0	0	0	0		AVZ42200
AVZ42201.1 ATP-dependent Clp protease proteolytic subunit ClpP _Zymomonas mobilis subsp. mobilis ZM4 _ ATCC 31821_	AVZ42201	OTHER	1	0	0	0	0	0		AVZ42201
AVZ42202.1 ATP-dependent Clp protease ATP-binding subunit ClpX _Zymomonas mobilis subsp. mobilis ZM4 _ ATCC 31821_	AVZ42202	OTHER	1	0	0	0	0	0		AVZ42202
AVZ42203.1 GCN5-related N-acetyltransferase _Zymomonas mobilis subsp. mobilis ZM4 _ ATCC 31821_	AVZ42203	OTHER	0.999639	0.000289	5.8e-05	3e-06	1e-06	3.6e-05		AVZ42203
AVZ42204.1 coproporphyrinogen oxidase _Zymomonas mobilis subsp. mobilis ZM4 _ ATCC 31821_	AVZ42204	OTHER	1	0	0	0	0	0		AVZ42204
AVZ42205.1 SpoU type tRNA_rRNA methyltransferase _Zymomonas mobilis subsp. mobilis ZM4 _ ATCC 31821_	AVZ42205	OTHER	1	3.4e-05	2e-06	0	0	0		AVZ42205
AVZ42206.1 ubiquinol-cytochrome c reductase iron-sulfur subunit _Zymomonas mobilis subsp. mobilis ZM4 _ ATCC 31821_	AVZ42206	TAT	0.00181	0.000102	1.6e-05	0.909111	0.088955	2e-06	CS pos: 55-56. Pr: 0.6079	AVZ42206
AVZ42207.1 cytochrome b _Zymomonas mobilis subsp. mobilis ZM4 _ ATCC 31821_	AVZ42207	OTHER	1	3.5e-05	0	0	0	0		AVZ42207
AVZ42208.1 cytochrome c1 _Zymomonas mobilis subsp. mobilis ZM4 _ ATCC 31821_	AVZ42208	OTHER	0.999917	2.5e-05	4.1e-05	0	0	4e-05		AVZ42208
AVZ42209.1 peptidoglycan transglycosylase _Zymomonas mobilis subsp. mobilis ZM4 _ ATCC 31821_	AVZ42209	OTHER	1	9e-06	7e-06	0	0	4e-06		AVZ42209
AVZ42210.1 class I cytochrome c _Zymomonas mobilis subsp. mobilis ZM4 _ ATCC 31821_	AVZ42210	SP	0.000245	0.999123	0.000156	0.000163	0.000149	0.000134	CS pos: 31-32. Pr: 0.9714	AVZ42210
AVZ42211.1 N-acetylglucosamine-6-phosphate deacetylase _Zymomonas mobilis subsp. mobilis ZM4 _ ATCC 31821_	AVZ42211	OTHER	1	2.3e-05	0	0	0	0		AVZ42211
AVZ42212.1 TetR family transcriptional regulator _Zymomonas mobilis subsp. mobilis ZM4 _ ATCC 31821_	AVZ42212	OTHER	1	0	0	0	0	0		AVZ42212
AVZ42213.1 NodT family RND efflux system outer membrane lipoprotein _Zymomonas mobilis subsp. mobilis ZM4 _ ATCC 31821_	AVZ42213	LIPO	0	0	1	0	0	0	CS pos: 20-21. Pr: 0.9969	AVZ42213
AVZ42214.1 efflux pump membrane protein _Zymomonas mobilis subsp. mobilis ZM4 _ ATCC 31821_	AVZ42214	OTHER	0.999958	6.6e-05	0	0	0	0		AVZ42214
AVZ42215.1 EmrB_QacA subfamily drug resistance transporter _Zymomonas mobilis subsp. mobilis ZM4 _ ATCC 31821_	AVZ42215	OTHER	0.999588	0.000423	0	0	0	0		AVZ42215
AVZ42216.1 NupC-like Na_ dependent nucleoside transporter _Zymomonas mobilis subsp. mobilis ZM4 _ ATCC 31821_	AVZ42216	OTHER	1	1e-06	0	0	0	0		AVZ42216
AVZ42217.1 hypothetical protein ZMO1_ZMO0968 _Zymomonas mobilis subsp. mobilis ZM4 _ ATCC 31821_	AVZ42217	OTHER	1	4e-06	0	0	0	0		AVZ42217
AVZ42218.1 xanthine_uracil_vitamin C permease _Zymomonas mobilis subsp. mobilis ZM4 _ ATCC 31821_	AVZ42218	OTHER	1	2e-06	0	0	0	0		AVZ42218
AVZ42219.1 purine nucleoside permease _Zymomonas mobilis subsp. mobilis ZM4 _ ATCC 31821_	AVZ42219	SP	0.000319	0.998984	0.000193	0.00018	0.000158	0.000147	CS pos: 25-26. Pr: 0.9755	AVZ42219
AVZ42220.1 adenosine deaminase _Zymomonas mobilis subsp. mobilis ZM4 _ ATCC 31821_	AVZ42220	OTHER	1	0	0	0	0	0		AVZ42220
AVZ42221.1 hopanoid biosynthesis associated glycosyl transferase protein HpnI _Zymomonas mobilis subsp. mobilis ZM4 _ ATCC 31821_	AVZ42221	OTHER	0.999514	0.000533	4e-06	2e-06	2e-06	5e-06		AVZ42221
AVZ42222.1 hopanoid biosynthesis associated radical SAM protein HpnJ _Zymomonas mobilis subsp. mobilis ZM4 _ ATCC 31821_	AVZ42222	OTHER	1	8e-06	0	0	0	0		AVZ42222
AVZ42223.1 hopanoid biosynthesis associated protein HpnK _Zymomonas mobilis subsp. mobilis ZM4 _ ATCC 31821_	AVZ42223	OTHER	1	2.7e-05	1e-06	0	0	0		AVZ42223
AVZ42224.1 putative membrane spanning protein _Zymomonas mobilis subsp. mobilis ZM4 _ ATCC 31821_	AVZ42224	OTHER	1	0	0	0	0	0		AVZ42224
AVZ42225.1 xylose reductase _Zymomonas mobilis subsp. mobilis ZM4 _ ATCC 31821_	AVZ42225	OTHER	1	2e-06	0	0	0	0		AVZ42225
AVZ42226.1 periplasmic binding protein _Zymomonas mobilis subsp. mobilis ZM4 _ ATCC 31821_	AVZ42226	SP	0.079852	0.908064	0.01127	0.000291	0.000251	0.000255	CS pos: 38-39. Pr: 0.8535	AVZ42226
AVZ42227.1 TonB-dependent receptor _Zymomonas mobilis subsp. mobilis ZM4 _ ATCC 31821_	AVZ42227	SP	0.000477	0.998827	0.000183	0.000186	0.00016	0.000137	CS pos: 25-26. Pr: 0.9693	AVZ42227
AVZ42228.1 DNA polymerase III beta subunit _Zymomonas mobilis subsp. mobilis ZM4 _ ATCC 31821_	AVZ42228	OTHER	1	0	0	0	0	0		AVZ42228
AVZ42229.1 ABC transporter ATP-binding protein _Zymomonas mobilis subsp. mobilis ZM4 _ ATCC 31821_	AVZ42229	OTHER	1	0	0	0	0	0		AVZ42229
AVZ42230.1 ABC transporter permease _Zymomonas mobilis subsp. mobilis ZM4 _ ATCC 31821_	AVZ42230	OTHER	1	1e-06	0	0	0	0		AVZ42230
AVZ42231.1 type 1 ABC transporter solute-binding subunit _Zymomonas mobilis subsp. mobilis ZM4 _ ATCC 31821_	AVZ42231	OTHER	1	2e-06	0	0	0	0		AVZ42231
AVZ42232.1 lipoprotein NlpD _Zymomonas mobilis subsp. mobilis ZM4 _ ATCC 31821_	AVZ42232	SP	0.000325	0.998963	0.00022	0.000158	0.000155	0.000143	CS pos: 28-29. Pr: 0.9606	AVZ42232
AVZ42233.1 5_-nucleotidase SurE _Zymomonas mobilis subsp. mobilis ZM4 _ ATCC 31821_	AVZ42233	OTHER	1	0	0	0	0	0		AVZ42233
AVZ42234.1 seryl-tRNA synthetase _Zymomonas mobilis subsp. mobilis ZM4 _ ATCC 31821_	AVZ42234	OTHER	1	0	0	0	0	0		AVZ42234
AVZ42235.1 TraR_DksA family transcriptional regulator _Zymomonas mobilis subsp. mobilis ZM4 _ ATCC 31821_	AVZ42235	OTHER	1	1e-06	0	0	0	0		AVZ42235
AVZ42236.1 DUF465 domain-containing protein _Zymomonas mobilis subsp. mobilis ZM4 _ ATCC 31821_	AVZ42236	OTHER	1	0	0	0	0	0		AVZ42236
AVZ42237.1 DUF465 domain-containing protein _Zymomonas mobilis subsp. mobilis ZM4 _ ATCC 31821_	AVZ42237	OTHER	1	0	0	0	0	0		AVZ42237
AVZ42238.1 heat-shock protein IbpA _Zymomonas mobilis subsp. mobilis ZM4 _ ATCC 31821_	AVZ42238	OTHER	1	0	0	0	0	0		AVZ42238
AVZ42239.1 peptidase S10 serine carboxypeptidase _Zymomonas mobilis subsp. mobilis ZM4 _ ATCC 31821_	AVZ42239	SP	0.005314	0.9933	0.00041	0.000396	0.000288	0.000243	CS pos: 23-24. Pr: 0.9094	AVZ42239
AVZ42240.1 uncharacterized protein ZMO1_ZMO0994 _Zymomonas mobilis subsp. mobilis ZM4 _ ATCC 31821_	AVZ42240	SP	0.00028	0.999042	0.00016	0.000198	0.000167	0.000149	CS pos: 33-34. Pr: 0.9662	AVZ42240
AVZ42241.1 mechanosensitive ion channel MscS _Zymomonas mobilis subsp. mobilis ZM4 _ ATCC 31821_	AVZ42241	OTHER	1	0	0	0	0	0		AVZ42241
AVZ42242.1 2-dehydro-3-deoxyphosphogluconate aldolase_4-hydroxy-2-oxoglutarate aldolase _Zymomonas mobilis subsp. mobilis ZM4 _ ATCC 31821_	AVZ42242	OTHER	1	0	0	0	0	0		AVZ42242
AVZ42243.1 peptide methionine sulfoxide reductase _Zymomonas mobilis subsp. mobilis ZM4 _ ATCC 31821_	AVZ42243	OTHER	1	2e-06	0	0	0	0		AVZ42243
AVZ42244.1 L-threonylcarbamoyladenylate synthase _Zymomonas mobilis subsp. mobilis ZM4 _ ATCC 31821_	AVZ42244	OTHER	1	0	0	0	0	0		AVZ42244
AVZ42245.1 5- methyltetrahydropteroyltriglutamate--homocysteine S-methyltransferase _Zymomonas mobilis subsp. mobilis ZM4 _ ATCC 31821_	AVZ42245	OTHER	1	0	0	0	0	0		AVZ42245
AVZ42246.1 amino acid_peptide transporter _Zymomonas mobilis subsp. mobilis ZM4 _ ATCC 31821_	AVZ42246	OTHER	1	1e-06	0	0	0	0		AVZ42246
AVZ42247.1 phosphoglucosamine mutase _Zymomonas mobilis subsp. mobilis ZM4 _ ATCC 31821_	AVZ42247	OTHER	0.999893	0.000146	8e-06	0	0	0		AVZ42247
AVZ42248.1 bifunctional hydroxymethylpyrimidine_phosphomethylpyrimidine kinase _Zymomonas mobilis subsp. mobilis ZM4 _ ATCC 31821_	AVZ42248	OTHER	1	1e-06	0	0	0	0		AVZ42248
AVZ42249.1 ribonuclease H _Zymomonas mobilis subsp. mobilis ZM4 _ ATCC 31821_	AVZ42249	OTHER	1	0	0	0	0	0		AVZ42249
AVZ42250.1 site-specific DNA-methyltransferase _Zymomonas mobilis subsp. mobilis ZM4 _ ATCC 31821_	AVZ42250	OTHER	1	0	0	0	0	0		AVZ42250
AVZ42251.1 dihydropteroate synthase _Zymomonas mobilis subsp. mobilis ZM4 _ ATCC 31821_	AVZ42251	OTHER	1	3e-06	0	0	0	0		AVZ42251
AVZ42252.1 UPF0187 domain-containing protein _Zymomonas mobilis subsp. mobilis ZM4 _ ATCC 31821_	AVZ42252	OTHER	1	1e-06	0	0	0	0		AVZ42252
AVZ42253.1 glycolate oxidase subunit GlcD _Zymomonas mobilis subsp. mobilis ZM4 _ ATCC 31821_	AVZ42253	OTHER	1	0	0	0	0	0		AVZ42253
AVZ42254.1 SapC family protein _Zymomonas mobilis subsp. mobilis ZM4 _ ATCC 31821_	AVZ42254	OTHER	1	1e-06	0	0	0	0		AVZ42254
AVZ42255.1 DUF4186 domain-containing protein _Zymomonas mobilis subsp. mobilis ZM4 _ ATCC 31821_	AVZ42255	OTHER	1	2.6e-05	1e-06	0	0	0		AVZ42255
AVZ42256.1 YacG_DUF329 family protein _Zymomonas mobilis subsp. mobilis ZM4 _ ATCC 31821_	AVZ42256	OTHER	1	0	0	0	0	0		AVZ42256
AVZ42257.1 uncharacterized protein ZMO1_ZMO1012 _Zymomonas mobilis subsp. mobilis ZM4 _ ATCC 31821_	AVZ42257	OTHER	1	1.2e-05	0	0	0	0		AVZ42257
AVZ42258.1 septum formation inhibitor Maf _Zymomonas mobilis subsp. mobilis ZM4 _ ATCC 31821_	AVZ42258	OTHER	1	1e-06	0	0	0	0		AVZ42258
AVZ42259.1 translation initiation factor IF-1 _Zymomonas mobilis subsp. mobilis ZM4 _ ATCC 31821_	AVZ42259	OTHER	1	0	0	0	0	0		AVZ42259
AVZ42260.1 DUF330 domain-containing protein _Zymomonas mobilis subsp. mobilis ZM4 _ ATCC 31821_	AVZ42260	LIPO	0	0	1	0	0	0	CS pos: 20-21. Pr: 0.9936	AVZ42260
AVZ42261.1 MCE family protein _Zymomonas mobilis subsp. mobilis ZM4 _ ATCC 31821_	AVZ42261	OTHER	1	7e-06	0	0	0	1e-06		AVZ42261
AVZ42262.1 iron ABC transporter ATP-binding protein _Zymomonas mobilis subsp. mobilis ZM4 _ ATCC 31821_	AVZ42262	OTHER	1	0	0	0	0	0		AVZ42262
AVZ42263.1 DUF140 domain-containing protein _Zymomonas mobilis subsp. mobilis ZM4 _ ATCC 31821_	AVZ42263	OTHER	1	0	0	0	0	0		AVZ42263
AVZ42264.1 deoxyhypusine synthase _Zymomonas mobilis subsp. mobilis ZM4 _ ATCC 31821_	AVZ42264	OTHER	1	2e-05	1e-06	0	0	0		AVZ42264
AVZ42265.1 diaminopimelate decarboxylase LysA _Zymomonas mobilis subsp. mobilis ZM4 _ ATCC 31821_	AVZ42265	OTHER	1	0	0	0	0	0		AVZ42265
AVZ42266.1 alpha_beta fold family hydrolase-like protein _Zymomonas mobilis subsp. mobilis ZM4 _ ATCC 31821_	AVZ42266	OTHER	1	0	0	0	0	0		AVZ42266
AVZ42267.1 cysteine desulfurase NifS_SufS _Zymomonas mobilis subsp. mobilis ZM4 _ ATCC 31821_	AVZ42267	OTHER	1	2e-06	0	0	0	0		AVZ42267
AVZ42268.1 putative 7-cyano-7-deazaguanine synthase QueC _Zymomonas mobilis subsp. mobilis ZM4 _ ATCC 31821_	AVZ42268	OTHER	1	0	0	0	0	0		AVZ42268
AVZ42269.1 anaerobic ribonucleoside-triphosphate reductase _Zymomonas mobilis subsp. mobilis ZM4 _ ATCC 31821_	AVZ42269	OTHER	1	0	0	0	0	0		AVZ42269
AVZ42270.1 uncharacterized protein ZMO1_ZMO1026 _Zymomonas mobilis subsp. mobilis ZM4 _ ATCC 31821_	AVZ42270	OTHER	1	0	0	0	0	0		AVZ42270
AVZ42271.1 pyruvate-formate lyase-activating enzyme RflA _Zymomonas mobilis subsp. mobilis ZM4 _ ATCC 31821_	AVZ42271	OTHER	1	1e-06	0	0	0	0		AVZ42271
AVZ42272.1 ABC transporter related protein _Zymomonas mobilis subsp. mobilis ZM4 _ ATCC 31821_	AVZ42272	OTHER	1	0	0	0	0	0		AVZ42272
AVZ42273.1 putative EfiE_EfiG_ABC2 family lantabiotic-exporting membrane pepmease _Zymomonas mobilis subsp. mobilis ZM4 _ ATCC 31821_	AVZ42273	OTHER	1	1e-06	0	0	0	0		AVZ42273
AVZ42274.1 dual-specificity RNA methyltransferase RlmN _Zymomonas mobilis subsp. mobilis ZM4 _ ATCC 31821_	AVZ42274	OTHER	1	2.1e-05	0	0	0	0		AVZ42274
AVZ42275.1 cyclopropane fatty-acyl-phospholipid synthase Cfa _Zymomonas mobilis subsp. mobilis ZM4 _ ATCC 31821_	AVZ42275	OTHER	1	0	0	0	0	0		AVZ42275
AVZ42276.1 calcium-binding EF-hand-containing protein _Zymomonas mobilis subsp. mobilis ZM4 _ ATCC 31821_	AVZ42276	SP	0.000308	0.998894	0.000216	0.000217	0.000183	0.000152	CS pos: 29-30. Pr: 0.9673	AVZ42276
AVZ42277.1 argininosuccinate synthase ArgG _Zymomonas mobilis subsp. mobilis ZM4 _ ATCC 31821_	AVZ42277	OTHER	1	0	0	0	0	0		AVZ42277
AVZ42278.1 ribonucleoside-diphosphate reductase alpha subunit _Zymomonas mobilis subsp. mobilis ZM4 _ ATCC 31821_	AVZ42278	OTHER	1	0	0	0	0	0		AVZ42278
AVZ42279.1 TonB-dependent receptor _Zymomonas mobilis subsp. mobilis ZM4 _ ATCC 31821_	AVZ42279	SP	0.002081	0.996848	0.000399	0.000247	0.000193	0.000165	CS pos: 33-34. Pr: 0.9655	AVZ42279
AVZ42280.1 NUDIX-like hydrolase _Zymomonas mobilis subsp. mobilis ZM4 _ ATCC 31821_	AVZ42280	OTHER	1	0	0	0	0	0		AVZ42280
AVZ42281.1 DUF477 domain-containing protein _Zymomonas mobilis subsp. mobilis ZM4 _ ATCC 31821_	AVZ42281	SP	0.009923	0.989017	0.000438	0.000184	0.000189	0.000194	CS pos: 39-40. Pr: 0.5322	AVZ42281
AVZ42282.1 LemA family protein _Zymomonas mobilis subsp. mobilis ZM4 _ ATCC 31821_	AVZ42282	LIPO	0	2e-06	1	0	0	0	CS pos: 22-23. Pr: 0.9951	AVZ42282
AVZ42283.1 large conductance mechanosensitive channel protein _Zymomonas mobilis subsp. mobilis ZM4 _ ATCC 31821_	AVZ42283	OTHER	1	1e-06	0	0	0	0		AVZ42283
AVZ42284.1 phosphate-selective porin O and P _Zymomonas mobilis subsp. mobilis ZM4 _ ATCC 31821_	AVZ42284	SP	0.000426	0.998816	0.000178	0.000223	0.000179	0.000154	CS pos: 33-34. Pr: 0.9584	AVZ42284
AVZ42285.1 phosphate ABC transporter substrate-binding protein PstS _Zymomonas mobilis subsp. mobilis ZM4 _ ATCC 31821_	AVZ42285	SP	0.000251	0.999101	0.000162	0.000165	0.000158	0.000137	CS pos: 21-22. Pr: 0.9777	AVZ42285
AVZ42286.1 phosphate ABC transporter inner membrane subunit PstC _Zymomonas mobilis subsp. mobilis ZM4 _ ATCC 31821_	AVZ42286	OTHER	1	1.3e-05	0	0	0	0		AVZ42286
AVZ42287.1 phosphate ABC transporter inner membrane subunit PstA _Zymomonas mobilis subsp. mobilis ZM4 _ ATCC 31821_	AVZ42287	OTHER	1	2e-06	0	0	0	0		AVZ42287
AVZ42288.1 phosphate ABC transporter ATPase subunit _Zymomonas mobilis subsp. mobilis ZM4 _ ATCC 31821_	AVZ42288	OTHER	0.999983	3.1e-05	5e-06	0	0	3e-06		AVZ42288
AVZ42289.1 phosphoribosylaminoimidazole-succinocarboxamide synthase _Zymomonas mobilis subsp. mobilis ZM4 _ ATCC 31821_	AVZ42289	OTHER	1	0	0	0	0	0		AVZ42289
AVZ42290.1 DNA topoisomerase IV A subunit _Zymomonas mobilis subsp. mobilis ZM4 _ ATCC 31821_	AVZ42290	OTHER	1	0	0	0	0	0		AVZ42290
AVZ42291.1 bifunctional diguanylate cyclase _GGDEF__phosphodiesterase _Zymomonas mobilis subsp. mobilis ZM4 _ ATCC 31821_	AVZ42291	OTHER	0.999975	4.8e-05	1e-06	0	0	0		AVZ42291
AVZ42292.1 polynucleotide adenylyltransferase _Zymomonas mobilis subsp. mobilis ZM4 _ ATCC 31821_	AVZ42292	OTHER	1	0	0	0	0	0		AVZ42292
AVZ42293.1 GCN5-related N-acetyltransferase _Zymomonas mobilis subsp. mobilis ZM4 _ ATCC 31821_	AVZ42293	OTHER	1	1e-06	0	0	0	0		AVZ42293
AVZ42294.1 dihydroneopterin aldolase _Zymomonas mobilis subsp. mobilis ZM4 _ ATCC 31821_	AVZ42294	OTHER	1	0	0	0	0	0		AVZ42294
AVZ42295.1 superoxide dismutase _Zymomonas mobilis subsp. mobilis ZM4 _ ATCC 31821_	AVZ42295	OTHER	0.994985	0.005031	7e-06	6e-06	3e-06	5e-06		AVZ42295
AVZ42296.1 Fis family sigma54-specific transcriptional acivator _Zymomonas mobilis subsp. mobilis ZM4 _ ATCC 31821_	AVZ42296	OTHER	1	0	0	0	0	0		AVZ42296
AVZ42297.1 putative peripheral inner membrane phage shock protein pspD _Zymomonas mobilis subsp. mobilis ZM4 _ ATCC 31821_	AVZ42297	SP	0.000804	0.998152	0.000246	0.000279	0.00026	0.000231	CS pos: 31-32. Pr: 0.9716	AVZ42297
AVZ42298.1 phage shock protein A PspA _Zymomonas mobilis subsp. mobilis ZM4 _ ATCC 31821_	AVZ42298	OTHER	1	0	0	0	0	0		AVZ42298
AVZ42299.1 phage shock protein B PspB _Zymomonas mobilis subsp. mobilis ZM4 _ ATCC 31821_	AVZ42299	OTHER	1	1e-06	0	0	0	0		AVZ42299
AVZ42300.1 phage shock protein C PspC _Zymomonas mobilis subsp. mobilis ZM4 _ ATCC 31821_	AVZ42300	OTHER	0.995663	0.003867	0.000422	1e-05	6e-06	4.4e-05		AVZ42300
AVZ42302.1 sulfur acceptor protein _Zymomonas mobilis subsp. mobilis ZM4 _ ATCC 31821_	AVZ42302	OTHER	1	1e-06	0	0	0	0		AVZ42302
AVZ42303.1 uncharacterized protein ZMO1_ZMO1068 _Zymomonas mobilis subsp. mobilis ZM4 _ ATCC 31821_	AVZ42303	SP	0.000606	0.998553	0.000179	0.000245	0.00021	0.000179	CS pos: 18-19. Pr: 0.9733	AVZ42303
AVZ42304.1 heat shock protein DnaJ domain protein _Zymomonas mobilis subsp. mobilis ZM4 _ ATCC 31821_	AVZ42304	OTHER	1	1e-06	0	0	0	0		AVZ42304
AVZ42305.1 signal recognition particle-docking protein FtsY _Zymomonas mobilis subsp. mobilis ZM4 _ ATCC 31821_	AVZ42305	OTHER	1	0	0	0	0	0		AVZ42305
AVZ42306.1 MiaB-like tRNA modifying enzyme _Zymomonas mobilis subsp. mobilis ZM4 _ ATCC 31821_	AVZ42306	OTHER	1	0	0	0	0	0		AVZ42306
AVZ42307.1 diaminopimelate epimerase _Zymomonas mobilis subsp. mobilis ZM4 _ ATCC 31821_	AVZ42307	OTHER	1	0	0	0	0	0		AVZ42307
AVZ42308.1 signal recognition particle protein _Zymomonas mobilis subsp. mobilis ZM4 _ ATCC 31821_	AVZ42308	OTHER	1	0	0	0	0	0		AVZ42308
AVZ42309.1 ribosomal protein S16 _Zymomonas mobilis subsp. mobilis ZM4 _ ATCC 31821_	AVZ42309	OTHER	1	0	0	0	0	0		AVZ42309
AVZ42310.1 16S rRNA processing protein RimM _Zymomonas mobilis subsp. mobilis ZM4 _ ATCC 31821_	AVZ42310	OTHER	0.9328	0.066891	0.000131	7.3e-05	5.2e-05	7.3e-05		AVZ42310
AVZ42311.1 tRNA _guanosine_37_-N1_-methyltransferase TrmD _Zymomonas mobilis subsp. mobilis ZM4 _ ATCC 31821_	AVZ42311	OTHER	1	3.7e-05	0	0	0	0		AVZ42311
AVZ42312.1 ribosomal protein L19 _Zymomonas mobilis subsp. mobilis ZM4 _ ATCC 31821_	AVZ42312	OTHER	1	0	0	0	0	0		AVZ42312
AVZ42313.1 uncharacterized protein ZMO1_ZMO1080 _Zymomonas mobilis subsp. mobilis ZM4 _ ATCC 31821_	AVZ42313	OTHER	1	0	0	0	0	0		AVZ42313
AVZ42314.1 uncharacterized protein ZMO1_ZMO1081 _Zymomonas mobilis subsp. mobilis ZM4 _ ATCC 31821_	AVZ42314	OTHER	1	1e-06	0	0	0	0		AVZ42314
AVZ42317.1 cellulose synthase subunit B BscB _Zymomonas mobilis subsp. mobilis ZM4 _ ATCC 31821_	AVZ42317	SP	0.000321	0.997873	0.001079	0.000263	0.000253	0.000184	CS pos: 28-29. Pr: 0.9618	AVZ42317
AVZ42318.1 cellulose synthase operon C domain protein _Zymomonas mobilis subsp. mobilis ZM4 _ ATCC 31821_	AVZ42318	SP	0.389306	0.602322	0.006826	0.000945	0.000299	0.000276	CS pos: 23-24. Pr: 0.3697	AVZ42318
AVZ42319.1 endo-1,4-beta-D-glucanase _Cellulase_ _Zymomonas mobilis subsp. mobilis ZM4 _ ATCC 31821_	AVZ42319	LIPO	0.000963	0.019945	0.406613	0.274879	0.297399	0.000186	CS pos: 20-21. Pr: 0.3892	AVZ42319
AVZ42320.1 membrane-bound lytic murein transglycosylase A _Zymomonas mobilis subsp. mobilis ZM4 _ ATCC 31821_	AVZ42320	SP	0.000961	0.976708	0.021597	0.000288	0.000232	0.000194	CS pos: 21-22. Pr: 0.9414	AVZ42320
AVZ42321.1 rare lipoprotein A RlpA _Zymomonas mobilis subsp. mobilis ZM4 _ ATCC 31821_	AVZ42321	LIPO	4.8e-05	0.017983	0.98196	8e-06	1.7e-05	1e-05	CS pos: 24-25. Pr: 0.9598	AVZ42321
AVZ42322.1 D-alanyl-D-alanine carboxypeptidase DacC _Zymomonas mobilis subsp. mobilis ZM4 _ ATCC 31821_	AVZ42322	SP	0.003165	0.984999	0.01071	0.000615	0.000271	0.000209	CS pos: 30-31. Pr: 0.9422	AVZ42322
AVZ42323.1 dTMP kinase _Zymomonas mobilis subsp. mobilis ZM4 _ ATCC 31821_	AVZ42323	OTHER	1	0	0	0	0	0		AVZ42323
AVZ42324.1 DNA polymerase III subunit delta_ _Zymomonas mobilis subsp. mobilis ZM4 _ ATCC 31821_	AVZ42324	OTHER	1	2e-06	0	0	0	0		AVZ42324
AVZ42325.1 methionine--tRNA ligase _Zymomonas mobilis subsp. mobilis ZM4 _ ATCC 31821_	AVZ42325	OTHER	0.999831	0.0002	3e-06	0	0	0		AVZ42325
AVZ42326.1 TatD family deoxyribonuclease _Zymomonas mobilis subsp. mobilis ZM4 _ ATCC 31821_	AVZ42326	OTHER	1	0	0	0	0	0		AVZ42326
AVZ42327.1 metallo-beta-lactamase-like protein _Zymomonas mobilis subsp. mobilis ZM4 _ ATCC 31821_	AVZ42327	OTHER	0.998403	0.001619	3e-06	1e-06	1e-06	1e-06		AVZ42327
AVZ42328.1 nucleoside triphosphate pyrophosphohydrolase MazG _Zymomonas mobilis subsp. mobilis ZM4 _ ATCC 31821_	AVZ42328	OTHER	1	0	0	0	0	0		AVZ42328
AVZ42329.1 ribonuclease R _Zymomonas mobilis subsp. mobilis ZM4 _ ATCC 31821_	AVZ42329	OTHER	1	0	0	0	0	0		AVZ42329
AVZ42330.1 thioredoxin-domain containing protein _Zymomonas mobilis subsp. mobilis ZM4 _ ATCC 31821_	AVZ42330	OTHER	1	6e-06	0	0	0	0		AVZ42330
AVZ42331.1 double-strand break repair helicase AddA _Zymomonas mobilis subsp. mobilis ZM4 _ ATCC 31821_	AVZ42331	OTHER	1	0	0	0	0	0		AVZ42331
AVZ42332.1 double-strand break repair protein AddB _Zymomonas mobilis subsp. mobilis ZM4 _ ATCC 31821_	AVZ42332	OTHER	1	0	0	0	0	0		AVZ42332
AVZ42333.1 nucleotidyl transferase _Zymomonas mobilis subsp. mobilis ZM4 _ ATCC 31821_	AVZ42333	OTHER	1	0	0	0	0	0		AVZ42333
AVZ42334.1 TsaE _Threonylcarbamoyl adenosine biosynthesis protein_ domain-containing protein _Zymomonas mobilis subsp. mobilis ZM4 _ ATCC 31821_	AVZ42334	OTHER	1	0	0	0	0	0		AVZ42334
AVZ42335.1 histidine kinase _Zymomonas mobilis subsp. mobilis ZM4 _ ATCC 31821_	AVZ42335	OTHER	1	1.1e-05	0	0	0	1e-06		AVZ42335
AVZ42336.1 histidine kinase _Zymomonas mobilis subsp. mobilis ZM4 _ ATCC 31821_	AVZ42336	OTHER	1	0	0	0	0	0		AVZ42336
AVZ42337.1 transcriptional regulator AsnC family _Zymomonas mobilis subsp. mobilis ZM4 _ ATCC 31821_	AVZ42337	OTHER	1	0	0	0	0	0		AVZ42337
AVZ42338.1 tetratricopeptide-like helical domain-containing protein _Zymomonas mobilis subsp. mobilis ZM4 _ ATCC 31821_	AVZ42338	SP	0.00042	0.998694	0.000391	0.000175	0.000152	0.000136	CS pos: 28-29. Pr: 0.9732	AVZ42338
AVZ42339.1 major facilitator superfamily transporter _Zymomonas mobilis subsp. mobilis ZM4 _ ATCC 31821_	AVZ42339	OTHER	1	1e-06	0	0	0	0		AVZ42339
AVZ42340.1 septation protein IspZ _Zymomonas mobilis subsp. mobilis ZM4 _ ATCC 31821_	AVZ42340	OTHER	0.999741	0.000284	0	0	0	0		AVZ42340
AVZ42341.1 FAD-dependent pyridine nucleotide-disulfide oxidoreductase _Zymomonas mobilis subsp. mobilis ZM4 _ ATCC 31821_	AVZ42341	OTHER	1	0	0	0	0	0		AVZ42341
AVZ42342.1 uracil-DNA glycosylase _Zymomonas mobilis subsp. mobilis ZM4 _ ATCC 31821_	AVZ42342	OTHER	1	0	0	0	0	0		AVZ42342
AVZ42343.1 undecaprenol kinase _Zymomonas mobilis subsp. mobilis ZM4 _ ATCC 31821_	AVZ42343	OTHER	1	0	0	0	0	0		AVZ42343
AVZ42344.1 glutamate synthase small subunit _Zymomonas mobilis subsp. mobilis ZM4 _ ATCC 31821_	AVZ42344	OTHER	1	1e-06	0	0	0	0		AVZ42344
AVZ42345.1 glutamate synthase large subunit _Zymomonas mobilis subsp. mobilis ZM4 _ ATCC 31821_	AVZ42345	OTHER	1	2e-06	0	0	0	0		AVZ42345
AVZ42346.1 glutathione S-transferase _Zymomonas mobilis subsp. mobilis ZM4 _ ATCC 31821_	AVZ42346	OTHER	1	0	0	0	0	0		AVZ42346
AVZ42347.1 MerR family transcriptional regulator _Zymomonas mobilis subsp. mobilis ZM4 _ ATCC 31821_	AVZ42347	OTHER	1	0	0	0	0	0		AVZ42347
AVZ42348.1 integration host factor alpha subunit _Zymomonas mobilis subsp. mobilis ZM4 _ ATCC 31821_	AVZ42348	OTHER	1	9e-06	0	0	0	0		AVZ42348
AVZ42349.1 sigma-54-dependent Fis family transcriptional regulator _Zymomonas mobilis subsp. mobilis ZM4 _ ATCC 31821_	AVZ42349	OTHER	1	0	0	0	0	0		AVZ42349
AVZ42350.1 histidine kinase _Zymomonas mobilis subsp. mobilis ZM4 _ ATCC 31821_	AVZ42350	OTHER	0.999971	1.9e-05	0	0	0	0		AVZ42350
AVZ42351.1 Fis family transcriptional regulator _Zymomonas mobilis subsp. mobilis ZM4 _ ATCC 31821_	AVZ42351	OTHER	1	0	0	0	0	0		AVZ42351
AVZ42352.1 putative tRNA dihydrouridine synthase _Zymomonas mobilis subsp. mobilis ZM4 _ ATCC 31821_	AVZ42352	OTHER	1	0	0	0	0	0		AVZ42352
AVZ42353.2 bifunctional 2-C-methyl-D-erythritol 4-phosphate cytidylyltransferase_2-C-methyl-D-erythritol 2,4-cyclodiphosphate synthase _Zymomonas mobilis subsp. mobilis ZM4 _ ATCC 31821_	AVZ42353	OTHER	1	7e-06	0	0	0	0		AVZ42353
AVZ42354.1 uncharacterized protein ZMO1_ZMO1129 _Zymomonas mobilis subsp. mobilis ZM4 _ ATCC 31821_	AVZ42354	SP	0.000393	0.998866	0.000219	0.000197	0.000156	0.000146	CS pos: 28-29. Pr: 0.9536	AVZ42354
AVZ42355.1 CinA domain-containing protein _Zymomonas mobilis subsp. mobilis ZM4 _ ATCC 31821_	AVZ42355	OTHER	1	1e-06	0	0	0	0		AVZ42355
AVZ42356.1 putative coenzyme Q-binding protein _Zymomonas mobilis subsp. mobilis ZM4 _ ATCC 31821_	AVZ42356	OTHER	1	0	0	0	0	0		AVZ42356
AVZ42357.1 lipoic acid synthetase _Zymomonas mobilis subsp. mobilis ZM4 _ ATCC 31821_	AVZ42357	OTHER	1	0	0	0	0	0		AVZ42357
AVZ42358.1 carbonate dehydratase _Zymomonas mobilis subsp. mobilis ZM4 _ ATCC 31821_	AVZ42358	OTHER	1	0	0	0	0	0		AVZ42358
AVZ42359.1 hypothetical protein ZMO1_ZMO1134 _Zymomonas mobilis subsp. mobilis ZM4 _ ATCC 31821_	AVZ42359	OTHER	1	0	0	0	0	0		AVZ42359
AVZ42360.1 peptidase U62 modulator of DNA gyrase _Zymomonas mobilis subsp. mobilis ZM4 _ ATCC 31821_	AVZ42360	OTHER	0.999696	0.000317	4e-06	1e-06	0	1e-06		AVZ42360
AVZ42361.1 MauG-like cytochrome-c peroxidase _Zymomonas mobilis subsp. mobilis ZM4 _ ATCC 31821_	AVZ42361	SP	0.295314	0.702563	0.000942	0.000395	0.000313	0.000449	CS pos: 23-24. Pr: 0.3361	AVZ42361
AVZ42362.1 phosphoserine phosphatase SerB _Zymomonas mobilis subsp. mobilis ZM4 _ ATCC 31821_	AVZ42362	OTHER	0.997432	0.002591	7e-06	3e-06	2e-06	2e-06		AVZ42362
AVZ42363.2 tRNA _adenosine_37_-N6_-dimethylallyltransferase MiaA _Zymomonas mobilis subsp. mobilis ZM4 _ ATCC 31821_	AVZ42363	OTHER	1	0	0	0	0	0		AVZ42363
AVZ42364.1 acetolactate synthase large subunit _Zymomonas mobilis subsp. mobilis ZM4 _ ATCC 31821_	AVZ42364	OTHER	1	0	0	0	0	0		AVZ42364
AVZ42365.1 acetolactate synthase small subunit _Zymomonas mobilis subsp. mobilis ZM4 _ ATCC 31821_	AVZ42365	OTHER	1	0	0	0	0	0		AVZ42365
AVZ42366.1 ketol-acid reductoisomerase _Zymomonas mobilis subsp. mobilis ZM4 _ ATCC 31821_	AVZ42366	OTHER	1	0	0	0	0	0		AVZ42366
AVZ42367.1 thioredoxin reductase _Zymomonas mobilis subsp. mobilis ZM4 _ ATCC 31821_	AVZ42367	OTHER	0.99996	5.8e-05	4e-06	0	0	0		AVZ42367
AVZ42368.1 chloramphenicol acetyltransferase _Zymomonas mobilis subsp. mobilis ZM4 _ ATCC 31821_	AVZ42368	OTHER	1	1e-06	0	0	0	0		AVZ42368
AVZ42369.1 teicoplanin resistance protein VanZ _Zymomonas mobilis subsp. mobilis ZM4 _ ATCC 31821_	AVZ42369	OTHER	1	0	0	0	0	0		AVZ42369
AVZ42370.1 ribosomal protein L31 _Zymomonas mobilis subsp. mobilis ZM4 _ ATCC 31821_	AVZ42370	OTHER	1	0	0	0	0	0		AVZ42370
AVZ42371.1 beta-hydroxyacyl-_acyl-carrier-protein_ dehydratase FabZ _Zymomonas mobilis subsp. mobilis ZM4 _ ATCC 31821_	AVZ42371	OTHER	1	0	0	0	0	0		AVZ42371
AVZ42372.1 chaperone protein Skp _OmpH_ _Zymomonas mobilis subsp. mobilis ZM4 _ ATCC 31821_	AVZ42372	SP	0.000262	0.999015	0.000175	0.000176	0.000175	0.000151	CS pos: 21-22. Pr: 0.9759	AVZ42372
AVZ42373.1 YaeT-like component of outer membrane protein assembly complex _Zymomonas mobilis subsp. mobilis ZM4 _ ATCC 31821_	AVZ42373	SP	0.060212	0.934644	0.002084	0.002444	0.000346	0.000248	CS pos: 41-42. Pr: 0.8716	AVZ42373
AVZ42374.1 membrane-associated Zn-dependent metalloprotease _Zymomonas mobilis subsp. mobilis ZM4 _ ATCC 31821_	AVZ42374	OTHER	1	1e-06	0	0	0	0		AVZ42374
AVZ42375.1 1-deoxy-D-xylulose 5-phosphate reductoisomerase _Zymomonas mobilis subsp. mobilis ZM4 _ ATCC 31821_	AVZ42375	OTHER	1	0	0	0	0	0		AVZ42375
AVZ42376.1 phosphatidate cytidylyltransferase _Zymomonas mobilis subsp. mobilis ZM4 _ ATCC 31821_	AVZ42376	OTHER	1	0	0	0	0	0		AVZ42376
AVZ42377.1 undecaprenyl pyrophosphate synthase UppS _Zymomonas mobilis subsp. mobilis ZM4 _ ATCC 31821_	AVZ42377	OTHER	1	0	0	0	0	0		AVZ42377
AVZ42378.1 ribosome recycling factor _Zymomonas mobilis subsp. mobilis ZM4 _ ATCC 31821_	AVZ42378	OTHER	1	0	0	0	0	0		AVZ42378
AVZ42379.1 uridylate kinase _Zymomonas mobilis subsp. mobilis ZM4 _ ATCC 31821_	AVZ42379	OTHER	1	0	0	0	0	0		AVZ42379
AVZ42380.1 translation elongation factor Ts _Zymomonas mobilis subsp. mobilis ZM4 _ ATCC 31821_	AVZ42380	OTHER	1	0	0	0	0	0		AVZ42380
AVZ42381.1 ribosomal protein S2 _Zymomonas mobilis subsp. mobilis ZM4 _ ATCC 31821_	AVZ42381	OTHER	1	0	0	0	0	0		AVZ42381
AVZ42382.1 aspartate racemase _Zymomonas mobilis subsp. mobilis ZM4 _ ATCC 31821_	AVZ42382	OTHER	1	0	0	0	0	0		AVZ42382
AVZ42383.1 CDP-diacylglycerol--serine O-phosphatidyltransferase _Zymomonas mobilis subsp. mobilis ZM4 _ ATCC 31821_	AVZ42383	OTHER	0.999984	3e-05	0	0	0	0		AVZ42383
AVZ42384.1 phosphatidylserine decarboxylase _Zymomonas mobilis subsp. mobilis ZM4 _ ATCC 31821_	AVZ42384	OTHER	0.999951	7e-05	0	0	0	1e-06		AVZ42384
AVZ42385.1 histidine kinase _Zymomonas mobilis subsp. mobilis ZM4 _ ATCC 31821_	AVZ42385	OTHER	1	1e-06	0	0	0	0		AVZ42385
AVZ42386.1 phosphate uptake regulator PhoU _Zymomonas mobilis subsp. mobilis ZM4 _ ATCC 31821_	AVZ42386	OTHER	1	0	0	0	0	0		AVZ42386
AVZ42387.1 transcriptional regulator PhoB _Zymomonas mobilis subsp. mobilis ZM4 _ ATCC 31821_	AVZ42387	OTHER	1	0	0	0	0	0		AVZ42387
AVZ42388.1 amidophosphoribosyltransferase _Zymomonas mobilis subsp. mobilis ZM4 _ ATCC 31821_	AVZ42388	OTHER	1	0	0	0	0	0		AVZ42388
AVZ42389.1 DNA recombination_repair protein RecA _Zymomonas mobilis subsp. mobilis ZM4 _ ATCC 31821_	AVZ42389	OTHER	1	2.7e-05	0	0	0	0		AVZ42389
AVZ42390.1 putative CocE_NonD family hydrolase _Zymomonas mobilis subsp. mobilis ZM4 _ ATCC 31821_	AVZ42390	SP	0.06718	0.925393	0.005243	0.001408	0.000432	0.000328	CS pos: 36-37. Pr: 0.8683	AVZ42390
AVZ42391.1 BadF_BadG_BcrA_BcrD type ATPase _Zymomonas mobilis subsp. mobilis ZM4 _ ATCC 31821_	AVZ42391	OTHER	0.999969	7.2e-05	1e-06	0	0	0		AVZ42391
AVZ42392.1 antibiotic biosynthesis monooxygenase _Zymomonas mobilis subsp. mobilis ZM4 _ ATCC 31821_	AVZ42392	OTHER	1	0	0	0	0	0		AVZ42392
AVZ42393.1 beta-N-acetylhexosaminidase _Zymomonas mobilis subsp. mobilis ZM4 _ ATCC 31821_	AVZ42393	OTHER	1	0	0	0	0	0		AVZ42393
AVZ42394.1 succinylarginine dihydrolase _Zymomonas mobilis subsp. mobilis ZM4 _ ATCC 31821_	AVZ42394	OTHER	1	0	0	0	0	0		AVZ42394
AVZ42395.1 DUF490 domain-containing protein _Zymomonas mobilis subsp. mobilis ZM4 _ ATCC 31821_	AVZ42395	OTHER	0.999977	4e-05	0	0	0	0		AVZ42395
AVZ42396.1 surface antigen _D15_ _Zymomonas mobilis subsp. mobilis ZM4 _ ATCC 31821_	AVZ42396	SP	0.004839	0.990855	0.003513	0.000303	0.000243	0.000216	CS pos: 27-28. Pr: 0.9630	AVZ42396
AVZ42397.1 histidine kinase _Zymomonas mobilis subsp. mobilis ZM4 _ ATCC 31821_	AVZ42397	OTHER	0.834511	0.00404	0.000771	2.8e-05	1.6e-05	0.160654		AVZ42397
AVZ42398.1 winged helix family two component transcriptional regulator _Zymomonas mobilis subsp. mobilis ZM4 _ ATCC 31821_	AVZ42398	OTHER	1	0	0	0	0	0		AVZ42398
AVZ42399.1 phosphoribosyl-AMP cyclohydrolase _Zymomonas mobilis subsp. mobilis ZM4 _ ATCC 31821_	AVZ42399	OTHER	1	0	0	0	0	0		AVZ42399
AVZ42400.2 _uracil-5_-methyltransferase _Zymomonas mobilis subsp. mobilis ZM4 _ ATCC 31821_	AVZ42400	OTHER	1	0	0	0	0	0		AVZ42400
AVZ42401.1 bifunctional ADP-dependent NAD_P_H-hydrate dehydratase_NAD_P_H-hydrate epimerase _Zymomonas mobilis subsp. mobilis ZM4 _ ATCC 31821_	AVZ42401	OTHER	1	0	0	0	0	0		AVZ42401
AVZ42402.1 N-formylglutamate amidohydrolase _Zymomonas mobilis subsp. mobilis ZM4 _ ATCC 31821_	AVZ42402	OTHER	1	0	0	0	0	0		AVZ42402
AVZ42403.1 4-diphosphocytidyl-2C-methyl-D-erythritol kinase _Zymomonas mobilis subsp. mobilis ZM4 _ ATCC 31821_	AVZ42403	OTHER	1	0	0	0	0	0		AVZ42403
AVZ42404.1 TPR repeat-containing protein _Zymomonas mobilis subsp. mobilis ZM4 _ ATCC 31821_	AVZ42404	SP	0.000339	0.998993	0.000192	0.000165	0.000152	0.000136	CS pos: 21-22. Pr: 0.9811	AVZ42404
AVZ42405.1 electron-transferring-flavoprotein dehydrogenase _Zymomonas mobilis subsp. mobilis ZM4 _ ATCC 31821_	AVZ42405	OTHER	1	1e-06	0	0	0	0		AVZ42405
AVZ42406.1 uracil-DNA glycosylase superfamily protein _Zymomonas mobilis subsp. mobilis ZM4 _ ATCC 31821_	AVZ42406	OTHER	1	0	0	0	0	0		AVZ42406
AVZ42407.1 lytic transglycosylase _Zymomonas mobilis subsp. mobilis ZM4 _ ATCC 31821_	AVZ42407	SP	0.005439	0.992661	0.000933	0.000468	0.00026	0.000223	CS pos: 44-45. Pr: 0.9437	AVZ42407
AVZ42408.1 formamidopyrimidine-DNA glycosylase _Zymomonas mobilis subsp. mobilis ZM4 _ ATCC 31821_	AVZ42408	OTHER	1	0	0	0	0	0		AVZ42408
AVZ42409.1 ubiquinone_menaquinone biosynthesis C-methyltransferase UbiE _Zymomonas mobilis subsp. mobilis ZM4 _ ATCC 31821_	AVZ42409	OTHER	1	0	0	0	0	0		AVZ42409
AVZ42410.1 2-octaprenylphenol hydroxylase UbiB _Zymomonas mobilis subsp. mobilis ZM4 _ ATCC 31821_	AVZ42410	OTHER	1	0	0	0	0	0		AVZ42410
AVZ42411.1 bifunctional phosphopantothenoylcysteine decarboxylase_phosphopantothenate--cysteine ligase _Zymomonas mobilis subsp. mobilis ZM4 _ ATCC 31821_	AVZ42411	OTHER	0.982376	0.017428	0.000125	3.7e-05	2.2e-05	3.8e-05		AVZ42411
AVZ42412.1 deoxyuridine 5_-triphosphate nucleotidohydrolase Dut _Zymomonas mobilis subsp. mobilis ZM4 _ ATCC 31821_	AVZ42412	OTHER	1	0	0	0	0	0		AVZ42412
AVZ42413.1 ThiF_MoeB_HesA_family domain-containing protein _Zymomonas mobilis subsp. mobilis ZM4 _ ATCC 31821_	AVZ42413	OTHER	1	1e-06	0	0	0	0		AVZ42413
AVZ42414.1 DNA topoisomerase I _Zymomonas mobilis subsp. mobilis ZM4 _ ATCC 31821_	AVZ42414	OTHER	1	0	0	0	0	0		AVZ42414
AVZ42415.1 DNA protecting protein DprA _Zymomonas mobilis subsp. mobilis ZM4 _ ATCC 31821_	AVZ42415	OTHER	1	0	0	0	0	0		AVZ42415
AVZ42416.1 glycerol-3-phosphate acyltransferase PlsY _Zymomonas mobilis subsp. mobilis ZM4 _ ATCC 31821_	AVZ42416	OTHER	1	0	0	0	0	0		AVZ42416
AVZ42417.1 major facilitator superfamily transporter _Zymomonas mobilis subsp. mobilis ZM4 _ ATCC 31821_	AVZ42417	OTHER	1	4e-06	0	0	0	0		AVZ42417
AVZ42418.1 glutamate racemase _Zymomonas mobilis subsp. mobilis ZM4 _ ATCC 31821_	AVZ42418	OTHER	1	0	0	0	0	0		AVZ42418
AVZ42419.1 5-aminolevulinic acid synthase _Zymomonas mobilis subsp. mobilis ZM4 _ ATCC 31821_	AVZ42419	OTHER	1	0	0	0	0	0		AVZ42419
AVZ42420.1 ribose 5-phosphate isomerase B _Zymomonas mobilis subsp. mobilis ZM4 _ ATCC 31821_	AVZ42420	OTHER	1	0	0	0	0	0		AVZ42420
AVZ42421.1 glycine hydroxymethyltransferase _Zymomonas mobilis subsp. mobilis ZM4 _ ATCC 31821_	AVZ42421	OTHER	1	5e-06	0	0	0	0		AVZ42421
AVZ42422.2 transcriptional regulator NrdR _Zymomonas mobilis subsp. mobilis ZM4 _ ATCC 31821_	AVZ42422	OTHER	1	0	0	0	0	0		AVZ42422
AVZ42423.1 TrmH family RNA methyltransferase _Zymomonas mobilis subsp. mobilis ZM4 _ ATCC 31821_	AVZ42423	OTHER	1	0	0	0	0	0		AVZ42423
AVZ42424.1 hypothetical protein ZMO1_ZMO1205 _Zymomonas mobilis subsp. mobilis ZM4 _ ATCC 31821_	AVZ42424	OTHER	0.999825	0.00019	1.1e-05	0	0	0		AVZ42424
AVZ42425.1 LysR family transcriptional regulator _Zymomonas mobilis subsp. mobilis ZM4 _ ATCC 31821_	AVZ42425	OTHER	0.997659	0.002264	7.4e-05	9e-06	4e-06	1.2e-05		AVZ42425
AVZ42426.1 carbon-nitrogen hydrolase _Zymomonas mobilis subsp. mobilis ZM4 _ ATCC 31821_	AVZ42426	OTHER	1	1e-06	0	0	0	0		AVZ42426
AVZ42427.1 potassium transporter Kup _Zymomonas mobilis subsp. mobilis ZM4 _ ATCC 31821_	AVZ42427	OTHER	0.999995	3.1e-05	0	0	0	0		AVZ42427
AVZ42428.1 glutathione reductase _Zymomonas mobilis subsp. mobilis ZM4 _ ATCC 31821_	AVZ42428	OTHER	1	0	0	0	0	0		AVZ42428
AVZ42429.1 glucose-6-phosphate isomerase _Zymomonas mobilis subsp. mobilis ZM4 _ ATCC 31821_	AVZ42429	OTHER	1	0	0	0	0	0		AVZ42429
AVZ42430.1 uncharacterized protein ZMO1_ZMO1213 _Zymomonas mobilis subsp. mobilis ZM4 _ ATCC 31821_	AVZ42430	OTHER	1	7e-06	1e-06	0	0	0		AVZ42430
AVZ42431.1 putative DEAD_DEAH box helicase _Zymomonas mobilis subsp. mobilis ZM4 _ ATCC 31821_	AVZ42431	OTHER	1	0	0	0	0	0		AVZ42431
AVZ42432.1 uncharacterized protein ZMO1_ZMO1215 _Zymomonas mobilis subsp. mobilis ZM4 _ ATCC 31821_	AVZ42432	OTHER	1	0	0	0	0	0		AVZ42432
AVZ42433.1 signal transduction histidine kinase _Zymomonas mobilis subsp. mobilis ZM4 _ ATCC 31821_	AVZ42433	OTHER	0.99936	0.000621	3e-06	1e-06	1e-06	3e-06		AVZ42433
AVZ42434.1 entericidin A_B family protein _Zymomonas mobilis subsp. mobilis ZM4 _ ATCC 31821_	AVZ42434	LIPO	1e-06	1e-06	0.999989	0	0	0	CS pos: 18-19. Pr: 0.9878	AVZ42434
AVZ42435.1 twin-arginine translocase subunit TatC _Zymomonas mobilis subsp. mobilis ZM4 _ ATCC 31821_	AVZ42435	OTHER	1	4e-06	0	0	0	0		AVZ42435
AVZ42436.1 twin-arginine translocase subunit TatB _Zymomonas mobilis subsp. mobilis ZM4 _ ATCC 31821_	AVZ42436	OTHER	0.962742	0.034637	0.00015	8.4e-05	6.6e-05	0.002346		AVZ42436
AVZ42437.1 twin-arginine translocase subunit TatA _Zymomonas mobilis subsp. mobilis ZM4 _ ATCC 31821_	AVZ42437	OTHER	0.729083	0.267439	0.001838	0.000407	0.000308	0.000952		AVZ42437
AVZ42438.1 uncharacterized protein ZMO1_ZMO1221 _Zymomonas mobilis subsp. mobilis ZM4 _ ATCC 31821_	AVZ42438	LIPO	0.000837	0.02447	0.974606	7.1e-05	1.3e-05	6e-06	CS pos: 36-37. Pr: 0.9751	AVZ42438
AVZ42439.1 3-oxoacyl-_acyl-carrier-protein_ reductase _Zymomonas mobilis subsp. mobilis ZM4 _ ATCC 31821_	AVZ42439	OTHER	1	1e-06	0	0	0	0		AVZ42439
AVZ42440.1 malonyl CoA-acyl carrier protein transacylase _Zymomonas mobilis subsp. mobilis ZM4 _ ATCC 31821_	AVZ42440	OTHER	1	1e-06	0	0	0	0		AVZ42440
AVZ42441.1 ribosomal protein S6 _Zymomonas mobilis subsp. mobilis ZM4 _ ATCC 31821_	AVZ42441	OTHER	1	0	0	0	0	0		AVZ42441
AVZ42442.1 ribosomal protein S18 _Zymomonas mobilis subsp. mobilis ZM4 _ ATCC 31821_	AVZ42442	OTHER	1	0	0	0	0	0		AVZ42442
AVZ42443.1 ribosomal protein L9 _Zymomonas mobilis subsp. mobilis ZM4 _ ATCC 31821_	AVZ42443	OTHER	1	0	0	0	0	0		AVZ42443
AVZ42444.1 mandelate racemase_muconate lactonizing protein _Zymomonas mobilis subsp. mobilis ZM4 _ ATCC 31821_	AVZ42444	OTHER	1	1e-06	0	0	0	0		AVZ42444
AVZ42445.1 GTP cyclohydrolase I FolE _Zymomonas mobilis subsp. mobilis ZM4 _ ATCC 31821_	AVZ42445	OTHER	1	0	0	0	0	0		AVZ42445
AVZ42446.1 single-stranded-DNA-specific exonuclease RecJ _Zymomonas mobilis subsp. mobilis ZM4 _ ATCC 31821_	AVZ42446	OTHER	1	0	0	0	0	0		AVZ42446
AVZ42447.1 glycosyl transferase family 1 _Zymomonas mobilis subsp. mobilis ZM4 _ ATCC 31821_	AVZ42447	OTHER	1	0	0	0	0	0		AVZ42447
AVZ42448.1 mannose-1-phosphate guanyltransferase CpsB _Zymomonas mobilis subsp. mobilis ZM4 _ ATCC 31821_	AVZ42448	OTHER	1	0	0	0	0	0		AVZ42448
AVZ42449.1 deoxyxylulose-5-phosphate synthase _Zymomonas mobilis subsp. mobilis ZM4 _ ATCC 31821_	AVZ42449	OTHER	1	0	0	0	0	0		AVZ42449
AVZ42450.1 Fur family ferric uptake regulator _Zymomonas mobilis subsp. mobilis ZM4 _ ATCC 31821_	AVZ42450	OTHER	1	1e-06	0	0	0	0		AVZ42450
AVZ42451.1 Zn-dependent alcohol dehydrogenase _Zymomonas mobilis subsp. mobilis ZM4 _ ATCC 31821_	AVZ42451	OTHER	1	0	0	0	0	0		AVZ42451
AVZ42452.1 lactate dehydrogenase _Zymomonas mobilis subsp. mobilis ZM4 _ ATCC 31821_	AVZ42452	OTHER	1	1.1e-05	0	0	0	0		AVZ42452
AVZ42453.1 2,3-bisphosphoglycerate-dependent phosphoglycerate mutase _Zymomonas mobilis subsp. mobilis ZM4 _ ATCC 31821_	AVZ42453	OTHER	1	1.6e-05	0	0	0	0		AVZ42453
AVZ42454.1 peptidase M14 carboxypeptidase A _Zymomonas mobilis subsp. mobilis ZM4 _ ATCC 31821_	AVZ42454	OTHER	1	0	0	0	0	0		AVZ42454
AVZ42455.2 DUF4136 domain-containing protein _Zymomonas mobilis subsp. mobilis ZM4 _ ATCC 31821_	AVZ42455	OTHER	0.749394	0.247682	0.001648	0.000394	0.000264	0.000611		AVZ42455
AVZ42456.1 50S ribosomal protein L36 _Zymomonas mobilis subsp. mobilis ZM4 _ ATCC 31821_	AVZ42456	OTHER	1	0	0	0	0	0		AVZ42456
AVZ42457.1 uncharacterized protein ZMO1_ZMO1248 _Zymomonas mobilis subsp. mobilis ZM4 _ ATCC 31821_	AVZ42457	SP	0.000297	0.999081	0.000169	0.000145	0.000141	0.000134	CS pos: 15-16. Pr: 0.9608	AVZ42457
AVZ42458.1 hypothetical protein ZMO1_ZMO1249 _Zymomonas mobilis subsp. mobilis ZM4 _ ATCC 31821_	AVZ42458	SP	0.000245	0.999098	0.00016	0.000162	0.000144	0.000138	CS pos: 16-17. Pr: 0.9766	AVZ42458
AVZ42459.1 uncharacterized protein ZMO1_ZMO1251 _Zymomonas mobilis subsp. mobilis ZM4 _ ATCC 31821_	AVZ42459	SP	0.000257	0.999045	0.000205	0.00016	0.000147	0.000135	CS pos: 15-16. Pr: 0.9771	AVZ42459
AVZ42460.1 putative cytochrome c-type biogenesis protein CcmI_NrfG _Zymomonas mobilis subsp. mobilis ZM4 _ ATCC 31821_	AVZ42460	OTHER	1	0	0	0	0	0		AVZ42460
AVZ42461.1 cytochrome c-type biogenesis protein NrfF_CcmH _Zymomonas mobilis subsp. mobilis ZM4 _ ATCC 31821_	AVZ42461	SP	0.00029	0.999072	0.000203	0.000144	0.000137	0.000133	CS pos: 26-27. Pr: 0.9638	AVZ42461
AVZ42462.1 thiol_disulfide oxidoreductase CcmG _Zymomonas mobilis subsp. mobilis ZM4 _ ATCC 31821_	AVZ42462	OTHER	0.654546	0.303927	0.039865	0.000561	0.000333	0.000772		AVZ42462
AVZ42463.1 cytochrome c-type biogenesis protein CcmF_NfrE _Zymomonas mobilis subsp. mobilis ZM4 _ ATCC 31821_	AVZ42463	OTHER	0.999969	0	0	0	0	0		AVZ42463
AVZ42464.1 cytochrome c-type biogenesis protein CcmE_CycJ _Zymomonas mobilis subsp. mobilis ZM4 _ ATCC 31821_	AVZ42464	OTHER	0.999701	0.000102	4.5e-05	1e-06	0	0.000181		AVZ42464
AVZ42465.1 hypothetical protein ZMO1_ZMO1257 _Zymomonas mobilis subsp. mobilis ZM4 _ ATCC 31821_	AVZ42465	OTHER	1	0	0	0	0	0		AVZ42465
AVZ42466.1 cytochrome C assembly protein CcmC_CycZ _Zymomonas mobilis subsp. mobilis ZM4 _ ATCC 31821_	AVZ42466	OTHER	1	1e-06	0	0	0	0		AVZ42466
AVZ42467.1 TonB-dependent receptor _Zymomonas mobilis subsp. mobilis ZM4 _ ATCC 31821_	AVZ42467	SP	0.000791	0.950241	0.047994	0.000425	0.000275	0.000222	CS pos: 23-24. Pr: 0.9238	AVZ42467
AVZ42468.1 ABC transporter substrate-binding protein aliphatic sulfonates family SsuA _Zymomonas mobilis subsp. mobilis ZM4 _ ATCC 31821_	AVZ42468	LIPO	0	1e-06	1	0	0	0	CS pos: 23-24. Pr: 0.9951	AVZ42468
AVZ42469.1 alkanesulfonate transporter permease subunit SsuC _Zymomonas mobilis subsp. mobilis ZM4 _ ATCC 31821_	AVZ42469	OTHER	0.999992	3.8e-05	0	0	0	0		AVZ42469
AVZ42470.1 aliphatic sulfonates transport ATP-binding subunit SsuB _Zymomonas mobilis subsp. mobilis ZM4 _ ATCC 31821_	AVZ42470	OTHER	1	0	0	0	0	0		AVZ42470
AVZ42471.1 L-alanine-DL-glutamate epimerase or related enzyme of enolase superfamily RspA _Zymomonas mobilis subsp. mobilis ZM4 _ ATCC 31821_	AVZ42471	OTHER	1	9e-06	0	0	0	0		AVZ42471
AVZ42472.1 DUF1847 domain-containing protein _Zymomonas mobilis subsp. mobilis ZM4 _ ATCC 31821_	AVZ42472	OTHER	1	0	0	0	0	0		AVZ42472
AVZ42473.1 GMP synthase large subunit _Zymomonas mobilis subsp. mobilis ZM4 _ ATCC 31821_	AVZ42473	OTHER	1	0	0	0	0	0		AVZ42473
AVZ42474.1 uncharacterized protein ZMO1_ZMO1268 _Zymomonas mobilis subsp. mobilis ZM4 _ ATCC 31821_	AVZ42474	OTHER	1	0	0	0	0	0		AVZ42474
AVZ42475.1 acyl carrier protein _Zymomonas mobilis subsp. mobilis ZM4 _ ATCC 31821_	AVZ42475	OTHER	1	0	0	0	0	0		AVZ42475
AVZ42476.1 8-amino-7-oxononanoate synthase _Zymomonas mobilis subsp. mobilis ZM4 _ ATCC 31821_	AVZ42476	OTHER	1	0	0	0	0	0		AVZ42476
AVZ42477.1 siroheme synthase CysG _Zymomonas mobilis subsp. mobilis ZM4 _ ATCC 31821_	AVZ42477	OTHER	1	0	0	0	0	0		AVZ42477
AVZ42478.1 N-succinylglutamate 5-semialdehyde dehydrogenase _Zymomonas mobilis subsp. mobilis ZM4 _ ATCC 31821_	AVZ42478	OTHER	1	1e-06	0	0	0	0		AVZ42478
AVZ42479.1 amidohydrolase _Zymomonas mobilis subsp. mobilis ZM4 _ ATCC 31821_	AVZ42479	SP	0.000222	0.999073	0.000193	0.000173	0.000168	0.000147	CS pos: 23-24. Pr: 0.9803	AVZ42479
AVZ42480.1 threonine dehydratase _Zymomonas mobilis subsp. mobilis ZM4 _ ATCC 31821_	AVZ42480	OTHER	1	0	0	0	0	0		AVZ42480
AVZ42481.1 uncharacterized protein ZMO1_ZMO1276 _Zymomonas mobilis subsp. mobilis ZM4 _ ATCC 31821_	AVZ42481	OTHER	0.691782	0.273735	0.013571	0.009476	0.009171	0.002261		AVZ42481
AVZ42482.1 aminodeoxychorismate lyase _Zymomonas mobilis subsp. mobilis ZM4 _ ATCC 31821_	AVZ42482	OTHER	0.999817	0.000174	9e-06	1e-06	0	1.8e-05		AVZ42482
AVZ42483.1 3-oxoacyl-_acyl-carrier-protein_ synthase 2 _Zymomonas mobilis subsp. mobilis ZM4 _ ATCC 31821_	AVZ42483	OTHER	0.910022	0.08883	0.000619	0.000206	0.000112	0.000218		AVZ42483
AVZ42484.1 acyl carrier protein _Zymomonas mobilis subsp. mobilis ZM4 _ ATCC 31821_	AVZ42484	OTHER	1	0	0	0	0	0		AVZ42484
AVZ42485.1 hypothetical protein ZMO1_ZMO2013 _Zymomonas mobilis subsp. mobilis ZM4 _ ATCC 31821_	AVZ42485	OTHER	0.999561	0.000177	0.000217	6e-06	3e-06	3.2e-05		AVZ42485
AVZ42486.1 LacI family transcriptional regulator _Zymomonas mobilis subsp. mobilis ZM4 _ ATCC 31821_	AVZ42486	OTHER	1	0	0	0	0	0		AVZ42486
AVZ42487.1 sorbitol dehydrogenase cytochrome c subunit _Zymomonas mobilis subsp. mobilis ZM4 _ ATCC 31821_	AVZ42487	SP	0.000607	0.998541	0.000202	0.000247	0.000193	0.000175	CS pos: 31-32. Pr: 0.9646	AVZ42487
AVZ42488.1 solbitol dehydrogenase large subunit _Zymomonas mobilis subsp. mobilis ZM4 _ ATCC 31821_	AVZ42488	OTHER	1	5e-06	0	0	0	0		AVZ42488
AVZ42489.1 sorbitol dehydrogenase small subunit _Zymomonas mobilis subsp. mobilis ZM4 _ ATCC 31821_	AVZ42489	TAT	0.109384	0.029883	0.001673	0.734071	0.12465	0.000326	CS pos: 44-45. Pr: 0.4213	AVZ42489
AVZ42490.1 putative UDP-glucose-glycogen glucosyltransferase _Zymomonas mobilis subsp. mobilis ZM4 _ ATCC 31821_	AVZ42490	OTHER	1	0	0	0	0	0		AVZ42490
AVZ42491.1 major facilitator superfamily transporter _Zymomonas mobilis subsp. mobilis ZM4 _ ATCC 31821_	AVZ42491	OTHER	1	0	0	0	0	0		AVZ42491
AVZ42492.1 putative transglycosylase-associated protein _Zymomonas mobilis subsp. mobilis ZM4 _ ATCC 31821_	AVZ42492	OTHER	1	0	0	0	0	0		AVZ42492
AVZ42493.1 peptidase S10 serine carboxypeptidase _Zymomonas mobilis subsp. mobilis ZM4 _ ATCC 31821_	AVZ42493	SP	0.001061	0.973925	0.024186	0.000378	0.000233	0.000195	CS pos: 25-26. Pr: 0.9426	AVZ42493
AVZ42494.1 N-acetylmuramic acid 6-phosphate etherase MurQ _Zymomonas mobilis subsp. mobilis ZM4 _ ATCC 31821_	AVZ42494	OTHER	1	1e-06	0	0	0	0		AVZ42494
AVZ42495.1 organic radical activating enzyme _Zymomonas mobilis subsp. mobilis ZM4 _ ATCC 31821_	AVZ42495	OTHER	1	1e-06	0	0	0	0		AVZ42495
AVZ42496.1 uncharacterized protein ZMO1_ZMO2014 _Zymomonas mobilis subsp. mobilis ZM4 _ ATCC 31821_	AVZ42496	OTHER	1	0	0	0	0	0		AVZ42496
AVZ42497.1 uncharacterized protein ZMO1_ZMO2015 _Zymomonas mobilis subsp. mobilis ZM4 _ ATCC 31821_	AVZ42497	OTHER	1	0	0	0	0	0		AVZ42497
AVZ42498.1 uncharacterized protein ZMO1_ZMO1296 _Zymomonas mobilis subsp. mobilis ZM4 _ ATCC 31821_	AVZ42498	OTHER	1	3e-06	0	0	0	0		AVZ42498
AVZ42499.1 TonB-dependent receptor plug domain _Zymomonas mobilis subsp. mobilis ZM4 _ ATCC 31821_	AVZ42499	SP	0.001756	0.997147	0.000445	0.000223	0.000215	0.000189	CS pos: 27-28. Pr: 0.9719	AVZ42499
AVZ42500.1 hypothetical protein ZMO1_ZMO2016 _Zymomonas mobilis subsp. mobilis ZM4 _ ATCC 31821_	AVZ42500	OTHER	1	3e-06	1e-06	0	0	0		AVZ42500
AVZ42501.1 capsule biosynthesis phosphatase _Zymomonas mobilis subsp. mobilis ZM4 _ ATCC 31821_	AVZ42501	OTHER	1	0	0	0	0	0		AVZ42501
AVZ42502.1 putative capsular polysaccharide biosynthesis protein BcbG _Zymomonas mobilis subsp. mobilis ZM4 _ ATCC 31821_	AVZ42502	OTHER	1	0	0	0	0	0		AVZ42502
AVZ42503.1 putative capsular polysaccharide biosynthesis protein BcbE _Zymomonas mobilis subsp. mobilis ZM4 _ ATCC 31821_	AVZ42503	OTHER	1	0	0	0	0	0		AVZ42503
AVZ42504.1 uncharacterized protein ZMO1_ZMO1301 _Zymomonas mobilis subsp. mobilis ZM4 _ ATCC 31821_	AVZ42504	OTHER	1	0	0	0	0	0		AVZ42504
AVZ42505.1 lipoate-protein ligase B _Zymomonas mobilis subsp. mobilis ZM4 _ ATCC 31821_	AVZ42505	OTHER	1	2e-06	0	0	0	0		AVZ42505
AVZ42506.1 pyrroline-5-carboxylate reductase _Zymomonas mobilis subsp. mobilis ZM4 _ ATCC 31821_	AVZ42506	OTHER	1	1e-06	0	0	0	0		AVZ42506
AVZ42507.1 DUF1790 domain-containing protein _Zymomonas mobilis subsp. mobilis ZM4 _ ATCC 31821_	AVZ42507	OTHER	1	1e-06	0	0	0	0		AVZ42507
AVZ42508.1 DUF526 domain-containing protein _Zymomonas mobilis subsp. mobilis ZM4 _ ATCC 31821_	AVZ42508	OTHER	1	0	0	0	0	0		AVZ42508
AVZ42509.1 hemolysin A _Zymomonas mobilis subsp. mobilis ZM4 _ ATCC 31821_	AVZ42509	OTHER	1	0	0	0	0	0		AVZ42509
AVZ42510.1 iron-dependent fumarate hydratase _Zymomonas mobilis subsp. mobilis ZM4 _ ATCC 31821_	AVZ42510	OTHER	1	0	0	0	0	0		AVZ42510
AVZ42511.1 DNA polymerase III chi subunit HolC _Zymomonas mobilis subsp. mobilis ZM4 _ ATCC 31821_	AVZ42511	OTHER	1	0	0	0	0	0		AVZ42511
AVZ42512.1 leucyl aminopeptidase _Zymomonas mobilis subsp. mobilis ZM4 _ ATCC 31821_	AVZ42512	OTHER	1	4e-06	0	0	0	0		AVZ42512
AVZ42513.1 organic solvent tolerance protein _Zymomonas mobilis subsp. mobilis ZM4 _ ATCC 31821_	AVZ42513	SP	0.000915	0.996334	0.002018	0.000304	0.000203	0.000183	CS pos: 26-27. Pr: 0.9587	AVZ42513
AVZ42514.2 PpiC-type peptidyl-prolyl cis-trans isomerase _Zymomonas mobilis subsp. mobilis ZM4 _ ATCC 31821_	AVZ42514	OTHER	0.896282	0.102072	0.000452	0.00038	0.000216	0.000604		AVZ42514
AVZ42515.1 4-hydroxythreonine-4-phosphate dehydrogenase _Zymomonas mobilis subsp. mobilis ZM4 _ ATCC 31821_	AVZ42515	OTHER	1	8e-06	0	0	0	0		AVZ42515
AVZ42516.1 16S ribosomal RNA methyltransferase KsgA_Dim1 family protein _Zymomonas mobilis subsp. mobilis ZM4 _ ATCC 31821_	AVZ42516	OTHER	1	0	0	0	0	0		AVZ42516
AVZ42517.1 uncharacterized protein ZMO1_ZMO1315 _Zymomonas mobilis subsp. mobilis ZM4 _ ATCC 31821_	AVZ42517	OTHER	1	0	0	0	0	0		AVZ42517
AVZ42518.1 polysaccharide biosynthesis protein _Zymomonas mobilis subsp. mobilis ZM4 _ ATCC 31821_	AVZ42518	OTHER	1	2e-06	0	0	0	0		AVZ42518
AVZ42519.1 uncharacterized protein ZMO1_ZMO1317 _Zymomonas mobilis subsp. mobilis ZM4 _ ATCC 31821_	AVZ42519	OTHER	1	0	0	0	0	0		AVZ42519
AVZ42520.1 putative P-loop containing nucleoside triphosphate hydrolase _Zymomonas mobilis subsp. mobilis ZM4 _ ATCC 31821_	AVZ42520	OTHER	1	0	0	0	0	0		AVZ42520
AVZ42521.1 uncharacterized protein ZMO1_ZMO1319 _Zymomonas mobilis subsp. mobilis ZM4 _ ATCC 31821_	AVZ42521	SP	0.001402	0.99624	0.001704	0.000235	0.000192	0.000188	CS pos: 25-26. Pr: 0.6627	AVZ42521
AVZ42522.1 16S rRNA C967 or C1407 C5-methylase RsmB_RsmF family _Zymomonas mobilis subsp. mobilis ZM4 _ ATCC 31821_	AVZ42522	OTHER	1	0	0	0	0	0		AVZ42522
AVZ42523.1 inosine-5_-monophosphate dehydrogenase _Zymomonas mobilis subsp. mobilis ZM4 _ ATCC 31821_	AVZ42523	OTHER	1	1e-06	0	0	0	0		AVZ42523
AVZ42524.1 winged helix family two component transcriptional regulator _Zymomonas mobilis subsp. mobilis ZM4 _ ATCC 31821_	AVZ42524	OTHER	1	0	0	0	0	0		AVZ42524
AVZ42525.1 histidine kinase _Zymomonas mobilis subsp. mobilis ZM4 _ ATCC 31821_	AVZ42525	OTHER	0.999994	2.6e-05	0	0	0	0		AVZ42525
AVZ42526.1 HPr kinase _Zymomonas mobilis subsp. mobilis ZM4 _ ATCC 31821_	AVZ42526	OTHER	1	0	0	0	0	0		AVZ42526
AVZ42527.1 glmZ_sRNA_-inactivating NTPase _Zymomonas mobilis subsp. mobilis ZM4 _ ATCC 31821_	AVZ42527	OTHER	1	0	0	0	0	0		AVZ42527
AVZ42528.1 PTS system fructose subfamily IIA component _Zymomonas mobilis subsp. mobilis ZM4 _ ATCC 31821_	AVZ42528	OTHER	1	4e-06	0	0	0	0		AVZ42528
AVZ42529.1 HPr family phosphocarrier _Zymomonas mobilis subsp. mobilis ZM4 _ ATCC 31821_	AVZ42529	OTHER	0.999601	0.00039	0	0	0	0		AVZ42529
AVZ42530.1 SpoU type tRNA_rRNA methyltransferase _Zymomonas mobilis subsp. mobilis ZM4 _ ATCC 31821_	AVZ42530	OTHER	1	0	0	0	0	0		AVZ42530
AVZ42531.1 NAD___ kinase _Zymomonas mobilis subsp. mobilis ZM4 _ ATCC 31821_	AVZ42531	OTHER	1	0	0	0	0	0		AVZ42531
AVZ42532.1 mechanosensitive ion channel MscS _Zymomonas mobilis subsp. mobilis ZM4 _ ATCC 31821_	AVZ42532	SP	0.129774	0.863009	0.00629	0.000345	0.00026	0.000307	CS pos: 38-39. Pr: 0.8265	AVZ42532
AVZ42533.1 polyisoprenoid-binding periplasmic YceI-like protein _Zymomonas mobilis subsp. mobilis ZM4 _ ATCC 31821_	AVZ42533	SP	0.000347	0.998858	0.00021	0.000211	0.000183	0.000168	CS pos: 24-25. Pr: 0.9741	AVZ42533
AVZ42534.1 flavoprotein WrbA _Zymomonas mobilis subsp. mobilis ZM4 _ ATCC 31821_	AVZ42534	OTHER	1	3e-06	0	0	0	0		AVZ42534
AVZ42535.1 LysR family transcriptional regulator _Zymomonas mobilis subsp. mobilis ZM4 _ ATCC 31821_	AVZ42535	OTHER	1	0	0	0	0	0		AVZ42535
AVZ42536.1 hydroquinone detoxification protein _Zymomonas mobilis subsp. mobilis ZM4 _ ATCC 31821_	AVZ42536	OTHER	1	0	0	0	0	0		AVZ42536
AVZ42537.1 lysine exporter protein _LYSE_YGGA_ _Zymomonas mobilis subsp. mobilis ZM4 _ ATCC 31821_	AVZ42537	OTHER	1	0	0	0	0	0		AVZ42537
AVZ42538.1 major facilitator superfamily transporter _Zymomonas mobilis subsp. mobilis ZM4 _ ATCC 31821_	AVZ42538	OTHER	1	1e-06	0	0	0	0		AVZ42538
AVZ42539.1 Zn-dependent metalloprotease _Zymomonas mobilis subsp. mobilis ZM4 _ ATCC 31821_	AVZ42539	OTHER	1	2e-05	0	0	0	0		AVZ42539
AVZ42540.1 2,5-diketo-D-gluconate reductase A _Zymomonas mobilis subsp. mobilis ZM4 _ ATCC 31821_	AVZ42540	OTHER	1	0	0	0	0	0		AVZ42540
AVZ42541.1 aminopeptidase N _Zymomonas mobilis subsp. mobilis ZM4 _ ATCC 31821_	AVZ42541	OTHER	0.999943	9.3e-05	4e-06	0	0	1e-06		AVZ42541
AVZ42542.1 EamA_RhaT family transporter _Zymomonas mobilis subsp. mobilis ZM4 _ ATCC 31821_	AVZ42542	OTHER	1	1e-06	0	0	0	0		AVZ42542
AVZ42543.1 threonine aldolase _Zymomonas mobilis subsp. mobilis ZM4 _ ATCC 31821_	AVZ42543	OTHER	0.999993	5.8e-05	0	0	0	0		AVZ42543
AVZ42544.1 type I methionine aminopeptidase _Zymomonas mobilis subsp. mobilis ZM4 _ ATCC 31821_	AVZ42544	OTHER	1	0	0	0	0	0		AVZ42544
AVZ42545.1 putative nucleotide-utilizing enzyme _Zymomonas mobilis subsp. mobilis ZM4 _ ATCC 31821_	AVZ42545	OTHER	1	1e-05	0	0	0	0		AVZ42545
AVZ42546.1 carboxymethylenebutenolidase clcD _Zymomonas mobilis subsp. mobilis ZM4 _ ATCC 31821_	AVZ42546	TAT	0.004007	0.020626	0.000543	0.841702	0.132918	0.000178	CS pos: 44-45. Pr: 0.7101	AVZ42546
AVZ42547.1 intergral membrane protein _Zymomonas mobilis subsp. mobilis ZM4 _ ATCC 31821_	AVZ42547	OTHER	0.999991	2.8e-05	0	0	0	0		AVZ42547
AVZ42548.1 DUF336 domain-containing protein _Zymomonas mobilis subsp. mobilis ZM4 _ ATCC 31821_	AVZ42548	OTHER	1	7e-06	0	0	0	0		AVZ42548
AVZ42549.1 flagellar motor protein MotB _Zymomonas mobilis subsp. mobilis ZM4 _ ATCC 31821_	AVZ42549	SP	0.002017	0.995401	0.000827	0.000574	0.0006	0.000548	CS pos: 21-22. Pr: 0.9569	AVZ42549
AVZ42550.1 ABC transporter related protein _Zymomonas mobilis subsp. mobilis ZM4 _ ATCC 31821_	AVZ42550	OTHER	1	1e-06	0	0	0	0		AVZ42550
AVZ42551.1 chromosomal replication initiator protein DnaA _Zymomonas mobilis subsp. mobilis ZM4 _ ATCC 31821_	AVZ42551	OTHER	1	0	0	0	0	0		AVZ42551
AVZ42552.1 ribosomal protein S20 _Zymomonas mobilis subsp. mobilis ZM4 _ ATCC 31821_	AVZ42552	OTHER	1	0	0	0	0	0		AVZ42552
AVZ42553.1 pyruvate decarboxylase _Zymomonas mobilis subsp. mobilis ZM4 _ ATCC 31821_	AVZ42553	OTHER	1	2.1e-05	2e-06	0	0	0		AVZ42553
AVZ42554.1 coproporphyrinogen III oxidase _Zymomonas mobilis subsp. mobilis ZM4 _ ATCC 31821_	AVZ42554	OTHER	1	0	0	0	0	0		AVZ42554
AVZ42555.1 diguanylate cyclase with beta propeller sensor _Zymomonas mobilis subsp. mobilis ZM4 _ ATCC 31821_	AVZ42555	OTHER	0.999506	0.000503	1.3e-05	1e-06	0	2e-06		AVZ42555
AVZ42556.1 30S ribosomal protein S4 _Zymomonas mobilis subsp. mobilis ZM4 _ ATCC 31821_	AVZ42556	OTHER	1	0	0	0	0	0		AVZ42556
AVZ42557.1 agmatine deiminase _Zymomonas mobilis subsp. mobilis ZM4 _ ATCC 31821_	AVZ42557	OTHER	1	0	0	0	0	0		AVZ42557
AVZ42558.1 N-carbamoylputrescine amidase _Zymomonas mobilis subsp. mobilis ZM4 _ ATCC 31821_	AVZ42558	OTHER	1	0	0	0	0	0		AVZ42558
AVZ42559.1 short-chain dehydrogenase_reductase SDR _Zymomonas mobilis subsp. mobilis ZM4 _ ATCC 31821_	AVZ42559	OTHER	1	0	0	0	0	0		AVZ42559
AVZ42560.1 uncharacterized protein ZMO1_ZMO1373 _Zymomonas mobilis subsp. mobilis ZM4 _ ATCC 31821_	AVZ42560	OTHER	1	0	0	0	0	0		AVZ42560
AVZ42561.1 NAD-dependent epimerase_dehydratase _Zymomonas mobilis subsp. mobilis ZM4 _ ATCC 31821_	AVZ42561	OTHER	1	0	0	0	0	0		AVZ42561
AVZ42562.1 ribonuclease III _Zymomonas mobilis subsp. mobilis ZM4 _ ATCC 31821_	AVZ42562	OTHER	1	0	0	0	0	0		AVZ42562
AVZ42563.1 uncharacterized protein ZMO1_ZMO1377 _Zymomonas mobilis subsp. mobilis ZM4 _ ATCC 31821_	AVZ42563	SP	0.000645	0.997774	0.001048	0.000185	0.00017	0.000159	CS pos: 26-27. Pr: 0.9659	AVZ42563
AVZ42564.1 ethanolamine transporter _Zymomonas mobilis subsp. mobilis ZM4 _ ATCC 31821_	AVZ42564	OTHER	1	0	0	0	0	0		AVZ42564
AVZ42565.1 AraC family transcriptional regulator _Zymomonas mobilis subsp. mobilis ZM4 _ ATCC 31821_	AVZ42565	OTHER	1	0	0	0	0	0		AVZ42565
AVZ42566.1 aminoglycoside phosphotransferase _Zymomonas mobilis subsp. mobilis ZM4 _ ATCC 31821_	AVZ42566	OTHER	1	0	0	0	0	0		AVZ42566
AVZ42567.1 aspartate aminotransferase family protein _Zymomonas mobilis subsp. mobilis ZM4 _ ATCC 31821_	AVZ42567	OTHER	1	0	0	0	0	0		AVZ42567
AVZ42568.1 hypothetical protein ZMO1_ZMO1383 _Zymomonas mobilis subsp. mobilis ZM4 _ ATCC 31821_	AVZ42568	OTHER	0.999974	0	2.1e-05	1e-06	0	2e-06		AVZ42568
AVZ42569.1 GTP-binding protein Era _Zymomonas mobilis subsp. mobilis ZM4 _ ATCC 31821_	AVZ42569	OTHER	1	0	0	0	0	0		AVZ42569
AVZ42570.1 toxic anion resistance family protein _Zymomonas mobilis subsp. mobilis ZM4 _ ATCC 31821_	AVZ42570	OTHER	1	0	0	0	0	0		AVZ42570
AVZ42571.1 uncharacterized protein ZMO1_ZMO1386 _Zymomonas mobilis subsp. mobilis ZM4 _ ATCC 31821_	AVZ42571	OTHER	0.99955	0.000394	6e-06	1e-06	1e-06	4.7e-05		AVZ42571
AVZ42572.1 winged helix family two component transcriptional regulator _Zymomonas mobilis subsp. mobilis ZM4 _ ATCC 31821_	AVZ42572	OTHER	1	0	0	0	0	0		AVZ42572
AVZ42573.1 gamma-glutamyltransferase _Zymomonas mobilis subsp. mobilis ZM4 _ ATCC 31821_	AVZ42573	OTHER	0.999851	0.000205	1e-06	0	0	0		AVZ42573
AVZ42574.1 Thiol_disulfide interchange protein DsbD _Zymomonas mobilis subsp. mobilis ZM4 _ ATCC 31821_	AVZ42574	SP	0.012008	0.986784	0.000527	0.000235	0.000205	0.000224	CS pos: 28-29. Pr: 0.9545	AVZ42574
AVZ42575.1 uncharacterized protein ZMO1_ZMO1390 _Zymomonas mobilis subsp. mobilis ZM4 _ ATCC 31821_	AVZ42575	OTHER	1	6e-06	0	0	0	0		AVZ42575
AVZ42576.1 diacylglycerol kinase catalytic region _Zymomonas mobilis subsp. mobilis ZM4 _ ATCC 31821_	AVZ42576	OTHER	1	0	0	0	0	0		AVZ42576
AVZ42577.1 uncharacterized protein ZMO1_ZMO1392 _Zymomonas mobilis subsp. mobilis ZM4 _ ATCC 31821_	AVZ42577	SP	0.00024	0.999116	0.00016	0.000163	0.00015	0.000142	CS pos: 22-23. Pr: 0.9303	AVZ42577
AVZ42578.1 LPS export ABC transporter permease LptF _Zymomonas mobilis subsp. mobilis ZM4 _ ATCC 31821_	AVZ42578	OTHER	1	1e-06	0	0	0	0		AVZ42578
AVZ42579.1 LPS export ABC transporter permease LptG _Zymomonas mobilis subsp. mobilis ZM4 _ ATCC 31821_	AVZ42579	OTHER	1	1e-06	0	0	0	0		AVZ42579
AVZ42580.1 N-formylglutamate amidohydrolase _Zymomonas mobilis subsp. mobilis ZM4 _ ATCC 31821_	AVZ42580	OTHER	1	0	0	0	0	0		AVZ42580
AVZ42581.1 uncharacterized protein ZMO1_ZMO1396 _Zymomonas mobilis subsp. mobilis ZM4 _ ATCC 31821_	AVZ42581	SP	0.003787	0.993348	0.000796	0.001452	0.000322	0.000257	CS pos: 30-31. Pr: 0.9521	AVZ42581
AVZ42582.1 hypothetical protein ZMO1_ZMO1398 _Zymomonas mobilis subsp. mobilis ZM4 _ ATCC 31821_	AVZ42582	LIPO	0.000313	0.001017	0.998673	2e-06	3e-06	1e-06	CS pos: 32-33. Pr: 0.9813	AVZ42582
AVZ42583.1 fatty acid hydroxylase _Zymomonas mobilis subsp. mobilis ZM4 _ ATCC 31821_	AVZ42583	OTHER	1	2.3e-05	0	0	0	0		AVZ42583
AVZ42584.1 uncharacterized protein ZMO1_ZMO1400 _Zymomonas mobilis subsp. mobilis ZM4 _ ATCC 31821_	AVZ42584	OTHER	1	0	0	0	0	0		AVZ42584
AVZ42585.1 exodeoxyribonuclease III XthA _Zymomonas mobilis subsp. mobilis ZM4 _ ATCC 31821_	AVZ42585	OTHER	1	0	0	0	0	0		AVZ42585
AVZ42586.1 iron-sulfur cluster assembly accessory protein _Zymomonas mobilis subsp. mobilis ZM4 _ ATCC 31821_	AVZ42586	OTHER	1	6e-06	0	0	0	0		AVZ42586
AVZ42587.1 peptidase M23 _Zymomonas mobilis subsp. mobilis ZM4 _ ATCC 31821_	AVZ42587	OTHER	0.570384	0.402413	0.013761	0.008252	0.004393	0.000796		AVZ42587
AVZ42588.1 DNA-directed RNA polymerase specialized sigma subunit sigma 24 _sigma E_ family RpoE _Zymomonas mobilis subsp. mobilis ZM4 _ ATCC 31821_	AVZ42588	OTHER	1	0	0	0	0	0		AVZ42588
AVZ42589.1 two-component response regulator _Zymomonas mobilis subsp. mobilis ZM4 _ ATCC 31821_	AVZ42589	OTHER	1	0	0	0	0	0		AVZ42589
AVZ42590.1 alpha_beta hydrolase fold protein _Zymomonas mobilis subsp. mobilis ZM4 _ ATCC 31821_	AVZ42590	OTHER	1	0	0	0	0	0		AVZ42590
AVZ42591.1 aspartate-semialdehyde dehydrogenase _Zymomonas mobilis subsp. mobilis ZM4 _ ATCC 31821_	AVZ42591	OTHER	1	0	0	0	0	0		AVZ42591
AVZ42592.2 S9 family peptidase _Zymomonas mobilis subsp. mobilis ZM4 _ ATCC 31821_	AVZ42592	SP	0.000451	0.998819	0.000241	0.000173	0.000156	0.000146	CS pos: 26-27. Pr: 0.9732	AVZ42592
AVZ42593.1 inositol monophosphatase _Zymomonas mobilis subsp. mobilis ZM4 _ ATCC 31821_	AVZ42593	OTHER	1	0	0	0	0	0		AVZ42593
AVZ42594.1 BFD domain protein _2Fe-2S_-binding domain protein _Zymomonas mobilis subsp. mobilis ZM4 _ ATCC 31821_	AVZ42594	OTHER	1	0	0	0	0	0		AVZ42594
AVZ42595.1 bacterioferritin _Zymomonas mobilis subsp. mobilis ZM4 _ ATCC 31821_	AVZ42595	OTHER	1	0	0	0	0	0		AVZ42595
AVZ42596.1 ferric uptake regulator Fur family _Zymomonas mobilis subsp. mobilis ZM4 _ ATCC 31821_	AVZ42596	OTHER	1	0	0	0	0	0		AVZ42596
AVZ42597.1 transcriptional regulator MucR family _Zymomonas mobilis subsp. mobilis ZM4 _ ATCC 31821_	AVZ42597	OTHER	1	0	0	0	0	0		AVZ42597
AVZ42598.1 ribosomal-protein-alanine N-acetyltransferase _Zymomonas mobilis subsp. mobilis ZM4 _ ATCC 31821_	AVZ42598	OTHER	1	9e-06	0	0	0	0		AVZ42598
AVZ42599.1 tRNA_adenosine_37_-N6_-threonylcarbamoyltransferase complex dimerization subunit type 1 TsaB _Zymomonas mobilis subsp. mobilis ZM4 _ ATCC 31821_	AVZ42599	OTHER	1	9e-06	1e-06	0	0	0		AVZ42599
AVZ42600.1 Nfu_NifU-like scaffold protein _Zymomonas mobilis subsp. mobilis ZM4 _ ATCC 31821_	AVZ42600	OTHER	1	0	0	0	0	0		AVZ42600
AVZ42601.1 putative DEAD_DEAH box helicase _Zymomonas mobilis subsp. mobilis ZM4 _ ATCC 31821_	AVZ42601	OTHER	1	1e-06	0	0	0	0		AVZ42601
AVZ42602.1 4-hydroxybenzoate polyprenyl transferase UbiA _Zymomonas mobilis subsp. mobilis ZM4 _ ATCC 31821_	AVZ42602	OTHER	0.999944	5.7e-05	0	0	0	0		AVZ42602
AVZ42603.1 5-_carboxyamino_imidazole ribonucleotide mutase PurE _Zymomonas mobilis subsp. mobilis ZM4 _ ATCC 31821_	AVZ42603	OTHER	1	0	0	0	0	0		AVZ42603
AVZ42604.1 phosphoribosylaminoimidazole carboxylase ATPase subunit PurK _Zymomonas mobilis subsp. mobilis ZM4 _ ATCC 31821_	AVZ42604	OTHER	1	0	0	0	0	0		AVZ42604
AVZ42605.1 peptidase M16 domain protein _Zymomonas mobilis subsp. mobilis ZM4 _ ATCC 31821_	AVZ42605	SP	0.000335	0.998896	0.000174	0.000238	0.000181	0.000155	CS pos: 25-26. Pr: 0.9733	AVZ42605
AVZ42606.1 peptidase M16 domain protein _Zymomonas mobilis subsp. mobilis ZM4 _ ATCC 31821_	AVZ42606	SP	0.00041	0.998758	0.000274	0.000179	0.000169	0.000162	CS pos: 25-26. Pr: 0.9614	AVZ42606
AVZ42607.1 ATP-dependent chaperone ClpB _Zymomonas mobilis subsp. mobilis ZM4 _ ATCC 31821_	AVZ42607	OTHER	1	0	0	0	0	0		AVZ42607
AVZ42608.1 thiamine monophosphate synthase _Zymomonas mobilis subsp. mobilis ZM4 _ ATCC 31821_	AVZ42608	OTHER	0.99976	0.000183	3.8e-05	2e-06	1e-06	2.9e-05		AVZ42608
AVZ42609.1 DNA repair protein RadC _Zymomonas mobilis subsp. mobilis ZM4 _ ATCC 31821_	AVZ42609	OTHER	1	1e-06	0	0	0	0		AVZ42609
AVZ42610.1 diacylglycerol kinase catalytic region _Zymomonas mobilis subsp. mobilis ZM4 _ ATCC 31821_	AVZ42610	OTHER	1	0	0	0	0	0		AVZ42610
AVZ42611.1 NodT family RND efflux system outer membrane lipoprotein _Zymomonas mobilis subsp. mobilis ZM4 _ ATCC 31821_	AVZ42611	LIPO	0	0	1	0	0	0	CS pos: 21-22. Pr: 0.9909	AVZ42611
AVZ42612.1 MFP subunit of RND efflux system transporter _Zymomonas mobilis subsp. mobilis ZM4 _ ATCC 31821_	AVZ42612	OTHER	0.990274	0.006187	0.001802	5.1e-05	2.8e-05	0.001681		AVZ42612
AVZ42613.1 DUF1656 domain-containing protein _Zymomonas mobilis subsp. mobilis ZM4 _ ATCC 31821_	AVZ42613	OTHER	0.999996	0	0	0	0	0		AVZ42613
AVZ42614.1 membrane protein component of efflux system _Zymomonas mobilis subsp. mobilis ZM4 _ ATCC 31821_	AVZ42614	OTHER	1	0	0	0	0	0		AVZ42614
AVZ42615.1 DNA polymerase III delta subunit _Zymomonas mobilis subsp. mobilis ZM4 _ ATCC 31821_	AVZ42615	OTHER	1	0	0	0	0	0		AVZ42615
AVZ42616.1 uncharacterized protein ZMO1_ZMO1434 _Zymomonas mobilis subsp. mobilis ZM4 _ ATCC 31821_	AVZ42616	SP	0.000229	0.999179	0.000177	0.000137	0.000127	0.000122	CS pos: 23-24. Pr: 0.9696	AVZ42616
AVZ42617.1 leucyl-tRNA synthetase _Zymomonas mobilis subsp. mobilis ZM4 _ ATCC 31821_	AVZ42617	OTHER	1	0	0	0	0	0		AVZ42617
AVZ42618.1 uncharacterized protein ZMO1_ZMO1436 _Zymomonas mobilis subsp. mobilis ZM4 _ ATCC 31821_	AVZ42618	LIPO	1e-06	0.000481	0.999574	1e-06	4e-06	0	CS pos: 20-21. Pr: 0.9845	AVZ42618
AVZ42619.1 lysine transporter LysE _Zymomonas mobilis subsp. mobilis ZM4 _ ATCC 31821_	AVZ42619	OTHER	1	0	0	0	0	0		AVZ42619
AVZ42620.1 AsnC family transcriptional regulator _Zymomonas mobilis subsp. mobilis ZM4 _ ATCC 31821_	AVZ42620	OTHER	0.999905	9.9e-05	4e-06	0	0	3e-06		AVZ42620
AVZ42621.1 carbon-nitrogen hydrolase _Zymomonas mobilis subsp. mobilis ZM4 _ ATCC 31821_	AVZ42621	OTHER	1	0	0	0	0	0		AVZ42621
AVZ42622.1 uncharacterized protein ZMO1_ZMO1440 _Zymomonas mobilis subsp. mobilis ZM4 _ ATCC 31821_	AVZ42622	SP	0.339659	0.64823	0.008377	0.001759	0.000799	0.00117	CS pos: 36-37. Pr: 0.6413	AVZ42622
AVZ42623.1 FAD dependent oxidoreductase _Zymomonas mobilis subsp. mobilis ZM4 _ ATCC 31821_	AVZ42623	OTHER	0.990131	0.005584	0.004182	5.4e-05	1.7e-05	3.5e-05		AVZ42623
AVZ42624.1 uncharacterized protein ZMO1_ZMO1442 _Zymomonas mobilis subsp. mobilis ZM4 _ ATCC 31821_	AVZ42624	OTHER	1	0	0	0	0	0		AVZ42624
AVZ42625.1 polysaccharide biosynthesis protein _Zymomonas mobilis subsp. mobilis ZM4 _ ATCC 31821_	AVZ42625	OTHER	0.999756	0.000251	0	0	0	0		AVZ42625
AVZ42626.1 glycine--tRNA ligase subunit beta _Zymomonas mobilis subsp. mobilis ZM4 _ ATCC 31821_	AVZ42626	OTHER	1	0	0	0	0	0		AVZ42626
AVZ42627.1 glycine--tRNA ligase subunit alpha _Zymomonas mobilis subsp. mobilis ZM4 _ ATCC 31821_	AVZ42627	OTHER	1	0	0	0	0	0		AVZ42627
AVZ42628.1 conjugative transfer protein GumN _Zymomonas mobilis subsp. mobilis ZM4 _ ATCC 31821_	AVZ42628	SP	0.409642	0.586252	0.002995	0.000435	0.000271	0.000396	CS pos: 22-23. Pr: 0.4339	AVZ42628
AVZ42629.1 hypothetical protein ZMO1_ZMO1448 _Zymomonas mobilis subsp. mobilis ZM4 _ ATCC 31821_	AVZ42629	OTHER	1	0	0	0	0	0		AVZ42629
AVZ42630.1 mannitol-1-phosphate dehydrogenase _Zymomonas mobilis subsp. mobilis ZM4 _ ATCC 31821_	AVZ42630	OTHER	1	0	0	0	0	0		AVZ42630
AVZ42631.1 deoxyribodipyrimidine photo-lyase _Zymomonas mobilis subsp. mobilis ZM4 _ ATCC 31821_	AVZ42631	OTHER	1	4e-06	0	0	0	0		AVZ42631
AVZ42632.1 purine nucleoside permease _Zymomonas mobilis subsp. mobilis ZM4 _ ATCC 31821_	AVZ42632	OTHER	1	4.1e-05	0	0	0	0		AVZ42632
AVZ42633.2 MFS family predicted arabinose efflux permease araJ _Zymomonas mobilis subsp. mobilis ZM4 _ ATCC 31821_	AVZ42633	OTHER	1	2e-06	0	0	0	0		AVZ42633
AVZ42634.1 resolvase domain-containing protein _Zymomonas mobilis subsp. mobilis ZM4 _ ATCC 31821_	AVZ42634	OTHER	1	1.3e-05	0	0	0	0		AVZ42634
AVZ42635.2 LysE family translocator _Zymomonas mobilis subsp. mobilis ZM4 _ ATCC 31821_	AVZ42635	OTHER	1	0	0	0	0	0		AVZ42635
AVZ42636.1 major facilitator superfamily transporter _Zymomonas mobilis subsp. mobilis ZM4 _ ATCC 31821_	AVZ42636	OTHER	1	1e-06	0	0	0	0		AVZ42636
AVZ42637.1 uncharacterized protein ZMO1_ZMO1458 _Zymomonas mobilis subsp. mobilis ZM4 _ ATCC 31821_	AVZ42637	SP	0.008108	0.987189	0.00384	0.000349	0.000248	0.000235	CS pos: 39-40. Pr: 0.9319	AVZ42637
AVZ42638.1 nicotinamide mononucleotide transporter PnuC _Zymomonas mobilis subsp. mobilis ZM4 _ ATCC 31821_	AVZ42638	OTHER	1	0	0	0	0	0		AVZ42638
AVZ42639.1 3-mercaptopyruvate sulfurtransferase _Zymomonas mobilis subsp. mobilis ZM4 _ ATCC 31821_	AVZ42639	OTHER	1	0	0	0	0	0		AVZ42639
AVZ42640.1 aminoglycoside phosphotransferase _Zymomonas mobilis subsp. mobilis ZM4 _ ATCC 31821_	AVZ42640	OTHER	1	2e-06	0	0	0	0		AVZ42640
AVZ42641.1 NMT1_THI5 like domain protein _Zymomonas mobilis subsp. mobilis ZM4 _ ATCC 31821_	AVZ42641	OTHER	1	0	0	0	0	0		AVZ42641
AVZ42642.1 TonB-dependent receptor _Zymomonas mobilis subsp. mobilis ZM4 _ ATCC 31821_	AVZ42642	SP	0.023237	0.951057	0.024741	0.000358	0.000283	0.0003	CS pos: 31-32. Pr: 0.8415	AVZ42642
AVZ42643.1 hypothetical protein ZMO1_ZMO1464 _Zymomonas mobilis subsp. mobilis ZM4 _ ATCC 31821_	AVZ42643	TAT	0.018874	0.057689	0.010737	0.785987	0.126029	0.000676	CS pos: 31-32. Pr: 0.4338	AVZ42643
AVZ42644.1 putative amino acid permease _Zymomonas mobilis subsp. mobilis ZM4 _ ATCC 31821_	AVZ42644	OTHER	0.999963	3.6e-05	0	0	0	0		AVZ42644
AVZ42645.1 putative alpha_beta hydrolase _Zymomonas mobilis subsp. mobilis ZM4 _ ATCC 31821_	AVZ42645	OTHER	1	0	0	0	0	0		AVZ42645
AVZ42646.1 ABC-2 type transporter _Zymomonas mobilis subsp. mobilis ZM4 _ ATCC 31821_	AVZ42646	OTHER	0.999973	2.3e-05	0	0	0	0		AVZ42646
AVZ42647.1 uncharacterized protein ZMO1_ZMO1468 _Zymomonas mobilis subsp. mobilis ZM4 _ ATCC 31821_	AVZ42647	OTHER	1	0	0	0	0	0		AVZ42647
AVZ42648.1 transglycosylase domain-containing protein _Zymomonas mobilis subsp. mobilis ZM4 _ ATCC 31821_	AVZ42648	OTHER	1	3e-06	0	0	0	0		AVZ42648
AVZ42649.1 GTP-binding protein TypA_BipA _Zymomonas mobilis subsp. mobilis ZM4 _ ATCC 31821_	AVZ42649	OTHER	1	0	0	0	0	0		AVZ42649
AVZ42650.1 uncharacterized protein ZMO1_ZMO1473 _Zymomonas mobilis subsp. mobilis ZM4 _ ATCC 31821_	AVZ42650	SP	0.000687	0.998503	0.000269	0.000175	0.000159	0.00015	CS pos: 31-32. Pr: 0.9698	AVZ42650
AVZ42651.1 TonB-dependent receptor plug domain _Zymomonas mobilis subsp. mobilis ZM4 _ ATCC 31821_	AVZ42651	SP	0.00046	0.998703	0.000231	0.000221	0.000184	0.000164	CS pos: 27-28. Pr: 0.9714	AVZ42651
AVZ42652.1 uncharacterized protein ZMO1_ZMO1476 _Zymomonas mobilis subsp. mobilis ZM4 _ ATCC 31821_	AVZ42652	OTHER	0.999851	0.000126	3e-06	1e-06	0	3.2e-05		AVZ42652
AVZ42653.1 uncharacterized protein ZMO1_ZMO1477 _Zymomonas mobilis subsp. mobilis ZM4 _ ATCC 31821_	AVZ42653	OTHER	1	2e-06	0	0	0	0		AVZ42653
AVZ42654.1 6-phosphogluconolactonase _Zymomonas mobilis subsp. mobilis ZM4 _ ATCC 31821_	AVZ42654	OTHER	1	0	0	0	0	0		AVZ42654
AVZ42655.1 electron transfer flavoprotein subunit alpha _Zymomonas mobilis subsp. mobilis ZM4 _ ATCC 31821_	AVZ42655	OTHER	1	1e-06	0	0	0	0		AVZ42655
AVZ42656.1 electron transfer flavoprotein subunit beta _Zymomonas mobilis subsp. mobilis ZM4 _ ATCC 31821_	AVZ42656	OTHER	1	0	0	0	0	0		AVZ42656
AVZ42657.1 succinyl-CoA ligase subunit beta _Zymomonas mobilis subsp. mobilis ZM4 _ ATCC 31821_	AVZ42657	OTHER	1	0	0	0	0	0		AVZ42657
AVZ42658.1 outer membrane autotransporter barrel domain protein _Zymomonas mobilis subsp. mobilis ZM4 _ ATCC 31821_	AVZ42658	SP	0.00083	0.998259	0.000188	0.00029	0.000205	0.000185	CS pos: 34-35. Pr: 0.9632	AVZ42658
AVZ42659.1 hypothetical protein ZMO1_ZMO1483 _Zymomonas mobilis subsp. mobilis ZM4 _ ATCC 31821_	AVZ42659	OTHER	1	0	0	0	0	0		AVZ42659
AVZ42660.1 UvrD_REP helicase _Zymomonas mobilis subsp. mobilis ZM4 _ ATCC 31821_	AVZ42660	OTHER	1	0	0	0	0	0		AVZ42660
AVZ42661.1 deoxyguanosinetriphosphate triphosphohydrolase _Zymomonas mobilis subsp. mobilis ZM4 _ ATCC 31821_	AVZ42661	OTHER	1	0	0	0	0	0		AVZ42661
AVZ42662.1 diguanylate phosphodiesterase _Zymomonas mobilis subsp. mobilis ZM4 _ ATCC 31821_	AVZ42662	OTHER	1	0	0	0	0	0		AVZ42662
AVZ42663.1 2-dehydro-3-deoxyphosphooctonate aldolase _Zymomonas mobilis subsp. mobilis ZM4 _ ATCC 31821_	AVZ42663	OTHER	1	0	0	0	0	0		AVZ42663
AVZ42664.1 3-deoxy-D-manno-octulosonate cytidylyltransferase _Zymomonas mobilis subsp. mobilis ZM4 _ ATCC 31821_	AVZ42664	OTHER	1	3e-06	0	0	0	0		AVZ42664
AVZ42665.1 putative outer membrane associated protein _Zymomonas mobilis subsp. mobilis ZM4 _ ATCC 31821_	AVZ42665	SP	0.001486	0.995786	0.000861	0.000634	0.000624	0.000582	CS pos: 21-22. Pr: 0.8368	AVZ42665
AVZ42666.1 uncharacterized protein ZMO1_ZMO1491 _Zymomonas mobilis subsp. mobilis ZM4 _ ATCC 31821_	AVZ42666	SP	0.000361	0.99882	0.000267	0.000185	0.000192	0.000163	CS pos: 21-22. Pr: 0.9734	AVZ42666
AVZ42667.1 putative membrane protein _Zymomonas mobilis subsp. mobilis ZM4 _ ATCC 31821_	AVZ42667	OTHER	1	2e-06	0	0	0	0		AVZ42667
AVZ42668.1 acetylglutamate kinase _Zymomonas mobilis subsp. mobilis ZM4 _ ATCC 31821_	AVZ42668	OTHER	1	0	0	0	0	0		AVZ42668
AVZ42669.1 ATP_cobalamin adenosyltransferase _Zymomonas mobilis subsp. mobilis ZM4 _ ATCC 31821_	AVZ42669	OTHER	1	7e-06	0	0	0	0		AVZ42669
AVZ42670.1 phosphoenolpyruvate carboxylase _Zymomonas mobilis subsp. mobilis ZM4 _ ATCC 31821_	AVZ42670	OTHER	1	0	0	0	0	0		AVZ42670
AVZ42671.1 amino acid_polyamine transporter _Zymomonas mobilis subsp. mobilis ZM4 _ ATCC 31821_	AVZ42671	OTHER	1	4e-06	0	0	0	0		AVZ42671
AVZ42672.1 diadenosine tetraphosphate hydrolase _Zymomonas mobilis subsp. mobilis ZM4 _ ATCC 31821_	AVZ42672	OTHER	1	0	0	0	0	0		AVZ42672
AVZ42673.1 phosphoribosyl-ATP pyrophosphatase _Zymomonas mobilis subsp. mobilis ZM4 _ ATCC 31821_	AVZ42673	OTHER	1	0	0	0	0	0		AVZ42673
AVZ42674.1 imidazole glycerol phosphate synthase cyclase subunit _Zymomonas mobilis subsp. mobilis ZM4 _ ATCC 31821_	AVZ42674	OTHER	1	0	0	0	0	0		AVZ42674
AVZ42675.1 1-_5-phosphoribosyl_-5-__5-phosphoribosylamino_methylideneamino_ imidazole-4-carboxamide isomerase _Zymomonas mobilis subsp. mobilis ZM4 _ ATCC 31821_	AVZ42675	OTHER	1	0	0	0	0	0		AVZ42675
AVZ42676.1 imidazole glycerol phosphate synthase subunit HisH _Zymomonas mobilis subsp. mobilis ZM4 _ ATCC 31821_	AVZ42676	OTHER	1	0	0	0	0	0		AVZ42676
AVZ42677.1 Imidazoleglycerol-phosphate dehydratase _Zymomonas mobilis subsp. mobilis ZM4 _ ATCC 31821_	AVZ42677	OTHER	1	0	0	0	0	0		AVZ42677
AVZ42678.1 DUF1321 domain-containing protein _Zymomonas mobilis subsp. mobilis ZM4 _ ATCC 31821_	AVZ42678	OTHER	1	0	0	0	0	0		AVZ42678
AVZ42679.1 uncharacterized protein ZMO1_ZMO1506 _Zymomonas mobilis subsp. mobilis ZM4 _ ATCC 31821_	AVZ42679	OTHER	0.997107	0.002856	9e-06	6e-06	3e-06	9e-06		AVZ42679
AVZ42680.1 inorganic diphosphatase _Zymomonas mobilis subsp. mobilis ZM4 _ ATCC 31821_	AVZ42680	OTHER	1	0	0	0	0	0		AVZ42680
AVZ42681.1 histidine--tRNA ligase _Zymomonas mobilis subsp. mobilis ZM4 _ ATCC 31821_	AVZ42681	OTHER	1	0	0	0	0	0		AVZ42681
AVZ42682.1 peptide chain release factor 1 _Zymomonas mobilis subsp. mobilis ZM4 _ ATCC 31821_	AVZ42682	OTHER	1	1e-06	0	0	0	0		AVZ42682
AVZ42683.1 protein-_glutamine-N5_ methyltransferase release factor-specific _Zymomonas mobilis subsp. mobilis ZM4 _ ATCC 31821_	AVZ42683	OTHER	1	0	0	0	0	0		AVZ42683
AVZ42684.1 uncharacterized protein ZMO1_ZMO1511 _Zymomonas mobilis subsp. mobilis ZM4 _ ATCC 31821_	AVZ42684	OTHER	1	0	0	0	0	0		AVZ42684
AVZ42685.1 ABC transporter related protein _Zymomonas mobilis subsp. mobilis ZM4 _ ATCC 31821_	AVZ42685	OTHER	1	3.1e-05	0	0	0	0		AVZ42685
AVZ42686.1 phenylalanine--tRNA ligase subunit beta _Zymomonas mobilis subsp. mobilis ZM4 _ ATCC 31821_	AVZ42686	OTHER	1	0	0	0	0	0		AVZ42686
AVZ42687.2 phenylalanine--tRNA ligase subunit alpha _Zymomonas mobilis subsp. mobilis ZM4 _ ATCC 31821_	AVZ42687	OTHER	1	0	0	0	0	0		AVZ42687
AVZ42688.1 hypothetical protein ZMO1_ZMO2020 _Zymomonas mobilis subsp. mobilis ZM4 _ ATCC 31821_	AVZ42688	OTHER	0.998322	0.000493	0.00062	2.3e-05	6e-06	0.000541		AVZ42688
AVZ42689.1 ribosomal protein L20 _Zymomonas mobilis subsp. mobilis ZM4 _ ATCC 31821_	AVZ42689	OTHER	1	0	0	0	0	0		AVZ42689
AVZ42690.1 ribosomal protein L35 _Zymomonas mobilis subsp. mobilis ZM4 _ ATCC 31821_	AVZ42690	OTHER	1	0	0	0	0	0		AVZ42690
AVZ42691.1 inositol monophosphatase _Zymomonas mobilis subsp. mobilis ZM4 _ ATCC 31821_	AVZ42691	OTHER	1	0	0	0	0	0		AVZ42691
AVZ42692.1 ribose-phosphate pyrophosphokinase _Zymomonas mobilis subsp. mobilis ZM4 _ ATCC 31821_	AVZ42692	OTHER	1	0	0	0	0	0		AVZ42692
AVZ42693.1 uncharacterized protein ZMO1_ZMO1520 _Zymomonas mobilis subsp. mobilis ZM4 _ ATCC 31821_	AVZ42693	OTHER	1	0	0	0	0	0		AVZ42693
AVZ42694.1 uncharacterized protein ZMO1_ZMO1521 _Zymomonas mobilis subsp. mobilis ZM4 _ ATCC 31821_	AVZ42694	SP	0.000331	0.999012	0.000233	0.00015	0.000139	0.00013	CS pos: 26-27. Pr: 0.9623	AVZ42694
AVZ42695.1 TonB-dependent receptor _Zymomonas mobilis subsp. mobilis ZM4 _ ATCC 31821_	AVZ42695	SP	0.000904	0.997619	0.000784	0.000282	0.000208	0.000168	CS pos: 28-29. Pr: 0.9704	AVZ42695
AVZ42696.1 EamA domain-containing protein _Zymomonas mobilis subsp. mobilis ZM4 _ ATCC 31821_	AVZ42696	OTHER	1	0	0	0	0	0		AVZ42696
AVZ42697.1 multidrug efflux pump subunit TolC _Zymomonas mobilis subsp. mobilis ZM4 _ ATCC 31821_	AVZ42697	OTHER	1	0	0	0	0	0		AVZ42697
AVZ42698.1 multidrug efflux pump subunit AcrB _Zymomonas mobilis subsp. mobilis ZM4 _ ATCC 31821_	AVZ42698	OTHER	1	1e-06	0	0	0	0		AVZ42698
AVZ42699.1 multidrug efflux pump subunit AcrB _Zymomonas mobilis subsp. mobilis ZM4 _ ATCC 31821_	AVZ42699	OTHER	1	1.3e-05	0	0	0	1e-06		AVZ42699
AVZ42700.1 multidrug efflux pump subunit AcrA _Zymomonas mobilis subsp. mobilis ZM4 _ ATCC 31821_	AVZ42700	OTHER	0.999997	2.3e-05	0	0	0	0		AVZ42700
AVZ42701.1 KpsF_GutQ family protein _Zymomonas mobilis subsp. mobilis ZM4 _ ATCC 31821_	AVZ42701	OTHER	1	0	0	0	0	0		AVZ42701
AVZ42702.1 phosphoribosylformylglycinamidine synthase subunit PurS _Zymomonas mobilis subsp. mobilis ZM4 _ ATCC 31821_	AVZ42702	OTHER	1	0	0	0	0	0		AVZ42702
AVZ42703.1 phosphoribosylformylglycinamidine synthase subunit PurQ _Zymomonas mobilis subsp. mobilis ZM4 _ ATCC 31821_	AVZ42703	OTHER	1	0	0	0	0	0		AVZ42703
AVZ42704.1 hypothetical protein ZMO1_ZMO1533 _Zymomonas mobilis subsp. mobilis ZM4 _ ATCC 31821_	AVZ42704	OTHER	1	1e-06	0	0	0	0		AVZ42704
AVZ42705.1 ATPase involved in DNA repair _Zymomonas mobilis subsp. mobilis ZM4 _ ATCC 31821_	AVZ42705	OTHER	1	0	0	0	0	0		AVZ42705
AVZ42706.1 DNA polymerase III alpha subunit _Zymomonas mobilis subsp. mobilis ZM4 _ ATCC 31821_	AVZ42706	OTHER	1	0	0	0	0	0		AVZ42706
AVZ42707.1 FeoA family protein _Zymomonas mobilis subsp. mobilis ZM4 _ ATCC 31821_	AVZ42707	OTHER	1	0	0	0	0	0		AVZ42707
AVZ42708.1 ferrous iron transport protein B _Zymomonas mobilis subsp. mobilis ZM4 _ ATCC 31821_	AVZ42708	OTHER	1	0	0	0	0	0		AVZ42708
AVZ42709.1 single-strand binding protein _Zymomonas mobilis subsp. mobilis ZM4 _ ATCC 31821_	AVZ42709	OTHER	1	0	0	0	0	0		AVZ42709
AVZ42710.1 cobalt chelatase subunit CobT _Zymomonas mobilis subsp. mobilis ZM4 _ ATCC 31821_	AVZ42710	OTHER	1	1e-06	0	0	0	0		AVZ42710
AVZ42711.1 cobalt chelatase subunit CobS _Zymomonas mobilis subsp. mobilis ZM4 _ ATCC 31821_	AVZ42711	OTHER	1	0	0	0	0	0		AVZ42711
AVZ42712.1 heat shock protein DnaJ domain protein _Zymomonas mobilis subsp. mobilis ZM4 _ ATCC 31821_	AVZ42712	OTHER	0.999519	0.00045	2.9e-05	5e-06	2e-06	2.2e-05		AVZ42712
AVZ42713.1 transcriptional regulator TetR family _Zymomonas mobilis subsp. mobilis ZM4 _ ATCC 31821_	AVZ42713	OTHER	1	0	0	0	0	0		AVZ42713
AVZ42714.1 squalene-hopene cyclase _Zymomonas mobilis subsp. mobilis ZM4 _ ATCC 31821_	AVZ42714	OTHER	1	3e-06	0	0	0	0		AVZ42714
AVZ42715.1 BolA family protein _Zymomonas mobilis subsp. mobilis ZM4 _ ATCC 31821_	AVZ42715	OTHER	1	0	0	0	0	0		AVZ42715
AVZ42716.1 ATP phosphoribosyltransferase _Zymomonas mobilis subsp. mobilis ZM4 _ ATCC 31821_	AVZ42716	OTHER	1	0	0	0	0	0		AVZ42716
AVZ42717.1 histidinol dehydrogenase _Zymomonas mobilis subsp. mobilis ZM4 _ ATCC 31821_	AVZ42717	OTHER	1	0	0	0	0	0		AVZ42717
AVZ42718.1 transcription antitermination factor NusB _Zymomonas mobilis subsp. mobilis ZM4 _ ATCC 31821_	AVZ42718	OTHER	1	0	0	0	0	0		AVZ42718
AVZ42719.1 thiamine-monophosphate kinase _Zymomonas mobilis subsp. mobilis ZM4 _ ATCC 31821_	AVZ42719	OTHER	1	0	0	0	0	0		AVZ42719
AVZ42720.1 16S rRNA _uracil_1498_-N_3__-methyltransferase _Zymomonas mobilis subsp. mobilis ZM4 _ ATCC 31821_	AVZ42720	OTHER	1	0	0	0	0	0		AVZ42720
AVZ42721.1 glutamate--cysteine ligase _Zymomonas mobilis subsp. mobilis ZM4 _ ATCC 31821_	AVZ42721	OTHER	1	1e-06	0	0	0	0		AVZ42721
AVZ42722.1 amidophosphoribosyltransferase _Zymomonas mobilis subsp. mobilis ZM4 _ ATCC 31821_	AVZ42722	OTHER	0.999949	6.2e-05	0	0	0	0		AVZ42722
AVZ42723.1 short-chain dehydrogenase_reductase SDR _Zymomonas mobilis subsp. mobilis ZM4 _ ATCC 31821_	AVZ42723	OTHER	1	0	0	0	0	0		AVZ42723
AVZ42724.1 RNA pyrophosphohydrolase _Zymomonas mobilis subsp. mobilis ZM4 _ ATCC 31821_	AVZ42724	OTHER	1	0	0	0	0	0		AVZ42724
AVZ42725.1 DUF481 domain-containing protein _Zymomonas mobilis subsp. mobilis ZM4 _ ATCC 31821_	AVZ42725	SP	0.00435	0.994515	0.000408	0.000263	0.000223	0.000223	CS pos: 31-32. Pr: 0.9627	AVZ42725
AVZ42726.1 nicotinamide mononucleotide transporter PnuC _Zymomonas mobilis subsp. mobilis ZM4 _ ATCC 31821_	AVZ42726	OTHER	1	0	0	0	0	0		AVZ42726
AVZ42727.1 UPF0060 domain-containing protein _Zymomonas mobilis subsp. mobilis ZM4 _ ATCC 31821_	AVZ42727	OTHER	1	0	0	0	0	0		AVZ42727
AVZ42728.1 aminoglycoside phosphotransferase _Zymomonas mobilis subsp. mobilis ZM4 _ ATCC 31821_	AVZ42728	OTHER	1	0	0	0	0	0		AVZ42728
AVZ42729.1 TonB-dependent receptor _Zymomonas mobilis subsp. mobilis ZM4 _ ATCC 31821_	AVZ42729	SP	0.003648	0.991972	0.00122	0.00268	0.000261	0.0002	CS pos: 34-35. Pr: 0.9504	AVZ42729
AVZ42730.1 pyruvate formate-lyase 1-activating enzyme _Zymomonas mobilis subsp. mobilis ZM4 _ ATCC 31821_	AVZ42730	OTHER	0.999403	0.000593	1.3e-05	1e-06	1e-06	2e-06		AVZ42730
AVZ42731.1 formate acetyltransferase _Zymomonas mobilis subsp. mobilis ZM4 _ ATCC 31821_	AVZ42731	OTHER	0.999825	0.000195	1e-06	0	0	0		AVZ42731
AVZ42732.1 cytochrome bd ubiquinol oxidase subunit I _Zymomonas mobilis subsp. mobilis ZM4 _ ATCC 31821_	AVZ42732	OTHER	1	0	0	0	0	0		AVZ42732
AVZ42733.1 cytochrome d ubiquinol oxidase subunit II _Zymomonas mobilis subsp. mobilis ZM4 _ ATCC 31821_	AVZ42733	OTHER	1	0	0	0	0	0		AVZ42733
AVZ42734.1 DUF2474 domain-containing protein _Zymomonas mobilis subsp. mobilis ZM4 _ ATCC 31821_	AVZ42734	OTHER	0.999993	2.3e-05	0	0	0	0		AVZ42734
AVZ42735.1 Dyp-type peroxidase family _Zymomonas mobilis subsp. mobilis ZM4 _ ATCC 31821_	AVZ42735	OTHER	1	1e-06	0	0	0	0		AVZ42735
AVZ42736.1 LysR family transcriptional regulator _Zymomonas mobilis subsp. mobilis ZM4 _ ATCC 31821_	AVZ42736	OTHER	1	8e-06	1e-06	0	0	0		AVZ42736
AVZ42737.1 short-chain dehydrogenase_reductase SDR _Zymomonas mobilis subsp. mobilis ZM4 _ ATCC 31821_	AVZ42737	OTHER	1	0	0	0	0	0		AVZ42737
AVZ42738.1 putative arabinose efflux permease MFS family AraJ _Zymomonas mobilis subsp. mobilis ZM4 _ ATCC 31821_	AVZ42738	OTHER	1	5e-06	0	0	0	0		AVZ42738
AVZ42739.1 short-chain dehydrogenase_reductase SDR _Zymomonas mobilis subsp. mobilis ZM4 _ ATCC 31821_	AVZ42739	OTHER	1	0	0	0	0	0		AVZ42739
AVZ42740.1 alpha_beta hydrolase _Zymomonas mobilis subsp. mobilis ZM4 _ ATCC 31821_	AVZ42740	TAT	3.2e-05	4.7e-05	1e-05	0.951651	0.048248	0	CS pos: 49-50. Pr: 0.8205	AVZ42740
AVZ42741.1 antibiotic biosynthesis monooxygenase _Zymomonas mobilis subsp. mobilis ZM4 _ ATCC 31821_	AVZ42741	OTHER	1	0	0	0	0	0		AVZ42741
AVZ42742.2 uracil-DNA glycosylase-like protein _Zymomonas mobilis subsp. mobilis ZM4 _ ATCC 31821_	AVZ42742	OTHER	0.95767	0.0419	0.000204	8.9e-05	6.3e-05	9.8e-05		AVZ42742
AVZ42743.1 DNA gyrase B subunit _Zymomonas mobilis subsp. mobilis ZM4 _ ATCC 31821_	AVZ42743	OTHER	1	0	0	0	0	0		AVZ42743
AVZ42744.1 DNA replication and repair protein RecF _Zymomonas mobilis subsp. mobilis ZM4 _ ATCC 31821_	AVZ42744	OTHER	1	9e-06	0	0	0	0		AVZ42744
AVZ42745.1 bacterioferritin _Zymomonas mobilis subsp. mobilis ZM4 _ ATCC 31821_	AVZ42745	OTHER	1	0	0	0	0	0		AVZ42745
AVZ42746.1 hypothetical protein ZMO1_ZMO1587 _Zymomonas mobilis subsp. mobilis ZM4 _ ATCC 31821_	AVZ42746	SP	0.000192	0.999214	0.000156	0.000147	0.000139	0.000136	CS pos: 23-24. Pr: 0.9783	AVZ42746
AVZ42747.1 excinuclease ABC A subunit _Zymomonas mobilis subsp. mobilis ZM4 _ ATCC 31821_	AVZ42747	OTHER	1	0	0	0	0	0		AVZ42747
AVZ42748.1 toll_interleukin-1 receptor _TIR_ domain-containing protein _Zymomonas mobilis subsp. mobilis ZM4 _ ATCC 31821_	AVZ42748	OTHER	1	0	0	0	0	0		AVZ42748
AVZ42749.1 ABC transporter related protein _Zymomonas mobilis subsp. mobilis ZM4 _ ATCC 31821_	AVZ42749	OTHER	1	0	0	0	0	0		AVZ42749
AVZ42750.1 ABC transporter permease _Zymomonas mobilis subsp. mobilis ZM4 _ ATCC 31821_	AVZ42750	OTHER	0.999831	0.000164	2e-06	1e-06	0	1e-06		AVZ42750
AVZ42751.1 alanine racemase _Zymomonas mobilis subsp. mobilis ZM4 _ ATCC 31821_	AVZ42751	OTHER	1	0	0	0	0	0		AVZ42751
AVZ42752.1 peptidase M61 domain-containing protein _Zymomonas mobilis subsp. mobilis ZM4 _ ATCC 31821_	AVZ42752	SP	0.000325	0.998857	0.000229	0.000192	0.000185	0.000163	CS pos: 20-21. Pr: 0.9622	AVZ42752
AVZ42753.1 iron-containing alcohol dehydrogenase _Zymomonas mobilis subsp. mobilis ZM4 _ ATCC 31821_	AVZ42753	OTHER	1	0	0	0	0	0		AVZ42753
AVZ42754.1 1-deoxy-D-xylulose-5-phosphate synthase _Zymomonas mobilis subsp. mobilis ZM4 _ ATCC 31821_	AVZ42754	OTHER	1	0	0	0	0	0		AVZ42754
AVZ42755.1 hopanoid biosynthesis associated RND transporter like protein HpnN _Zymomonas mobilis subsp. mobilis ZM4 _ ATCC 31821_	AVZ42755	OTHER	0.828503	0.142834	0.005297	0.00073	0.000491	0.022162		AVZ42755
AVZ42756.1 homoserine kinase _Zymomonas mobilis subsp. mobilis ZM4 _ ATCC 31821_	AVZ42756	OTHER	1	0	0	0	0	0		AVZ42756
AVZ42757.1 ribonuclease H _Zymomonas mobilis subsp. mobilis ZM4 _ ATCC 31821_	AVZ42757	OTHER	1	0	0	0	0	0		AVZ42757
AVZ42758.1 peptidase _Zymomonas mobilis subsp. mobilis ZM4 _ ATCC 31821_	AVZ42758	TAT	0	0	0	0.999978	0	0	CS pos: 28-29. Pr: 0.9254	AVZ42758
AVZ42759.1 putative protein tyrosine phosphatase _Zymomonas mobilis subsp. mobilis ZM4 _ ATCC 31821_	AVZ42759	OTHER	1	0	0	0	0	0		AVZ42759
AVZ42760.1 phosphodiesterase I _Zymomonas mobilis subsp. mobilis ZM4 _ ATCC 31821_	AVZ42760	LIPO	0.003432	0.488731	0.502567	0.003427	0.001112	0.000704	CS pos: 24-25. Pr: 0.4653	AVZ42760
AVZ42761.1 pyruvate dehydrogenase E1 component subunit beta _Zymomonas mobilis subsp. mobilis ZM4 _ ATCC 31821_	AVZ42761	OTHER	1	0	0	0	0	0		AVZ42761
AVZ42762.1 pyruvate dehydrogenase E1 component subunit alpha _Zymomonas mobilis subsp. mobilis ZM4 _ ATCC 31821_	AVZ42762	OTHER	0.999972	7.2e-05	2e-06	0	0	0		AVZ42762
AVZ42763.2 septum formation initiator _Zymomonas mobilis subsp. mobilis ZM4 _ ATCC 31821_	AVZ42763	OTHER	0.999958	6.1e-05	0	0	0	0		AVZ42763
AVZ42764.1 enolase _Zymomonas mobilis subsp. mobilis ZM4 _ ATCC 31821_	AVZ42764	OTHER	1	2e-06	0	0	0	0		AVZ42764
AVZ42765.1 uncharacterized protein ZMO1_ZMO1609 _Zymomonas mobilis subsp. mobilis ZM4 _ ATCC 31821_	AVZ42765	OTHER	1	0	0	0	0	0		AVZ42765
AVZ42766.1 uncharacterized protein ZMO1_ZMO1610 _Zymomonas mobilis subsp. mobilis ZM4 _ ATCC 31821_	AVZ42766	OTHER	1	2e-06	0	0	0	0		AVZ42766
AVZ42767.1 uncharacterized protein ZMO1_ZMO1611 _Zymomonas mobilis subsp. mobilis ZM4 _ ATCC 31821_	AVZ42767	OTHER	1	1e-06	0	0	0	0		AVZ42767
AVZ42768.1 toluene tolerance family protein _Zymomonas mobilis subsp. mobilis ZM4 _ ATCC 31821_	AVZ42768	SP	0.001122	0.514001	0.484251	0.000237	0.000197	0.000183	CS pos: 23-24. Pr: 0.4862	AVZ42768
AVZ42769.1 rhomboid family intramembrane serine protease _Zymomonas mobilis subsp. mobilis ZM4 _ ATCC 31821_	AVZ42769	OTHER	1	0	0	0	0	0		AVZ42769
AVZ42770.1 transcription elongation factor GreA _Zymomonas mobilis subsp. mobilis ZM4 _ ATCC 31821_	AVZ42770	OTHER	1	0	0	0	0	0		AVZ42770
AVZ42771.1 carbamoyl-phosphate synthase large chain _Zymomonas mobilis subsp. mobilis ZM4 _ ATCC 31821_	AVZ42771	OTHER	0.992721	0.007145	0.000118	2.1e-05	1.2e-05	2.2e-05		AVZ42771
AVZ42772.1 carbamoyl-phosphate synthase small subunit _Zymomonas mobilis subsp. mobilis ZM4 _ ATCC 31821_	AVZ42772	OTHER	1	2e-06	0	0	0	0		AVZ42772
AVZ42773.1 GatB_YqeY domain-containing protein _Zymomonas mobilis subsp. mobilis ZM4 _ ATCC 31821_	AVZ42773	OTHER	1	0	0	0	0	0		AVZ42773
AVZ42774.1 hypothetical protein ZMO1_ZMO1620 _Zymomonas mobilis subsp. mobilis ZM4 _ ATCC 31821_	AVZ42774	OTHER	0.999995	1e-06	0	0	0	0		AVZ42774
AVZ42775.1 DNA primase _Zymomonas mobilis subsp. mobilis ZM4 _ ATCC 31821_	AVZ42775	OTHER	1	0	0	0	0	0		AVZ42775
AVZ42776.1 RNA polymerase sigma 70 subunit RpoD _Zymomonas mobilis subsp. mobilis ZM4 _ ATCC 31821_	AVZ42776	OTHER	1	0	0	0	0	0		AVZ42776
AVZ42777.1 ATP-binding protein _Zymomonas mobilis subsp. mobilis ZM4 _ ATCC 31821_	AVZ42777	OTHER	0.874526	0.124006	0.000784	0.000197	0.000153	0.000346		AVZ42777
AVZ42778.1 ribonuclease P protein component _Zymomonas mobilis subsp. mobilis ZM4 _ ATCC 31821_	AVZ42778	OTHER	1	1.1e-05	0	0	0	0		AVZ42778
AVZ42779.1 YidC translocase_secretase _Zymomonas mobilis subsp. mobilis ZM4 _ ATCC 31821_	AVZ42779	OTHER	1	7e-06	3e-06	0	0	3e-06		AVZ42779
AVZ42780.1 GTP-binding protein HSR1-related protein _Zymomonas mobilis subsp. mobilis ZM4 _ ATCC 31821_	AVZ42780	OTHER	1	0	0	0	0	0		AVZ42780
AVZ42781.1 PepSY-associated TM helix domain-containing protein _Zymomonas mobilis subsp. mobilis ZM4 _ ATCC 31821_	AVZ42781	OTHER	1	5e-06	0	0	0	0		AVZ42781
AVZ42782.1 hypothetical protein ZMO1_ZMO1629 _Zymomonas mobilis subsp. mobilis ZM4 _ ATCC 31821_	AVZ42782	OTHER	1	0	0	0	0	0		AVZ42782
AVZ42783.1 hypothetical protein ZMO1_ZMO1630 _Zymomonas mobilis subsp. mobilis ZM4 _ ATCC 31821_	AVZ42783	OTHER	1	0	0	0	0	0		AVZ42783
AVZ42784.1 TonB-dependent siderophore receptor _Zymomonas mobilis subsp. mobilis ZM4 _ ATCC 31821_	AVZ42784	SP	0.000817	0.64477	0.353281	0.000495	0.000361	0.000242	CS pos: 27-28. Pr: 0.6093	AVZ42784
AVZ42785.1 succinyl-diaminopimelate desuccinylase _Zymomonas mobilis subsp. mobilis ZM4 _ ATCC 31821_	AVZ42785	OTHER	1	0	0	0	0	0		AVZ42785
AVZ42786.1 uncharacterized protein ZMO1_ZMO1633 _Zymomonas mobilis subsp. mobilis ZM4 _ ATCC 31821_	AVZ42786	OTHER	1	6e-06	0	0	0	0		AVZ42786
AVZ42787.1 Smr domain-containing protein _Zymomonas mobilis subsp. mobilis ZM4 _ ATCC 31821_	AVZ42787	OTHER	1	0	0	0	0	0		AVZ42787
AVZ42788.1 membrane-bound lytic murein transglycosylase MltA _Zymomonas mobilis subsp. mobilis ZM4 _ ATCC 31821_	AVZ42788	LIPO	0.00031	0.006603	0.993003	8e-05	2.2e-05	6e-06	CS pos: 31-32. Pr: 0.9898	AVZ42788
AVZ42789.1 hypothetical protein ZMO1_ZMO1635 _Zymomonas mobilis subsp. mobilis ZM4 _ ATCC 31821_	AVZ42789	LIPO	0	0	1	0	0	0	CS pos: 16-17. Pr: 0.9963	AVZ42789
AVZ42790.1 import inner membrane translocase subunit Tim44 _Zymomonas mobilis subsp. mobilis ZM4 _ ATCC 31821_	AVZ42790	OTHER	1	2.4e-05	1e-05	0	0	1e-06		AVZ42790
AVZ42791.1 protein-export protein SecB _Zymomonas mobilis subsp. mobilis ZM4 _ ATCC 31821_	AVZ42791	OTHER	1	0	0	0	0	0		AVZ42791
AVZ42792.1 integral membrane protein MviN _Zymomonas mobilis subsp. mobilis ZM4 _ ATCC 31821_	AVZ42792	OTHER	1	1e-06	0	0	0	0		AVZ42792
AVZ42793.1 tryptophanyl-tRNA synthetase _Zymomonas mobilis subsp. mobilis ZM4 _ ATCC 31821_	AVZ42793	OTHER	1	0	0	0	0	0		AVZ42793
AVZ42794.1 uncharacterized protein ZMO1_ZMO1641 _Zymomonas mobilis subsp. mobilis ZM4 _ ATCC 31821_	AVZ42794	LIPO	0	2e-06	1	0	0	0	CS pos: 20-21. Pr: 0.9916	AVZ42794
AVZ42795.1 anhydro-N-acetylmuramic acid kinase AnmK _Zymomonas mobilis subsp. mobilis ZM4 _ ATCC 31821_	AVZ42795	OTHER	1	2.1e-05	0	0	0	0		AVZ42795
AVZ42796.1 tyrosine--tRNA ligase _Zymomonas mobilis subsp. mobilis ZM4 _ ATCC 31821_	AVZ42796	OTHER	1	0	0	0	0	0		AVZ42796
AVZ42797.1 ATP-dependent DNA helicase RecG _Zymomonas mobilis subsp. mobilis ZM4 _ ATCC 31821_	AVZ42797	OTHER	0.999783	0.000207	1.3e-05	1e-06	1e-06	5e-06		AVZ42797
AVZ42798.1 transcription-repair coupling factor _Zymomonas mobilis subsp. mobilis ZM4 _ ATCC 31821_	AVZ42798	OTHER	1	0	0	0	0	0		AVZ42798
AVZ42799.1 2-amino-4-hydroxy-6- hydroxymethyldihydropteridine pyrophosphokinase _Zymomonas mobilis subsp. mobilis ZM4 _ ATCC 31821_	AVZ42799	OTHER	1	2e-06	0	0	0	0		AVZ42799
AVZ42800.2 uracil-DNA glycosylase _Zymomonas mobilis subsp. mobilis ZM4 _ ATCC 31821_	AVZ42800	OTHER	1	0	0	0	0	0		AVZ42800
AVZ42801.1 gluconolactonase _Zymomonas mobilis subsp. mobilis ZM4 _ ATCC 31821_	AVZ42801	TAT	0	0	0	1	0	0	CS pos: 35-36. Pr: 0.8834	AVZ42801
AVZ42802.1 beta-lactamase _Zymomonas mobilis subsp. mobilis ZM4 _ ATCC 31821_	AVZ42802	OTHER	1	0	0	0	0	0		AVZ42802
AVZ42803.1 signal transduction protein _Zymomonas mobilis subsp. mobilis ZM4 _ ATCC 31821_	AVZ42803	OTHER	1	0	0	0	0	0		AVZ42803
AVZ42804.1 2-nitropropane dioxygenase NPD _Zymomonas mobilis subsp. mobilis ZM4 _ ATCC 31821_	AVZ42804	OTHER	1	2e-06	0	0	0	0		AVZ42804
AVZ42805.1 aspartate kinase _Zymomonas mobilis subsp. mobilis ZM4 _ ATCC 31821_	AVZ42805	OTHER	1	0	0	0	0	0		AVZ42805
AVZ42806.1 ubiquinone biosynthesis O-methyltransferase _Zymomonas mobilis subsp. mobilis ZM4 _ ATCC 31821_	AVZ42806	OTHER	1	0	0	0	0	0		AVZ42806
AVZ42807.1 AhpC_TSA family antioxidant protein _Zymomonas mobilis subsp. mobilis ZM4 _ ATCC 31821_	AVZ42807	SP	0.077558	0.919424	0.001322	0.000666	0.000463	0.000538	CS pos: 32-33. Pr: 0.7567	AVZ42807
AVZ42808.1 XRE family transcriptional regulator _Zymomonas mobilis subsp. mobilis ZM4 _ ATCC 31821_	AVZ42808	OTHER	1	0	0	0	0	0		AVZ42808
AVZ42809.1 uncharacterized protein ZMO1_ZMO1657 _Zymomonas mobilis subsp. mobilis ZM4 _ ATCC 31821_	AVZ42809	SP	0.030977	0.94186	0.024239	0.001918	0.000566	0.000411	CS pos: 30-31. Pr: 0.9088	AVZ42809
AVZ42810.1 tRNA_Ile_-lysidine synthetase _Zymomonas mobilis subsp. mobilis ZM4 _ ATCC 31821_	AVZ42810	OTHER	1	1e-06	0	0	0	0		AVZ42810
AVZ42811.1 ATP-dependent metalloprotease FtsH _Zymomonas mobilis subsp. mobilis ZM4 _ ATCC 31821_	AVZ42811	OTHER	0.999842	0.000168	0	0	0	0		AVZ42811
AVZ42812.1 uncharacterized protein ZMO1_ZMO1660 _Zymomonas mobilis subsp. mobilis ZM4 _ ATCC 31821_	AVZ42812	SP	0.000349	0.998962	0.000179	0.000172	0.000151	0.000139	CS pos: 23-24. Pr: 0.9679	AVZ42812
AVZ42813.1 gamma-glutamyl phosphate reductase _Zymomonas mobilis subsp. mobilis ZM4 _ ATCC 31821_	AVZ42813	OTHER	1	2e-06	0	0	0	0		AVZ42813
AVZ42814.1 nicotinate-nicotinamide nucleotide adenylyltransferase _Zymomonas mobilis subsp. mobilis ZM4 _ ATCC 31821_	AVZ42814	OTHER	1	0	0	0	0	0		AVZ42814
AVZ42815.1 ribosome silencing factor RsfS _Zymomonas mobilis subsp. mobilis ZM4 _ ATCC 31821_	AVZ42815	OTHER	1	0	0	0	0	0		AVZ42815
AVZ42816.1 rRNA large subunit methyltransferase H RlmH _Zymomonas mobilis subsp. mobilis ZM4 _ ATCC 31821_	AVZ42816	OTHER	1	0	0	0	0	0		AVZ42816
AVZ42817.1 peptidase M23 _Zymomonas mobilis subsp. mobilis ZM4 _ ATCC 31821_	AVZ42817	SP	0.001433	0.782948	0.214645	0.000333	0.000333	0.000284	CS pos: 33-34. Pr: 0.7286	AVZ42817
AVZ42818.1 CtpA _carboxyl-terminal protease_ family protein _Zymomonas mobilis subsp. mobilis ZM4 _ ATCC 31821_	AVZ42818	SP	0.000267	0.999013	0.00019	0.000207	0.000168	0.000153	CS pos: 29-30. Pr: 0.9723	AVZ42818
AVZ42819.1 disulfide bond formation protein DsbB _Zymomonas mobilis subsp. mobilis ZM4 _ ATCC 31821_	AVZ42819	OTHER	1	7e-06	0	0	0	0		AVZ42819
AVZ42820.1 2-octaprenylphenol hydroxylase COQ7_UbiB _Zymomonas mobilis subsp. mobilis ZM4 _ ATCC 31821_	AVZ42820	OTHER	1	0	0	0	0	0		AVZ42820
AVZ42821.2 uncharacterized protein ZMO1_ZMO1670 _Zymomonas mobilis subsp. mobilis ZM4 _ ATCC 31821_	AVZ42821	SP	0.331471	0.661411	0.004354	0.001464	0.000597	0.00069	CS pos: 33-34. Pr: 0.5894	AVZ42821
AVZ42822.1 uncharacterized protein ZMO1_ZMO1671 _Zymomonas mobilis subsp. mobilis ZM4 _ ATCC 31821_	AVZ42822	SP	0.010057	0.988614	0.000618	0.000256	0.000216	0.000212	CS pos: 32-33. Pr: 0.9337	AVZ42822
AVZ42823.1 uncharacterized protein ZMO1_ZMO1672 _Zymomonas mobilis subsp. mobilis ZM4 _ ATCC 31821_	AVZ42823	SP	0.000275	0.999048	0.000164	0.000178	0.000149	0.000141	CS pos: 27-28. Pr: 0.9760	AVZ42823
AVZ42824.1 hypothetical protein ZMO1_ZMO2024 _Zymomonas mobilis subsp. mobilis ZM4 _ ATCC 31821_	AVZ42824	OTHER	0.999989	3.8e-05	0	0	0	0		AVZ42824
AVZ42825.1 aldo_keto reductase _Zymomonas mobilis subsp. mobilis ZM4 _ ATCC 31821_	AVZ42825	OTHER	1	9e-06	1e-06	0	0	0		AVZ42825
AVZ42826.1 protein-disulfide isomerase-like protein _Zymomonas mobilis subsp. mobilis ZM4 _ ATCC 31821_	AVZ42826	LIPO	0	3e-06	1	0	0	0	CS pos: 24-25. Pr: 0.9927	AVZ42826
AVZ42827.1 DUF721 domain-containing protein _Zymomonas mobilis subsp. mobilis ZM4 _ ATCC 31821_	AVZ42827	OTHER	1	0	0	0	0	0		AVZ42827
AVZ42828.1 A_G-specific adenine glycosylase _Zymomonas mobilis subsp. mobilis ZM4 _ ATCC 31821_	AVZ42828	OTHER	1	0	0	0	0	0		AVZ42828
AVZ42829.1 prephenate dehydratase _Zymomonas mobilis subsp. mobilis ZM4 _ ATCC 31821_	AVZ42829	OTHER	0.998395	0.00163	6e-06	3e-06	1e-06	3e-06		AVZ42829
AVZ42830.1 YgdH family protein _Zymomonas mobilis subsp. mobilis ZM4 _ ATCC 31821_	AVZ42830	OTHER	1	0	0	0	0	0		AVZ42830
AVZ42831.1 extensin family protein _Zymomonas mobilis subsp. mobilis ZM4 _ ATCC 31821_	AVZ42831	LIPO	0	1.1e-05	1	0	0	0	CS pos: 17-18. Pr: 0.9933	AVZ42831
AVZ42832.1 aspartate-alanine antiporter _Zymomonas mobilis subsp. mobilis ZM4 _ ATCC 31821_	AVZ42832	OTHER	1	0	0	0	0	0		AVZ42832
AVZ42833.1 aspartate_methionine_tyrosine aminotransferase _Zymomonas mobilis subsp. mobilis ZM4 _ ATCC 31821_	AVZ42833	OTHER	1	0	0	0	0	0		AVZ42833
AVZ42834.1 type 2 L-asparaginase _Zymomonas mobilis subsp. mobilis ZM4 _ ATCC 31821_	AVZ42834	SP	0.000797	0.998257	0.000356	0.000199	0.000181	0.000174	CS pos: 29-30. Pr: 0.9307	AVZ42834
AVZ42835.1 phosphoserine aminotransferase _Zymomonas mobilis subsp. mobilis ZM4 _ ATCC 31821_	AVZ42835	OTHER	1	0	0	0	0	0		AVZ42835
AVZ42836.1 D-3-phosphoglycerate dehydrogenase _Zymomonas mobilis subsp. mobilis ZM4 _ ATCC 31821_	AVZ42836	OTHER	1	0	0	0	0	0		AVZ42836
AVZ42837.1 ATP phosphoribosyltransferase regulatory subunit HisZ _Zymomonas mobilis subsp. mobilis ZM4 _ ATCC 31821_	AVZ42837	OTHER	1	0	0	0	0	0		AVZ42837
AVZ42838.1 adenylosuccinate synthase _Zymomonas mobilis subsp. mobilis ZM4 _ ATCC 31821_	AVZ42838	OTHER	1	1e-06	0	0	0	0		AVZ42838
AVZ42839.1 folate-binding protein YgfZ _Zymomonas mobilis subsp. mobilis ZM4 _ ATCC 31821_	AVZ42839	OTHER	1	0	0	0	0	0		AVZ42839
AVZ42840.1 multifunctional complex type dihydroorotase _Zymomonas mobilis subsp. mobilis ZM4 _ ATCC 31821_	AVZ42840	OTHER	1	0	0	0	0	0		AVZ42840
AVZ42841.1 chaperone DnaJ domain protein _Zymomonas mobilis subsp. mobilis ZM4 _ ATCC 31821_	AVZ42841	OTHER	1	0	0	0	0	0		AVZ42841
AVZ42842.1 YihY_virulence factor BrkB family protein _Zymomonas mobilis subsp. mobilis ZM4 _ ATCC 31821_	AVZ42842	OTHER	0.999767	0.000226	2e-06	0	0	3e-06		AVZ42842
AVZ42843.1 enoyl-_acyl-carrier-protein_ reductase FabI _Zymomonas mobilis subsp. mobilis ZM4 _ ATCC 31821_	AVZ42843	OTHER	1	0	0	0	0	0		AVZ42843
AVZ42844.1 chorismate synthase _Zymomonas mobilis subsp. mobilis ZM4 _ ATCC 31821_	AVZ42844	OTHER	1	0	0	0	0	0		AVZ42844
AVZ42845.1 TonB-dependent receptor _Zymomonas mobilis subsp. mobilis ZM4 _ ATCC 31821_	AVZ42845	SP	0.001126	0.598794	0.399314	0.000271	0.000244	0.000225	CS pos: 23-24. Pr: 0.5671	AVZ42845
AVZ42846.1 L,D-peptidoglycan transpeptidase YkuD _Zymomonas mobilis subsp. mobilis ZM4 _ ATCC 31821_	AVZ42846	OTHER	1	1.3e-05	0	0	0	0		AVZ42846
AVZ42847.1 putative NADPH_quinone reductase-related Zn-dependent oxidoreductase _Zymomonas mobilis subsp. mobilis ZM4 _ ATCC 31821_	AVZ42847	OTHER	1	0	0	0	0	0		AVZ42847
AVZ42848.1 HxlR family transcriptional regulator _Zymomonas mobilis subsp. mobilis ZM4 _ ATCC 31821_	AVZ42848	OTHER	1	0	0	0	0	0		AVZ42848
AVZ42849.1 GTP cyclohydrolase II _Zymomonas mobilis subsp. mobilis ZM4 _ ATCC 31821_	AVZ42849	OTHER	1	0	0	0	0	0		AVZ42849
AVZ42850.1 exodeoxyribonuclease III XthA _Zymomonas mobilis subsp. mobilis ZM4 _ ATCC 31821_	AVZ42850	OTHER	1	0	0	0	0	0		AVZ42850
AVZ42851.1 uncharacterized protein ZMO1_ZMO1700 _Zymomonas mobilis subsp. mobilis ZM4 _ ATCC 31821_	AVZ42851	OTHER	1	0	0	0	0	0		AVZ42851
AVZ42852.1 outer membrane lipoprotein carrier protein LolA _Zymomonas mobilis subsp. mobilis ZM4 _ ATCC 31821_	AVZ42852	SP	0.003454	0.945401	0.027854	0.022364	0.000631	0.000262	CS pos: 35-36. Pr: 0.9009	AVZ42852
AVZ42853.2 DNA translocase FtsK _Zymomonas mobilis subsp. mobilis ZM4 _ ATCC 31821_	AVZ42853	OTHER	1	6e-06	0	0	0	0		AVZ42853
AVZ42854.1 ubiquinone biosynthesis hydroxylase UbiH_UbiF_VisC_COQ6 family _Zymomonas mobilis subsp. mobilis ZM4 _ ATCC 31821_	AVZ42854	OTHER	1	1e-06	0	0	0	0		AVZ42854
AVZ42855.1 ATP-dependent protease La _LON_ substrate-binding domain _Zymomonas mobilis subsp. mobilis ZM4 _ ATCC 31821_	AVZ42855	OTHER	0.997356	0.002567	7.3e-05	6e-06	3e-06	6e-06		AVZ42855
AVZ42856.1 thioredoxin domain-containing protein _Zymomonas mobilis subsp. mobilis ZM4 _ ATCC 31821_	AVZ42856	OTHER	1	1e-06	0	0	0	0		AVZ42856
AVZ42857.1 orotate phosphoribosyltransferase _Zymomonas mobilis subsp. mobilis ZM4 _ ATCC 31821_	AVZ42857	OTHER	1	0	0	0	0	0		AVZ42857
AVZ42858.1 pyridoxal phosphate biosynthetic protein PdxJ _Zymomonas mobilis subsp. mobilis ZM4 _ ATCC 31821_	AVZ42858	OTHER	1	0	0	0	0	0		AVZ42858
AVZ42859.1 Holo-_acyl-carrier-protein_ synthase _Zymomonas mobilis subsp. mobilis ZM4 _ ATCC 31821_	AVZ42859	OTHER	1	1e-06	0	0	0	0		AVZ42859
AVZ42860.1 signal peptidase I _Zymomonas mobilis subsp. mobilis ZM4 _ ATCC 31821_	AVZ42860	OTHER	1	4e-06	0	0	0	0		AVZ42860
AVZ42861.1 AI-2E family transporter _Zymomonas mobilis subsp. mobilis ZM4 _ ATCC 31821_	AVZ42861	OTHER	1	2.9e-05	0	0	0	0		AVZ42861
AVZ42862.1 peptidylprolyl isomerase FKBP-type _Zymomonas mobilis subsp. mobilis ZM4 _ ATCC 31821_	AVZ42862	SP	0.071556	0.917496	0.008732	0.001506	0.000404	0.000271	CS pos: 36-37. Pr: 0.8464	AVZ42862
AVZ42863.1 ribosomal protein S21 _Zymomonas mobilis subsp. mobilis ZM4 _ ATCC 31821_	AVZ42863	OTHER	1	0	0	0	0	0		AVZ42863
AVZ42864.1 biopolymer transport protein ExbD_TolR _Zymomonas mobilis subsp. mobilis ZM4 _ ATCC 31821_	AVZ42864	OTHER	0.997319	0.002724	5e-06	4e-06	4e-06	1.4e-05		AVZ42864
AVZ42865.1 biopolymer transport protein ExbD_TolR _Zymomonas mobilis subsp. mobilis ZM4 _ ATCC 31821_	AVZ42865	OTHER	0.999979	8e-05	0	0	0	0		AVZ42865
AVZ42866.1 MotA_TolQ_ExbB proton channel _Zymomonas mobilis subsp. mobilis ZM4 _ ATCC 31821_	AVZ42866	OTHER	1	3.2e-05	0	0	0	0		AVZ42866
AVZ42867.1 TonB family protein _Zymomonas mobilis subsp. mobilis ZM4 _ ATCC 31821_	AVZ42867	OTHER	0.998821	0.000976	1.1e-05	1.5e-05	6e-06	0.000206		AVZ42867
AVZ42868.1 uncharacterized protein ZMO1_ZMO1718 _Zymomonas mobilis subsp. mobilis ZM4 _ ATCC 31821_	AVZ42868	SP	0.000312	0.998937	0.000259	0.000181	0.000154	0.000134	CS pos: 23-24. Pr: 0.9563	AVZ42868
AVZ42869.1 fructokinase _Zymomonas mobilis subsp. mobilis ZM4 _ ATCC 31821_	AVZ42869	OTHER	1	3e-06	0	0	0	0		AVZ42869
AVZ42870.1 DNA-directed RNA polymerase omega subunit _Zymomonas mobilis subsp. mobilis ZM4 _ ATCC 31821_	AVZ42870	OTHER	1	0	0	0	0	0		AVZ42870
AVZ42871.1 glyoxalase_bleomycin resistance protein dioxygenase _Zymomonas mobilis subsp. mobilis ZM4 _ ATCC 31821_	AVZ42871	OTHER	1	0	0	0	0	0		AVZ42871
AVZ42872.1 Zn-dependent alcohol dehydrogenases class III _Zymomonas mobilis subsp. mobilis ZM4 _ ATCC 31821_	AVZ42872	OTHER	1	1e-06	0	0	0	0		AVZ42872
AVZ42873.1 laccase _Zymomonas mobilis subsp. mobilis ZM4 _ ATCC 31821_	AVZ42873	OTHER	1	0	0	0	0	0		AVZ42873
AVZ42874.1 uncharacterized protein ZMO1_ZMO2026 _Zymomonas mobilis subsp. mobilis ZM4 _ ATCC 31821_	AVZ42874	OTHER	0.999968	2.7e-05	0	0	0	0		AVZ42874
AVZ42875.1 UDP-N-acetylglucosamine 1-carboxyvinyltransferase _Zymomonas mobilis subsp. mobilis ZM4 _ ATCC 31821_	AVZ42875	OTHER	1	0	0	0	0	0		AVZ42875
AVZ42876.1 ATP-dependent Clp protease adaptor protein ClpS _Zymomonas mobilis subsp. mobilis ZM4 _ ATCC 31821_	AVZ42876	OTHER	1	0	0	0	0	0		AVZ42876
AVZ42877.1 aminotransferase class I and II _Zymomonas mobilis subsp. mobilis ZM4 _ ATCC 31821_	AVZ42877	OTHER	1	0	0	0	0	0		AVZ42877
AVZ42878.1 uncharacterized protein ZMO1_ZMO1728 _Zymomonas mobilis subsp. mobilis ZM4 _ ATCC 31821_	AVZ42878	OTHER	0.506266	0.490873	0.001165	0.000572	0.000358	0.000759		AVZ42878
AVZ42879.1 hypothetical protein ZMO1_ZMO1729 _Zymomonas mobilis subsp. mobilis ZM4 _ ATCC 31821_	AVZ42879	OTHER	1	0	0	0	0	0		AVZ42879
AVZ42880.1 serine O-acetyltransferase _Zymomonas mobilis subsp. mobilis ZM4 _ ATCC 31821_	AVZ42880	OTHER	0.999702	0.00025	1.5e-05	2e-06	1e-06	2.9e-05		AVZ42880
AVZ42881.1 alkyl hydroperoxide reductase _Zymomonas mobilis subsp. mobilis ZM4 _ ATCC 31821_	AVZ42881	OTHER	1	0	0	0	0	0		AVZ42881
AVZ42882.1 transcriptional regulator OxyR _Zymomonas mobilis subsp. mobilis ZM4 _ ATCC 31821_	AVZ42882	OTHER	1	1e-06	0	0	0	0		AVZ42882
AVZ42883.1 uncharacterized protein ZMO1_ZMO1734 _Zymomonas mobilis subsp. mobilis ZM4 _ ATCC 31821_	AVZ42883	OTHER	1	0	0	0	0	0		AVZ42883
AVZ42884.1 glycosyl transferase family 1 _Zymomonas mobilis subsp. mobilis ZM4 _ ATCC 31821_	AVZ42884	OTHER	1	0	0	0	0	0		AVZ42884
AVZ42885.1 LytTR family two component transcriptional regulator _Zymomonas mobilis subsp. mobilis ZM4 _ ATCC 31821_	AVZ42885	OTHER	1	0	0	0	0	0		AVZ42885
AVZ42886.1 signal transduction histidine kinase LytS _Zymomonas mobilis subsp. mobilis ZM4 _ ATCC 31821_	AVZ42886	OTHER	1	3e-06	0	0	0	0		AVZ42886
AVZ42887.1 DUF3297 domain-containing protein _Zymomonas mobilis subsp. mobilis ZM4 _ ATCC 31821_	AVZ42887	OTHER	1	0	0	0	0	0		AVZ42887
AVZ42888.1 GTP-binding elongation factor 4 LepA _Zymomonas mobilis subsp. mobilis ZM4 _ ATCC 31821_	AVZ42888	OTHER	1	0	0	0	0	0		AVZ42888
AVZ42889.1 bis_5_nucleosyl_-tetraphosphatase ApaH _Zymomonas mobilis subsp. mobilis ZM4 _ ATCC 31821_	AVZ42889	OTHER	1	1e-06	0	0	0	0		AVZ42889
AVZ42890.1 methionine synthase MetH2 _Zymomonas mobilis subsp. mobilis ZM4 _ ATCC 31821_	AVZ42890	OTHER	1	0	0	0	0	0		AVZ42890
AVZ42891.1 5-methyltetrahydrofolate--homocysteine methyltransferase MetH1 _Zymomonas mobilis subsp. mobilis ZM4 _ ATCC 31821_	AVZ42891	OTHER	1	0	0	0	0	0		AVZ42891
AVZ42892.1 5,10-methylenetetrahydrofolate reductase _Zymomonas mobilis subsp. mobilis ZM4 _ ATCC 31821_	AVZ42892	OTHER	1	0	0	0	0	0		AVZ42892
AVZ42893.1 ArsR family transcriptional regulator _Zymomonas mobilis subsp. mobilis ZM4 _ ATCC 31821_	AVZ42893	OTHER	1	0	0	0	0	0		AVZ42893
AVZ42894.1 lipoprotein MlaA _Zymomonas mobilis subsp. mobilis ZM4 _ ATCC 31821_	AVZ42894	LIPO	0	2e-06	1	0	0	0	CS pos: 23-24. Pr: 0.9938	AVZ42894
AVZ42895.1 inhibitor I42 domain-containing protein _Zymomonas mobilis subsp. mobilis ZM4 _ ATCC 31821_	AVZ42895	SP	0.000232	0.999123	0.000149	0.00017	0.00015	0.000142	CS pos: 18-19. Pr: 0.9801	AVZ42895
AVZ42896.1 uncharacterized protein ZMO1_ZMO1751 _Zymomonas mobilis subsp. mobilis ZM4 _ ATCC 31821_	AVZ42896	LIPO	0	0	1	0	0	0	CS pos: 19-20. Pr: 0.9967	AVZ42896
AVZ42897.1 uncharacterized protein ZMO1_ZMO1752 _Zymomonas mobilis subsp. mobilis ZM4 _ ATCC 31821_	AVZ42897	LIPO	0	2e-06	1	0	0	0	CS pos: 22-23. Pr: 0.9930	AVZ42897
AVZ42898.1 ferredoxin--NADP___ reductase Fpr _Zymomonas mobilis subsp. mobilis ZM4 _ ATCC 31821_	AVZ42898	OTHER	1	0	0	0	0	0		AVZ42898
AVZ42899.1 succinate-semialdehyde dehydrogenase SSADH _Zymomonas mobilis subsp. mobilis ZM4 _ ATCC 31821_	AVZ42899	OTHER	1	1e-06	0	0	0	0		AVZ42899
AVZ42900.1 thymidylate synthase _Zymomonas mobilis subsp. mobilis ZM4 _ ATCC 31821_	AVZ42900	OTHER	1	0	0	0	0	0		AVZ42900
AVZ42901.1 gluconate transporter GntP _Zymomonas mobilis subsp. mobilis ZM4 _ ATCC 31821_	AVZ42901	OTHER	1	0	0	0	0	0		AVZ42901
AVZ42902.1 gluconate kinase GntK _Zymomonas mobilis subsp. mobilis ZM4 _ ATCC 31821_	AVZ42902	OTHER	0.999947	0.000105	8e-06	0	0	0		AVZ42902
AVZ42903.1 outer membrane assembly lipoprotein YfiO _Zymomonas mobilis subsp. mobilis ZM4 _ ATCC 31821_	AVZ42903	LIPO	0	1e-06	1	0	0	0	CS pos: 23-24. Pr: 0.9956	AVZ42903
AVZ42904.1 HNH endonuclease _Zymomonas mobilis subsp. mobilis ZM4 _ ATCC 31821_	AVZ42904	OTHER	1	6e-05	1e-06	0	0	0		AVZ42904
AVZ42905.1 penicillin-binding protein activator _Zymomonas mobilis subsp. mobilis ZM4 _ ATCC 31821_	AVZ42905	LIPO	3e-06	6.7e-05	0.999961	1e-06	0	0	CS pos: 26-27. Pr: 0.9885	AVZ42905
AVZ42906.1 ribosomal RNA small subunit methyltransferase I RsmI _Zymomonas mobilis subsp. mobilis ZM4 _ ATCC 31821_	AVZ42906	OTHER	1	0	0	0	0	0		AVZ42906
AVZ42907.1 UPF0102 domain-containing protein _Zymomonas mobilis subsp. mobilis ZM4 _ ATCC 31821_	AVZ42907	OTHER	1	0	0	0	0	0		AVZ42907
AVZ42908.1 uncharacterized protein ZMO1_ZMO1763 _Zymomonas mobilis subsp. mobilis ZM4 _ ATCC 31821_	AVZ42908	LIPO	2.9e-05	1e-06	1	0	0	0	CS pos: 11-12. Pr: 0.9894	AVZ42908
AVZ42909.1 murein L,D-transpeptidase YcbB_YkuD-like protein _Zymomonas mobilis subsp. mobilis ZM4 _ ATCC 31821_	AVZ42909	OTHER	1	0	0	0	0	0		AVZ42909
AVZ42910.1 zinc transporter ZntB _Zymomonas mobilis subsp. mobilis ZM4 _ ATCC 31821_	AVZ42910	OTHER	1	0	0	0	0	0		AVZ42910
AVZ42911.1 UTP-glucose-1-phosphate uridylyltransferase _Zymomonas mobilis subsp. mobilis ZM4 _ ATCC 31821_	AVZ42911	OTHER	1	0	0	0	0	0		AVZ42911
AVZ42912.1 diaminopimelate decarboxylase _Zymomonas mobilis subsp. mobilis ZM4 _ ATCC 31821_	AVZ42912	OTHER	1	0	0	0	0	0		AVZ42912
AVZ42913.1 uncharacterized protein ZMO1_ZMO1769 _Zymomonas mobilis subsp. mobilis ZM4 _ ATCC 31821_	AVZ42913	LIPO	0	0	1	0	0	0	CS pos: 20-21. Pr: 0.9892	AVZ42913
AVZ42914.1 argininosuccinate lyase _Zymomonas mobilis subsp. mobilis ZM4 _ ATCC 31821_	AVZ42914	OTHER	1	0	0	0	0	0		AVZ42914
AVZ42915.1 iron-containing alcohol dehydrogenase _Zymomonas mobilis subsp. mobilis ZM4 _ ATCC 31821_	AVZ42915	OTHER	1	0	0	0	0	0		AVZ42915
AVZ42916.2 NAD_P_H quinone oxidoreductase PIG3 family _Zymomonas mobilis subsp. mobilis ZM4 _ ATCC 31821_	AVZ42916	OTHER	1	0	0	0	0	0		AVZ42916
AVZ42917.1 aldo_keto reductase _Zymomonas mobilis subsp. mobilis ZM4 _ ATCC 31821_	AVZ42917	OTHER	1	0	0	0	0	0		AVZ42917
AVZ42918.1 hypothetical protein ZMO1_ZMO1775 _Zymomonas mobilis subsp. mobilis ZM4 _ ATCC 31821_	AVZ42918	OTHER	1	1e-06	0	0	0	0		AVZ42918
AVZ42919.1 aminopeptidase N _Zymomonas mobilis subsp. mobilis ZM4 _ ATCC 31821_	AVZ42919	SP	0.000915	0.997909	0.000282	0.000387	0.000263	0.00023	CS pos: 28-29. Pr: 0.9630	AVZ42919
AVZ42920.1 uncharacterized protein ZMO1_ZMO1777 _Zymomonas mobilis subsp. mobilis ZM4 _ ATCC 31821_	AVZ42920	OTHER	1	3e-06	0	0	0	0		AVZ42920
AVZ42921.1 DUF475 domain-containing protein _Zymomonas mobilis subsp. mobilis ZM4 _ ATCC 31821_	AVZ42921	OTHER	1	0	0	0	0	0		AVZ42921
AVZ42922.1 antibiotic biosynthesis monooxygenase _Zymomonas mobilis subsp. mobilis ZM4 _ ATCC 31821_	AVZ42922	SP	0.000853	0.997998	0.000265	0.000386	0.000249	0.000202	CS pos: 28-29. Pr: 0.9570	AVZ42922
AVZ42923.1 antibiotic biosynthesis monooxygenase _Zymomonas mobilis subsp. mobilis ZM4 _ ATCC 31821_	AVZ42923	OTHER	1	0	0	0	0	0		AVZ42923
AVZ42924.1 mechanosensitive ion channel MscS _Zymomonas mobilis subsp. mobilis ZM4 _ ATCC 31821_	AVZ42924	OTHER	1	1.2e-05	0	0	0	0		AVZ42924
AVZ42925.1 hypothetical protein ZMO1_ZMO1782 _Zymomonas mobilis subsp. mobilis ZM4 _ ATCC 31821_	AVZ42925	OTHER	1	1e-06	0	0	0	0		AVZ42925
AVZ42926.1 hypothetical protein ZMO1_ZMO1784 _Zymomonas mobilis subsp. mobilis ZM4 _ ATCC 31821_	AVZ42926	OTHER	0.999982	4e-05	0	0	0	0		AVZ42926
AVZ42927.1 mechanosensitive ion channel MscS _Zymomonas mobilis subsp. mobilis ZM4 _ ATCC 31821_	AVZ42927	OTHER	1	1.2e-05	0	0	0	0		AVZ42927
AVZ42928.1 uncharacterized protein ZMO1_ZMO1786 _Zymomonas mobilis subsp. mobilis ZM4 _ ATCC 31821_	AVZ42928	OTHER	1	1e-06	0	0	0	0		AVZ42928
AVZ42929.1 hypothetical protein ZMO1_ZMO1787 _Zymomonas mobilis subsp. mobilis ZM4 _ ATCC 31821_	AVZ42929	OTHER	1	0	0	0	0	0		AVZ42929
AVZ42930.1 uncharacterized protein ZMO1_ZMO1788 _Zymomonas mobilis subsp. mobilis ZM4 _ ATCC 31821_	AVZ42930	SP	0.240209	0.716251	0.04163	0.000928	0.000435	0.000514	CS pos: 29-30. Pr: 0.6521	AVZ42930
AVZ42931.1 ABC transporter related protein _Zymomonas mobilis subsp. mobilis ZM4 _ ATCC 31821_	AVZ42931	OTHER	0.999986	5.2e-05	0	0	0	0		AVZ42931
AVZ42932.1 dihydroxy-acid dehydratase _Zymomonas mobilis subsp. mobilis ZM4 _ ATCC 31821_	AVZ42932	OTHER	1	0	0	0	0	0		AVZ42932
AVZ42933.1 LysR family transcriptional regulator _Zymomonas mobilis subsp. mobilis ZM4 _ ATCC 31821_	AVZ42933	OTHER	1	0	0	0	0	0		AVZ42933
AVZ42934.1 uncharacterized protein ZMO1_ZMO1794 _Zymomonas mobilis subsp. mobilis ZM4 _ ATCC 31821_	AVZ42934	OTHER	1	0	0	0	0	0		AVZ42934
AVZ42935.1 3-phosphoshikimate 1-carboxyvinyltransferase _Zymomonas mobilis subsp. mobilis ZM4 _ ATCC 31821_	AVZ42935	OTHER	1	4e-06	0	0	0	0		AVZ42935
AVZ42936.1 cytidylate kinase _Zymomonas mobilis subsp. mobilis ZM4 _ ATCC 31821_	AVZ42936	OTHER	1	2e-06	0	0	0	0		AVZ42936
AVZ42937.1 ribosomal protein S1 _Zymomonas mobilis subsp. mobilis ZM4 _ ATCC 31821_	AVZ42937	OTHER	1	0	0	0	0	0		AVZ42937
AVZ42938.1 PhzF family phenazine biosynthesis protein _Zymomonas mobilis subsp. mobilis ZM4 _ ATCC 31821_	AVZ42938	OTHER	1	0	0	0	0	0		AVZ42938
AVZ42939.1 integration host factor beta subunit _Zymomonas mobilis subsp. mobilis ZM4 _ ATCC 31821_	AVZ42939	OTHER	1	0	0	0	0	0		AVZ42939
AVZ42940.1 hypothetical protein ZMO1_ZMO2027 _Zymomonas mobilis subsp. mobilis ZM4 _ ATCC 31821_	AVZ42940	OTHER	0.999992	0	0	0	0	0		AVZ42940
AVZ42941.1 hypothetical protein ZMO1_ZMO1802 _Zymomonas mobilis subsp. mobilis ZM4 _ ATCC 31821_	AVZ42941	OTHER	0.999983	1.1e-05	0	0	0	3e-06		AVZ42941
AVZ42942.1 amino acid permease-associated region _Zymomonas mobilis subsp. mobilis ZM4 _ ATCC 31821_	AVZ42942	OTHER	0.999954	6.1e-05	0	0	0	0		AVZ42942
AVZ42943.1 HAD superfamily phosphoglycolate phosphatase _Zymomonas mobilis subsp. mobilis ZM4 _ ATCC 31821_	AVZ42943	OTHER	1	0	0	0	0	0		AVZ42943
AVZ42944.1 maltose O-acetyltransferase _Zymomonas mobilis subsp. mobilis ZM4 _ ATCC 31821_	AVZ42944	OTHER	1	0	0	0	0	0		AVZ42944
AVZ42945.1 TonB-dependent receptor _Zymomonas mobilis subsp. mobilis ZM4 _ ATCC 31821_	AVZ42945	SP	0.044188	0.936933	0.017612	0.000612	0.00033	0.0003	CS pos: 28-29. Pr: 0.8714	AVZ42945
AVZ42946.1 RnfH family protein _Zymomonas mobilis subsp. mobilis ZM4 _ ATCC 31821_	AVZ42946	OTHER	1	0	0	0	0	0		AVZ42946
AVZ42947.1 electron transport complex RnfABCDGE type E subunit _Zymomonas mobilis subsp. mobilis ZM4 _ ATCC 31821_	AVZ42947	OTHER	0.995454	0.004418	7.5e-05	1.3e-05	7e-06	4.2e-05		AVZ42947
AVZ42948.1 electron transport complex RnfABCDGE type G subunit _Zymomonas mobilis subsp. mobilis ZM4 _ ATCC 31821_	AVZ42948	OTHER	0.999994	2.9e-05	0	0	0	0		AVZ42948
AVZ42949.1 electron transport complex RnfABCDGE type D subunit _Zymomonas mobilis subsp. mobilis ZM4 _ ATCC 31821_	AVZ42949	OTHER	0.999217	0.000792	0	0	0	0		AVZ42949
AVZ42950.1 electron transport complex RnfABCDGE type C subunit _Zymomonas mobilis subsp. mobilis ZM4 _ ATCC 31821_	AVZ42950	OTHER	1	1e-06	0	0	0	0		AVZ42950
AVZ42951.1 electron transport complex RnfABCDGE type B subunit _Zymomonas mobilis subsp. mobilis ZM4 _ ATCC 31821_	AVZ42951	OTHER	0.991309	0.008615	4.1e-05	3e-05	1.8e-05	4.1e-05		AVZ42951
AVZ42952.1 electron transport complex RnfABCDGE type A subunit _Zymomonas mobilis subsp. mobilis ZM4 _ ATCC 31821_	AVZ42952	OTHER	1	0	0	0	0	0		AVZ42952
AVZ42953.1 TonB-dependent siderophore receptor _Zymomonas mobilis subsp. mobilis ZM4 _ ATCC 31821_	AVZ42953	OTHER	1	7e-06	0	0	0	0		AVZ42953
AVZ42954.1 nif-specific transcriptional activator NifA _Zymomonas mobilis subsp. mobilis ZM4 _ ATCC 31821_	AVZ42954	OTHER	1	0	0	0	0	0		AVZ42954
AVZ42955.1 nitrogenase cofactor biosynthesis protein NifB _Zymomonas mobilis subsp. mobilis ZM4 _ ATCC 31821_	AVZ42955	OTHER	1	2.6e-05	0	0	0	0		AVZ42955
AVZ42956.1 4Fe-4S ferredoxin iron-sulfur binding domain protein _Zymomonas mobilis subsp. mobilis ZM4 _ ATCC 31821_	AVZ42956	OTHER	1	1.2e-05	0	0	0	0		AVZ42956
AVZ42957.1 NifZ family protein _Zymomonas mobilis subsp. mobilis ZM4 _ ATCC 31821_	AVZ42957	OTHER	1	0	0	0	0	0		AVZ42957
AVZ42958.1 nitrogen fixation protein FixT_FixU _Zymomonas mobilis subsp. mobilis ZM4 _ ATCC 31821_	AVZ42958	OTHER	1	0	0	0	0	0		AVZ42958
AVZ42959.1 SIR2 family protein _Zymomonas mobilis subsp. mobilis ZM4 _ ATCC 31821_	AVZ42959	OTHER	1	0	0	0	0	0		AVZ42959
AVZ42960.1 TonB-dependent siderophore receptor _Zymomonas mobilis subsp. mobilis ZM4 _ ATCC 31821_	AVZ42960	SP	0.001118	0.996475	0.001828	0.000214	0.000191	0.000168	CS pos: 28-29. Pr: 0.9657	AVZ42960
AVZ42961.1 nitrogenase reductase iron protein _Zymomonas mobilis subsp. mobilis ZM4 _ ATCC 31821_	AVZ42961	OTHER	1	0	0	0	0	0		AVZ42961
AVZ42962.1 nitrogenase molybdenum-iron protein alpha chain _Zymomonas mobilis subsp. mobilis ZM4 _ ATCC 31821_	AVZ42962	OTHER	1	0	0	0	0	0		AVZ42962
AVZ42963.1 nitrogenase molybdenum-iron protein beta chain _Zymomonas mobilis subsp. mobilis ZM4 _ ATCC 31821_	AVZ42963	OTHER	1	1e-06	0	0	0	0		AVZ42963
AVZ42964.1 nitrogenase molybdenum-iron cofactor biosynthesis protein NifE _Zymomonas mobilis subsp. mobilis ZM4 _ ATCC 31821_	AVZ42964	OTHER	1	0	0	0	0	0		AVZ42964
AVZ42965.1 nitrogenase molybdenum-iron cofactor biosynthesis protein NifN _Zymomonas mobilis subsp. mobilis ZM4 _ ATCC 31821_	AVZ42965	OTHER	1	0	0	0	0	0		AVZ42965
AVZ42966.1 nitrogen fixation protein NifX _Zymomonas mobilis subsp. mobilis ZM4 _ ATCC 31821_	AVZ42966	OTHER	1	0	0	0	0	0		AVZ42966
AVZ42967.1 nitrogen fixation protein _Zymomonas mobilis subsp. mobilis ZM4 _ ATCC 31821_	AVZ42967	OTHER	1	2e-06	0	0	0	0		AVZ42967
AVZ42968.1 nif-specific ferredoxin III _Zymomonas mobilis subsp. mobilis ZM4 _ ATCC 31821_	AVZ42968	OTHER	1	1e-06	0	0	0	0		AVZ42968
AVZ42969.1 NifQ family protein _Zymomonas mobilis subsp. mobilis ZM4 _ ATCC 31821_	AVZ42969	OTHER	1	0	0	0	0	0		AVZ42969
AVZ42970.1 iron-sulfur cluster assembly accessory protein _Zymomonas mobilis subsp. mobilis ZM4 _ ATCC 31821_	AVZ42970	OTHER	1	0	0	0	0	0		AVZ42970
AVZ42971.1 nitrogen-fixing NifU domain protein _Zymomonas mobilis subsp. mobilis ZM4 _ ATCC 31821_	AVZ42971	OTHER	1	0	0	0	0	0		AVZ42971
AVZ42972.1 cysteine desulfurase NifS _Zymomonas mobilis subsp. mobilis ZM4 _ ATCC 31821_	AVZ42972	OTHER	1	0	0	0	0	0		AVZ42972
AVZ42973.1 homocitrate synthase _Zymomonas mobilis subsp. mobilis ZM4 _ ATCC 31821_	AVZ42973	OTHER	1	0	0	0	0	0		AVZ42973
AVZ42974.1 nitrogen fixation protein NifW _Zymomonas mobilis subsp. mobilis ZM4 _ ATCC 31821_	AVZ42974	OTHER	1	0	0	0	0	0		AVZ42974
AVZ42975.1 modD protein _Zymomonas mobilis subsp. mobilis ZM4 _ ATCC 31821_	AVZ42975	OTHER	1	1e-06	0	0	0	0		AVZ42975
AVZ42976.1 TOBE domain protein _Zymomonas mobilis subsp. mobilis ZM4 _ ATCC 31821_	AVZ42976	OTHER	1	1e-06	0	0	0	0		AVZ42976
AVZ42977.1 hypothetical protein ZMO1_ZMO2029 _Zymomonas mobilis subsp. mobilis ZM4 _ ATCC 31821_	AVZ42977	OTHER	0.99947	1.1e-05	0.000255	6.4e-05	2e-06	0.000204		AVZ42977
AVZ42978.1 isochorismatase hydrolase _Zymomonas mobilis subsp. mobilis ZM4 _ ATCC 31821_	AVZ42978	OTHER	1	0	0	0	0	0		AVZ42978
AVZ42979.1 positive regulator of sigma E RseC_MucC _Zymomonas mobilis subsp. mobilis ZM4 _ ATCC 31821_	AVZ42979	OTHER	1	1e-06	0	0	0	0		AVZ42979
AVZ42980.1 ApbE family lipoprotein _Zymomonas mobilis subsp. mobilis ZM4 _ ATCC 31821_	AVZ42980	OTHER	0.625266	0.006587	0.000522	0.299221	0.068263	0.000138		AVZ42980
AVZ42981.1 oxidoreductase domain protein _Zymomonas mobilis subsp. mobilis ZM4 _ ATCC 31821_	AVZ42981	OTHER	1	0	0	0	0	0		AVZ42981
AVZ42982.1 PhnA protein _Zymomonas mobilis subsp. mobilis ZM4 _ ATCC 31821_	AVZ42982	OTHER	1	0	0	0	0	0		AVZ42982
AVZ42983.1 ABC transporter related protein _Zymomonas mobilis subsp. mobilis ZM4 _ ATCC 31821_	AVZ42983	OTHER	1	0	0	0	0	0		AVZ42983
AVZ42984.1 ABC transporter permease _Zymomonas mobilis subsp. mobilis ZM4 _ ATCC 31821_	AVZ42984	OTHER	1	0	0	0	0	0		AVZ42984
AVZ42985.1 iron ABC transporter permease _Zymomonas mobilis subsp. mobilis ZM4 _ ATCC 31821_	AVZ42985	OTHER	0.796643	0.196467	0.004597	0.000629	0.000401	0.001267		AVZ42985
AVZ42986.1 uncharacterized protein ZMO1_ZMO1849 _Zymomonas mobilis subsp. mobilis ZM4 _ ATCC 31821_	AVZ42986	SP	0.013631	0.983567	0.001996	0.000284	0.000239	0.000244	CS pos: 41-42. Pr: 0.9368	AVZ42986
AVZ42987.1 hypothetical protein ZMO1_ZMO1850 _Zymomonas mobilis subsp. mobilis ZM4 _ ATCC 31821_	AVZ42987	OTHER	1	0	0	0	0	0		AVZ42987
AVZ42988.1 flavodoxin _Zymomonas mobilis subsp. mobilis ZM4 _ ATCC 31821_	AVZ42988	OTHER	1	2.7e-05	3e-06	0	0	0		AVZ42988
AVZ42989.1 dihydrodipicolinate synthetase _Zymomonas mobilis subsp. mobilis ZM4 _ ATCC 31821_	AVZ42989	OTHER	1	0	0	0	0	0		AVZ42989
AVZ42990.1 transcriptional regulator GntR family with aminotransferase domain _Zymomonas mobilis subsp. mobilis ZM4 _ ATCC 31821_	AVZ42990	OTHER	1	0	0	0	0	0		AVZ42990
AVZ42991.1 glutamine amidotransferase class-I _Zymomonas mobilis subsp. mobilis ZM4 _ ATCC 31821_	AVZ42991	OTHER	1	0	0	0	0	0		AVZ42991
AVZ42992.1 major facilitator superfamily transporter _Zymomonas mobilis subsp. mobilis ZM4 _ ATCC 31821_	AVZ42992	OTHER	1	8e-06	0	0	0	0		AVZ42992
AVZ42993.1 LysR family transcriptional regulator _Zymomonas mobilis subsp. mobilis ZM4 _ ATCC 31821_	AVZ42993	OTHER	1	0	0	0	0	0		AVZ42993
AVZ42994.1 hypothetical protein ZMO1_ZMO2030 _Zymomonas mobilis subsp. mobilis ZM4 _ ATCC 31821_	AVZ42994	OTHER	0.999889	6e-06	7.9e-05	4e-06	0	2.3e-05		AVZ42994
AVZ42995.1 carbohydrate porin _Zymomonas mobilis subsp. mobilis ZM4 _ ATCC 31821_	AVZ42995	SP	0.000862	0.996274	0.002224	0.000235	0.000207	0.000173	CS pos: 31-32. Pr: 0.9592	AVZ42995
AVZ42996.1 putative Ccc1 family vacuolar ion transporter _Zymomonas mobilis subsp. mobilis ZM4 _ ATCC 31821_	AVZ42996	OTHER	1	1e-06	0	0	0	0		AVZ42996
AVZ42997.1 2-nitropropane dioxygenase NPD _Zymomonas mobilis subsp. mobilis ZM4 _ ATCC 31821_	AVZ42997	OTHER	1	0	0	0	0	0		AVZ42997
AVZ42998.1 HAD-superfamily hydrolase subfamily IA _Zymomonas mobilis subsp. mobilis ZM4 _ ATCC 31821_	AVZ42998	OTHER	0.999988	1e-06	8e-06	0	0	1e-06		AVZ42998
AVZ42999.2 phosphatase _Zymomonas mobilis subsp. mobilis ZM4 _ ATCC 31821_	AVZ42999	OTHER	1	0	0	0	0	0		AVZ42999
AVZ43000.1 transposase IS5 family protein _Zymomonas mobilis subsp. mobilis ZM4 _ ATCC 31821_	AVZ43000	OTHER	1	1e-06	0	0	0	0		AVZ43000
AVZ43001.1 beta-lactamase domain protein _Zymomonas mobilis subsp. mobilis ZM4 _ ATCC 31821_	AVZ43001	OTHER	1	2e-06	0	0	0	0		AVZ43001
AVZ43002.1 Baf family transcriptional acitvator _Zymomonas mobilis subsp. mobilis ZM4 _ ATCC 31821_	AVZ43002	OTHER	0.999994	5.8e-05	2e-06	0	0	0		AVZ43002
AVZ43003.1 biotin--_acetyl-CoA-carboxylase_ ligase _Zymomonas mobilis subsp. mobilis ZM4 _ ATCC 31821_	AVZ43003	OTHER	1	0	0	0	0	0		AVZ43003
AVZ43004.1 ribonuclease I-like protein _Zymomonas mobilis subsp. mobilis ZM4 _ ATCC 31821_	AVZ43004	SP	0.129094	0.647183	0.21329	0.008689	0.001237	0.000485	CS pos: 27-28. Pr: 0.4226	AVZ43004
AVZ43005.1 nicotinate-nucleotide pyrophosphorylase _Zymomonas mobilis subsp. mobilis ZM4 _ ATCC 31821_	AVZ43005	OTHER	1	0	0	0	0	0		AVZ43005
AVZ43006.1 quinolinate synthetase complex A subunit _Zymomonas mobilis subsp. mobilis ZM4 _ ATCC 31821_	AVZ43006	OTHER	1	0	0	0	0	0		AVZ43006
AVZ43007.1 uncharacterized protein ZMO1_ZMO1872 _Zymomonas mobilis subsp. mobilis ZM4 _ ATCC 31821_	AVZ43007	OTHER	0.999505	0.000349	0.000111	2e-06	1e-06	5.6e-05		AVZ43007
AVZ43008.1 glutaredoxin-like protein _Zymomonas mobilis subsp. mobilis ZM4 _ ATCC 31821_	AVZ43008	OTHER	1	0	0	0	0	0		AVZ43008
AVZ43009.1 BolA family transcriptional regulator _Zymomonas mobilis subsp. mobilis ZM4 _ ATCC 31821_	AVZ43009	OTHER	1	0	0	0	0	0		AVZ43009
AVZ43010.1 DUF1476 domain-containing protein _Zymomonas mobilis subsp. mobilis ZM4 _ ATCC 31821_	AVZ43010	OTHER	1	3e-06	0	0	0	0		AVZ43010
AVZ43011.1 uncharacterized protein ZMO1_ZMO1876 _Zymomonas mobilis subsp. mobilis ZM4 _ ATCC 31821_	AVZ43011	OTHER	1	0	0	0	0	0		AVZ43011
AVZ43012.1 glutamine cyclotransferase _Zymomonas mobilis subsp. mobilis ZM4 _ ATCC 31821_	AVZ43012	OTHER	0.900592	0.097181	0.0004	0.000357	0.000303	0.001187		AVZ43012
AVZ43013.1 valine--tRNA ligase _Zymomonas mobilis subsp. mobilis ZM4 _ ATCC 31821_	AVZ43013	OTHER	1	0	0	0	0	0		AVZ43013
AVZ43014.1 porphobilinogen synthase _Zymomonas mobilis subsp. mobilis ZM4 _ ATCC 31821_	AVZ43014	OTHER	1	0	0	0	0	0		AVZ43014
AVZ43015.1 uncharacterized protein ZMO1_ZMO1880 _Zymomonas mobilis subsp. mobilis ZM4 _ ATCC 31821_	AVZ43015	LIPO	0.050225	0.210933	0.721378	0.002367	0.013616	0.001473	CS pos: 37-38. Pr: 0.6905	AVZ43015
AVZ43016.1 ammonia monooxygenase AmoA _Zymomonas mobilis subsp. mobilis ZM4 _ ATCC 31821_	AVZ43016	OTHER	1	2e-06	0	0	0	0		AVZ43016
AVZ43017.1 D-3-phosphoglycerate dehydrogenase _Zymomonas mobilis subsp. mobilis ZM4 _ ATCC 31821_	AVZ43017	OTHER	1	1e-06	0	0	0	0		AVZ43017
AVZ43018.2 DUF208 domain-containing protein _Zymomonas mobilis subsp. mobilis ZM4 _ ATCC 31821_	AVZ43018	OTHER	1	0	0	0	0	0		AVZ43018
AVZ43019.1 NADH_flavin oxidoreductase _Zymomonas mobilis subsp. mobilis ZM4 _ ATCC 31821_	AVZ43019	OTHER	1	4e-06	0	0	0	0		AVZ43019
AVZ43020.1 abrB-like uncharacterized regulator of aidB _Zymomonas mobilis subsp. mobilis ZM4 _ ATCC 31821_	AVZ43020	OTHER	1	1e-06	0	0	0	0		AVZ43020
AVZ43021.1 isochorismatase hydrolase _Zymomonas mobilis subsp. mobilis ZM4 _ ATCC 31821_	AVZ43021	OTHER	1	0	0	0	0	0		AVZ43021
AVZ43022.1 SAM-dependent methyltransferase-like protein _Zymomonas mobilis subsp. mobilis ZM4 _ ATCC 31821_	AVZ43022	OTHER	1	0	0	0	0	0		AVZ43022
AVZ43023.1 mitochondrial processing peptidase-like protein _Zymomonas mobilis subsp. mobilis ZM4 _ ATCC 31821_	AVZ43023	OTHER	1	0	0	0	0	0		AVZ43023
AVZ43024.1 threonine synthase _Zymomonas mobilis subsp. mobilis ZM4 _ ATCC 31821_	AVZ43024	OTHER	0.999071	0.000937	4e-06	1e-06	1e-06	1e-06		AVZ43024
AVZ43025.2 uncharacterized protein ZMO1_ZMO1892 _Zymomonas mobilis subsp. mobilis ZM4 _ ATCC 31821_	AVZ43025	LIPO	0.003865	0.114476	0.881147	0.000426	8.4e-05	2.4e-05	CS pos: 37-38. Pr: 0.9841	AVZ43025
AVZ43026.1 adenosine kinase _Zymomonas mobilis subsp. mobilis ZM4 _ ATCC 31821_	AVZ43026	OTHER	1	2e-06	0	0	0	0		AVZ43026
AVZ43027.1 protein-export membrane protein SecF _Zymomonas mobilis subsp. mobilis ZM4 _ ATCC 31821_	AVZ43027	OTHER	1	1e-05	0	0	0	0		AVZ43027
AVZ43028.1 protein-export membrane protein SecD _Zymomonas mobilis subsp. mobilis ZM4 _ ATCC 31821_	AVZ43028	OTHER	0.999954	7.3e-05	2e-06	0	0	5e-06		AVZ43028
AVZ43029.1 preprotein translocase YajC subunit _Zymomonas mobilis subsp. mobilis ZM4 _ ATCC 31821_	AVZ43029	OTHER	1	4.7e-05	0	0	0	0		AVZ43029
AVZ43030.1 3-oxoacyl-_acyl-carrier-protein_ synthase III _Zymomonas mobilis subsp. mobilis ZM4 _ ATCC 31821_	AVZ43030	OTHER	1	1e-06	0	0	0	0		AVZ43030
AVZ43031.1 fatty acid_phospholipid synthesis protein PlsX _Zymomonas mobilis subsp. mobilis ZM4 _ ATCC 31821_	AVZ43031	OTHER	1	1e-06	0	0	0	0		AVZ43031
AVZ43032.1 ribosomal protein L32 _Zymomonas mobilis subsp. mobilis ZM4 _ ATCC 31821_	AVZ43032	OTHER	1	1e-06	0	0	0	0		AVZ43032
AVZ43033.1 uncharacterized protein ZMO1_ZMO1901 _Zymomonas mobilis subsp. mobilis ZM4 _ ATCC 31821_	AVZ43033	OTHER	0.999557	0.00045	1e-06	0	0	5e-06		AVZ43033
AVZ43034.1 uroporphyrinogen III synthase _Zymomonas mobilis subsp. mobilis ZM4 _ ATCC 31821_	AVZ43034	OTHER	1	2e-06	0	0	0	0		AVZ43034
AVZ43035.1 porphobilinogen deaminase _Zymomonas mobilis subsp. mobilis ZM4 _ ATCC 31821_	AVZ43035	OTHER	1	1e-06	0	0	0	0		AVZ43035
AVZ43036.1 tRNA_adenosine_37_-N6_-threonylcarbamoyltransferase complex transferase subunit TsaD _Zymomonas mobilis subsp. mobilis ZM4 _ ATCC 31821_	AVZ43036	OTHER	1	3e-05	0	0	0	0		AVZ43036
AVZ43037.1 glycerol-3-phosphate dehydrogenase _NAD_P_____ _Zymomonas mobilis subsp. mobilis ZM4 _ ATCC 31821_	AVZ43037	OTHER	1	1.5e-05	0	0	0	0		AVZ43037
AVZ43038.1 translation initiation factor IF-3 _Zymomonas mobilis subsp. mobilis ZM4 _ ATCC 31821_	AVZ43038	OTHER	1	0	0	0	0	0		AVZ43038
AVZ43039.1 DNA mismatch repair protein MutS _Zymomonas mobilis subsp. mobilis ZM4 _ ATCC 31821_	AVZ43039	OTHER	1	0	0	0	0	0		AVZ43039
AVZ43040.2 outer membrane protein assembly factor BamE _Zymomonas mobilis subsp. mobilis ZM4 _ ATCC 31821_	AVZ43040	LIPO	1e-06	2.7e-05	1	0	0	0	CS pos: 24-25. Pr: 0.9934	AVZ43040
AVZ43041.1 DUF177 domain-containing protein _Zymomonas mobilis subsp. mobilis ZM4 _ ATCC 31821_	AVZ43041	OTHER	1	0	0	0	0	0		AVZ43041
AVZ43042.1 50S ribosomal protein L25 _Zymomonas mobilis subsp. mobilis ZM4 _ ATCC 31821_	AVZ43042	OTHER	1	0	0	0	0	0		AVZ43042
AVZ43043.1 peptidyl-tRNA hydrolase _Zymomonas mobilis subsp. mobilis ZM4 _ ATCC 31821_	AVZ43043	OTHER	1	0	0	0	0	0		AVZ43043
AVZ43044.1 redox-regulated ATPase YchF _Zymomonas mobilis subsp. mobilis ZM4 _ ATCC 31821_	AVZ43044	OTHER	1	0	0	0	0	0		AVZ43044
AVZ43045.1 glutathione synthetase _Zymomonas mobilis subsp. mobilis ZM4 _ ATCC 31821_	AVZ43045	OTHER	1	0	0	0	0	0		AVZ43045
AVZ43046.1 integrase family protein _Zymomonas mobilis subsp. mobilis ZM4 _ ATCC 31821_	AVZ43046	OTHER	1	0	0	0	0	0		AVZ43046
AVZ43047.1 dethiobiotin synthase _Zymomonas mobilis subsp. mobilis ZM4 _ ATCC 31821_	AVZ43047	OTHER	1	0	0	0	0	0		AVZ43047
AVZ43048.1 pimeloyl-_acyl-carrier protein_ methyl ester esterase BioH _Zymomonas mobilis subsp. mobilis ZM4 _ ATCC 31821_	AVZ43048	OTHER	1	2.3e-05	1e-06	0	0	0		AVZ43048
AVZ43049.1 8-amino-7-oxononanoate synthase _Zymomonas mobilis subsp. mobilis ZM4 _ ATCC 31821_	AVZ43049	OTHER	1	0	0	0	0	0		AVZ43049
AVZ43050.1 adenosylmethionine--8-amino-7-oxononanoate aminotransferase BioA _Zymomonas mobilis subsp. mobilis ZM4 _ ATCC 31821_	AVZ43050	OTHER	1	0	0	0	0	0		AVZ43050
AVZ43051.1 thiol-disulfide isomerase _Zymomonas mobilis subsp. mobilis ZM4 _ ATCC 31821_	AVZ43051	SP	0.000593	0.998275	0.000242	0.000298	0.000299	0.000256	CS pos: 20-21. Pr: 0.9759	AVZ43051
AVZ43052.1 uncharacterized protein ZMO1_ZMO1920 _Zymomonas mobilis subsp. mobilis ZM4 _ ATCC 31821_	AVZ43052	SP	0.00027	0.999089	0.000152	0.000182	0.000152	0.000142	CS pos: 28-29. Pr: 0.9665	AVZ43052
AVZ43053.1 primosomal protein N_ _Zymomonas mobilis subsp. mobilis ZM4 _ ATCC 31821_	AVZ43053	OTHER	1	0	0	0	0	0		AVZ43053
AVZ43054.1 capsule polysaccharide biosynthesis protein _Zymomonas mobilis subsp. mobilis ZM4 _ ATCC 31821_	AVZ43054	OTHER	1	0	0	0	0	0		AVZ43054
AVZ43055.1 sulfatase _Zymomonas mobilis subsp. mobilis ZM4 _ ATCC 31821_	AVZ43055	OTHER	1	0	0	0	0	0		AVZ43055
AVZ43056.1 peptidase U32 _Zymomonas mobilis subsp. mobilis ZM4 _ ATCC 31821_	AVZ43056	OTHER	1	0	0	0	0	0		AVZ43056
AVZ43057.1 sterol-binding peptidase U32 family peptidase _Zymomonas mobilis subsp. mobilis ZM4 _ ATCC 31821_	AVZ43057	OTHER	1	0	0	0	0	0		AVZ43057
AVZ43058.1 signal peptide peptidase SppA 67K type _Zymomonas mobilis subsp. mobilis ZM4 _ ATCC 31821_	AVZ43058	OTHER	0.965274	0.000364	7e-05	2e-06	1e-06	0.034306		AVZ43058
AVZ43059.1 chaperonin Cpn10 _Zymomonas mobilis subsp. mobilis ZM4 _ ATCC 31821_	AVZ43059	OTHER	1	0	0	0	0	0		AVZ43059
AVZ43060.1 chaperonin GroEL _Zymomonas mobilis subsp. mobilis ZM4 _ ATCC 31821_	AVZ43060	OTHER	1	0	0	0	0	0		AVZ43060
AVZ43061.1 integrase family protein _Zymomonas mobilis subsp. mobilis ZM4 _ ATCC 31821_	AVZ43061	OTHER	1	0	0	0	0	0		AVZ43061
AVZ43062.1 DUF1016 domain-containing protein _Zymomonas mobilis subsp. mobilis ZM4 _ ATCC 31821_	AVZ43062	OTHER	1	4.6e-05	0	0	0	0		AVZ43062
AVZ43063.1 DNA repair protein RadC _Zymomonas mobilis subsp. mobilis ZM4 _ ATCC 31821_	AVZ43063	OTHER	1	0	0	0	0	0		AVZ43063
AVZ43064.1 uncharacterized protein ZMO1_ZMO1932 _Zymomonas mobilis subsp. mobilis ZM4 _ ATCC 31821_	AVZ43064	OTHER	1	0	0	0	0	0		AVZ43064
AVZ43065.1 uncharacterized protein ZMO1_ZMO1933 _Zymomonas mobilis subsp. mobilis ZM4 _ ATCC 31821_	AVZ43065	OTHER	1	4e-06	0	0	0	0		AVZ43065
AVZ43066.1 N-6 DNA methylase _Zymomonas mobilis subsp. mobilis ZM4 _ ATCC 31821_	AVZ43066	OTHER	1	0	0	0	0	0		AVZ43066
AVZ43067.1 XRE family transcriptional regulator _Zymomonas mobilis subsp. mobilis ZM4 _ ATCC 31821_	AVZ43067	OTHER	1	0	0	0	0	0		AVZ43067
AVZ43068.1 DUF2958 domain-containing protein _Zymomonas mobilis subsp. mobilis ZM4 _ ATCC 31821_	AVZ43068	OTHER	0.999095	0.000671	0.000234	4e-06	2e-06	9e-06		AVZ43068
AVZ43069.1 hypothetical protein ZMO1_ZMO1936 _Zymomonas mobilis subsp. mobilis ZM4 _ ATCC 31821_	AVZ43069	OTHER	1	2.1e-05	0	0	0	0		AVZ43069
AVZ43070.1 DNA-binding protein _Zymomonas mobilis subsp. mobilis ZM4 _ ATCC 31821_	AVZ43070	OTHER	1	0	0	0	0	0		AVZ43070
AVZ43071.2 RepA replication protein _Zymomonas mobilis subsp. mobilis ZM4 _ ATCC 31821_	AVZ43071	OTHER	1	2e-06	0	0	0	0		AVZ43071
AVZ43072.1 hypothetical protein ZMO1_ZMO2037 _Zymomonas mobilis subsp. mobilis ZM4 _ ATCC 31821_	AVZ43072	OTHER	1	1e-06	0	0	0	0		AVZ43072
AVZ43073.1 hypothetical protein ZMO1_ZMO1940 _Zymomonas mobilis subsp. mobilis ZM4 _ ATCC 31821_	AVZ43073	OTHER	1	0	0	0	0	0		AVZ43073
AVZ43074.1 type IV secretory pathway protease TraF-like protein _Zymomonas mobilis subsp. mobilis ZM4 _ ATCC 31821_	AVZ43074	OTHER	0.999952	7e-05	0	0	0	0		AVZ43074
AVZ43075.1 VirD2 and DUF3363 domain-containing protein _Zymomonas mobilis subsp. mobilis ZM4 _ ATCC 31821_	AVZ43075	OTHER	1	0	0	0	0	0		AVZ43075
AVZ43076.1 GntR transcriptional regulator with aminotransferase domain _Zymomonas mobilis subsp. mobilis ZM4 _ ATCC 31821_	AVZ43076	OTHER	1	0	0	0	0	0		AVZ43076
AVZ43077.1 PhzF-like isomerase _Zymomonas mobilis subsp. mobilis ZM4 _ ATCC 31821_	AVZ43077	OTHER	1	0	0	0	0	0		AVZ43077
AVZ43078.1 short-chain dehydrogenase_reductase SDR _Zymomonas mobilis subsp. mobilis ZM4 _ ATCC 31821_	AVZ43078	TAT	0.000731	0.007748	0.006392	0.792989	0.192029	9.5e-05	CS pos: 28-29. Pr: 0.6579	AVZ43078
AVZ43079.1 RidA _reactive intermediate_imine deaminase A_ family protein _Zymomonas mobilis subsp. mobilis ZM4 _ ATCC 31821_	AVZ43079	SP	0.000249	0.999087	0.000179	0.000162	0.000159	0.000146	CS pos: 22-23. Pr: 0.9789	AVZ43079
AVZ43080.1 YbaK_prolyl-tRNA synthetase associated family protein _Zymomonas mobilis subsp. mobilis ZM4 _ ATCC 31821_	AVZ43080	OTHER	1	2e-06	0	0	0	0		AVZ43080
AVZ43081.1 ribosyldihydronicotinamide dehydrogenase _Zymomonas mobilis subsp. mobilis ZM4 _ ATCC 31821_	AVZ43081	OTHER	1	0	0	0	0	0		AVZ43081
AVZ43082.1 aminotransferase _Zymomonas mobilis subsp. mobilis ZM4 _ ATCC 31821_	AVZ43082	OTHER	1	0	0	0	0	0		AVZ43082
AVZ43083.1 thioesterase superfamily protein _Zymomonas mobilis subsp. mobilis ZM4 _ ATCC 31821_	AVZ43083	OTHER	1	2e-06	0	0	0	0		AVZ43083
AVZ43084.1 hypothetical protein ZMO1_ZMO2039 _Zymomonas mobilis subsp. mobilis ZM4 _ ATCC 31821_	AVZ43084	OTHER	1	0	0	0	0	0		AVZ43084
AVZ43085.1 ribonuclease activity regulator RraA family _Zymomonas mobilis subsp. mobilis ZM4 _ ATCC 31821_	AVZ43085	OTHER	1	0	0	0	0	0		AVZ43085
AVZ43086.1 3-methyl-2-oxobutanoate hydroxymethyltransferase _Zymomonas mobilis subsp. mobilis ZM4 _ ATCC 31821_	AVZ43086	OTHER	1	1e-06	0	0	0	0		AVZ43086
AVZ43087.2 pantoate-beta-alanine ligase _Zymomonas mobilis subsp. mobilis ZM4 _ ATCC 31821_	AVZ43087	OTHER	1	1e-06	0	0	0	0		AVZ43087
AVZ43088.1 malate dehydrogenase _Zymomonas mobilis subsp. mobilis ZM4 _ ATCC 31821_	AVZ43088	OTHER	1	0	0	0	0	0		AVZ43088
AVZ43089.1 DNA repair protein RecN _Zymomonas mobilis subsp. mobilis ZM4 _ ATCC 31821_	AVZ43089	OTHER	0.996702	0.002914	0.000284	2.1e-05	9e-06	9.3e-05		AVZ43089
AVZ43090.1 glycosyl transferase family 1 _Zymomonas mobilis subsp. mobilis ZM4 _ ATCC 31821_	AVZ43090	OTHER	1	0	0	0	0	0		AVZ43090
AVZ43091.1 uncharacterized protein ZMO1_ZMO1958 _Zymomonas mobilis subsp. mobilis ZM4 _ ATCC 31821_	AVZ43091	SP	0.000967	0.997978	0.000338	0.000278	0.000219	0.000191	CS pos: 29-30. Pr: 0.7241	AVZ43091
AVZ43092.1 uncharacterized protein ZMO1_ZMO1959 _Zymomonas mobilis subsp. mobilis ZM4 _ ATCC 31821_	AVZ43092	OTHER	1	2e-06	0	0	0	0		AVZ43092
AVZ43093.1 uncharacterized protein ZMO1_ZMO1960 _Zymomonas mobilis subsp. mobilis ZM4 _ ATCC 31821_	AVZ43093	OTHER	1	3e-06	0	0	0	0		AVZ43093
AVZ43094.1 uncharacterized protein ZMO1_ZMO1961 _Zymomonas mobilis subsp. mobilis ZM4 _ ATCC 31821_	AVZ43094	OTHER	1	0	0	0	0	0		AVZ43094
AVZ43095.1 histidine kinase _Zymomonas mobilis subsp. mobilis ZM4 _ ATCC 31821_	AVZ43095	OTHER	1	0	0	0	0	0		AVZ43095
AVZ43096.1 citrate synthase I _Zymomonas mobilis subsp. mobilis ZM4 _ ATCC 31821_	AVZ43096	OTHER	1	0	0	0	0	0		AVZ43096
AVZ43097.1 glutamate--tRNA ligase _Zymomonas mobilis subsp. mobilis ZM4 _ ATCC 31821_	AVZ43097	OTHER	1	0	0	0	0	0		AVZ43097
AVZ43098.1 ComEC_Rec2-related protein _Zymomonas mobilis subsp. mobilis ZM4 _ ATCC 31821_	AVZ43098	OTHER	0.999735	0.000275	0	0	0	1e-06		AVZ43098
AVZ43099.1 uncharacterized protein ZMO1_ZMO1966 _Zymomonas mobilis subsp. mobilis ZM4 _ ATCC 31821_	AVZ43099	OTHER	1	0	0	0	0	0		AVZ43099
AVZ43100.1 beta-lactamase _Zymomonas mobilis subsp. mobilis ZM4 _ ATCC 31821_	AVZ43100	TAT	0.000369	0.000644	0.002054	0.827036	0.16988	6e-06	CS pos: 26-27. Pr: 0.5845	AVZ43100
AVZ43101.1 Sel1 domain protein repeat-containing protein _Zymomonas mobilis subsp. mobilis ZM4 _ ATCC 31821_	AVZ43101	OTHER	1	1e-06	2e-06	0	0	0		AVZ43101
AVZ43102.1 3-methyl-2-oxobutanoate hydroxymethyltransferase _Zymomonas mobilis subsp. mobilis ZM4 _ ATCC 31821_	AVZ43102	OTHER	1	2e-06	0	0	0	0		AVZ43102
AVZ43103.1 pantoate-beta-alanine ligase _Zymomonas mobilis subsp. mobilis ZM4 _ ATCC 31821_	AVZ43103	OTHER	1	0	0	0	0	0		AVZ43103
AVZ43104.1 lysine exporter protein _LYSE_YGGA_ _Zymomonas mobilis subsp. mobilis ZM4 _ ATCC 31821_	AVZ43104	OTHER	1	0	0	0	0	0		AVZ43104
AVZ43105.1 LysR family transcriptional regulator ArgP _Zymomonas mobilis subsp. mobilis ZM4 _ ATCC 31821_	AVZ43105	OTHER	1	0	0	0	0	0		AVZ43105
AVZ43106.1 ornithine cyclodeaminase _Zymomonas mobilis subsp. mobilis ZM4 _ ATCC 31821_	AVZ43106	OTHER	1	0	0	0	0	0		AVZ43106
AVZ43107.1 uncharacterized protein ZMO1_ZMO1976 _Zymomonas mobilis subsp. mobilis ZM4 _ ATCC 31821_	AVZ43107	SP	0.000598	0.722877	0.275669	0.000291	0.000298	0.000237	CS pos: 20-21. Pr: 0.6905	AVZ43107
AVZ43108.1 major facilitator superfamily transporter _Zymomonas mobilis subsp. mobilis ZM4 _ ATCC 31821_	AVZ43108	OTHER	1	0	0	0	0	0		AVZ43108
AVZ43109.1 partition protein ParB _Zymomonas mobilis subsp. mobilis ZM4 _ ATCC 31821_	AVZ43109	OTHER	1	1e-06	0	0	0	0		AVZ43109
AVZ43110.1 partition protein ParA _Zymomonas mobilis subsp. mobilis ZM4 _ ATCC 31821_	AVZ43110	OTHER	1	8e-06	0	0	0	0		AVZ43110
AVZ43111.1 16S rRNA methyltransferase GidB _Zymomonas mobilis subsp. mobilis ZM4 _ ATCC 31821_	AVZ43111	OTHER	1	0	0	0	0	0		AVZ43111
AVZ43112.1 glucose inhibited division protein A GidA _Zymomonas mobilis subsp. mobilis ZM4 _ ATCC 31821_	AVZ43112	OTHER	0.999886	0.000143	8e-06	0	0	0		AVZ43112
AVZ43113.1 SMP-30_Gluconolaconase_LRE domain-containing protein _Zymomonas mobilis subsp. mobilis ZM4 _ ATCC 31821_	AVZ43113	OTHER	0.549467	0.088445	0.359809	0.000377	0.000304	0.001594		AVZ43113
AVZ43114.1 aldo_keto reductase _Zymomonas mobilis subsp. mobilis ZM4 _ ATCC 31821_	AVZ43114	OTHER	1	0	0	0	0	0		AVZ43114
AVZ43115.1 TonB-dependent receptor plug domain _Zymomonas mobilis subsp. mobilis ZM4 _ ATCC 31821_	AVZ43115	SP	0.000591	0.998374	0.000465	0.000182	0.000187	0.000167	CS pos: 27-28. Pr: 0.9726	AVZ43115
AVZ43116.1 tRNA modification GTPase TrmE _Zymomonas mobilis subsp. mobilis ZM4 _ ATCC 31821_	AVZ43116	OTHER	1	4e-06	0	0	0	0		AVZ43116
AVZ43117.1 methylated-DNA--protein-cysteine methyltransferase _Zymomonas mobilis subsp. mobilis ZM4 _ ATCC 31821_	AVZ43117	OTHER	1	0	0	0	0	0		AVZ43117
AVZ43118.1 carboxymethylenebutenolidase _Zymomonas mobilis subsp. mobilis ZM4 _ ATCC 31821_	AVZ43118	OTHER	0.999944	7.4e-05	8e-06	0	0	1e-06		AVZ43118
AVZ43119.1 quinone oxidoreductase _Zymomonas mobilis subsp. mobilis ZM4 _ ATCC 31821_	AVZ43119	OTHER	1	0	0	0	0	0		AVZ43119
AVZ43120.1 transcription termination factor Rho _Zymomonas mobilis subsp. mobilis ZM4 _ ATCC 31821_	AVZ43120	OTHER	1	0	0	0	0	0		AVZ43120
AVZ43121.1 CopD family protein _Zymomonas mobilis subsp. mobilis ZM4 _ ATCC 31821_	AVZ43121	OTHER	1	1e-06	0	0	0	0		AVZ43121
AVZ43122.1 uroporphyrinogen decarboxylase _Zymomonas mobilis subsp. mobilis ZM4 _ ATCC 31821_	AVZ43122	OTHER	1	0	0	0	0	0		AVZ43122
AVZ43123.1 SIR2-like protein _plasmid_ _Zymomonas mobilis subsp. mobilis ZM4 _ ATCC 31821_	AVZ43123	OTHER	1	0	0	0	0	0		AVZ43123
AVZ43124.1 RelB or DinJ-like antitoxin _plasmid_ _Zymomonas mobilis subsp. mobilis ZM4 _ ATCC 31821_	AVZ43124	OTHER	1	0	0	0	0	0		AVZ43124
AVZ43126.1 P-loop containing nucleoside triphosphate hydrolase domain protein _plasmid_ _Zymomonas mobilis subsp. mobilis ZM4 _ ATCC 31821_	AVZ43126	OTHER	1	2e-06	0	0	0	0		AVZ43126
AVZ43127.1 uncharacterized protein ZMO1_ZMOp32x005 _plasmid_ _Zymomonas mobilis subsp. mobilis ZM4 _ ATCC 31821_	AVZ43127	OTHER	1	0	0	0	0	0		AVZ43127
AVZ43128.1 TonB-dependent receptor plug domain protein _plasmid_ _Zymomonas mobilis subsp. mobilis ZM4 _ ATCC 31821_	AVZ43128	SP	0.029885	0.964515	0.004718	0.000306	0.000263	0.000261	CS pos: 24-25. Pr: 0.9343	AVZ43128
AVZ43129.1 Ca2_-dependent phosphoinositide phospholipase C _plasmid_ _Zymomonas mobilis subsp. mobilis ZM4 _ ATCC 31821_	AVZ43129	SP	0.000295	0.999037	0.000184	0.000166	0.000154	0.000137	CS pos: 26-27. Pr: 0.9780	AVZ43129
AVZ43130.1 PIN domain protein _plasmid_ _Zymomonas mobilis subsp. mobilis ZM4 _ ATCC 31821_	AVZ43130	OTHER	1	0	0	0	0	0		AVZ43130
AVZ43131.1 SinI-like DNA-binding domain protein _plasmid_ _Zymomonas mobilis subsp. mobilis ZM4 _ ATCC 31821_	AVZ43131	OTHER	0.999721	0.000315	3e-06	0	0	0		AVZ43131
AVZ43132.1 Macro or A1pp domain protein _plasmid_ _Zymomonas mobilis subsp. mobilis ZM4 _ ATCC 31821_	AVZ43132	OTHER	1	1e-06	0	0	0	0		AVZ43132
AVZ43133.1 uncharacterized protein ZMO1_ZMOp32x011 _plasmid_ _Zymomonas mobilis subsp. mobilis ZM4 _ ATCC 31821_	AVZ43133	OTHER	1	0	0	0	0	0		AVZ43133
AVZ43134.1 hypothetical protein ZMO1_ZMOp32x012 _plasmid_ _Zymomonas mobilis subsp. mobilis ZM4 _ ATCC 31821_	AVZ43134	OTHER	1	0	0	0	0	0		AVZ43134
AVZ43135.1 hypothetical protein ZMO1_ZMOp32x013 _plasmid_ _Zymomonas mobilis subsp. mobilis ZM4 _ ATCC 31821_	AVZ43135	OTHER	1	0	0	0	0	0		AVZ43135
AVZ43136.1 hypothetical protein ZMO1_ZMOp32x014 _plasmid_ _Zymomonas mobilis subsp. mobilis ZM4 _ ATCC 31821_	AVZ43136	OTHER	0.999612	0.000159	0.000172	7e-06	2e-06	4.8e-05		AVZ43136
AVZ43137.1 Azospirillum phage Cd Gp10 family protein _plasmid_ _Zymomonas mobilis subsp. mobilis ZM4 _ ATCC 31821_	AVZ43137	OTHER	1	1e-06	0	0	0	0		AVZ43137
AVZ43138.1 winged helix-turn-helix DNA-binding domain _plasmid_ _Zymomonas mobilis subsp. mobilis ZM4 _ ATCC 31821_	AVZ43138	OTHER	1	0	0	0	0	0		AVZ43138
AVZ43141.1 hypothetical protein ZMO1_ZMOp32x019 _plasmid_ _Zymomonas mobilis subsp. mobilis ZM4 _ ATCC 31821_	AVZ43141	OTHER	1	0	0	0	0	0		AVZ43141
AVZ43142.1 MazE antitoxin _plasmid_ _Zymomonas mobilis subsp. mobilis ZM4 _ ATCC 31821_	AVZ43142	OTHER	1	0	0	0	0	0		AVZ43142
AVZ43143.1 MazF toxin _plasmid_ _Zymomonas mobilis subsp. mobilis ZM4 _ ATCC 31821_	AVZ43143	OTHER	1	1e-06	0	0	0	0		AVZ43143
AVZ43144.1 SIR2-like protein _plasmid_ _Zymomonas mobilis subsp. mobilis ZM4 _ ATCC 31821_	AVZ43144	OTHER	1	0	0	0	0	0		AVZ43144
AVZ43145.1 MTH538 TIR-like domain _plasmid_ _Zymomonas mobilis subsp. mobilis ZM4 _ ATCC 31821_	AVZ43145	OTHER	0.999921	0.000109	3e-06	0	0	1e-06		AVZ43145
AVZ43146.2 phage integrase _plasmid_ _Zymomonas mobilis subsp. mobilis ZM4 _ ATCC 31821_	AVZ43146	OTHER	1	2.2e-05	0	0	0	0		AVZ43146
AVZ43147.1 Type III restriction endonuclease subunit R _plasmid_ _Zymomonas mobilis subsp. mobilis ZM4 _ ATCC 31821_	AVZ43147	OTHER	1	0	0	0	0	0		AVZ43147
AVZ43150.2 Type I restriction endonuclease HsdS _plasmid_ _Zymomonas mobilis subsp. mobilis ZM4 _ ATCC 31821_	AVZ43150	OTHER	1	0	0	0	0	0		AVZ43150
AVZ43151.1 hypothetical protein ZMO1_ZMOp33x001 _plasmid_ _Zymomonas mobilis subsp. mobilis ZM4 _ ATCC 31821_	AVZ43151	OTHER	1	1e-06	0	0	0	0		AVZ43151
AVZ43152.1 putative Zeta toxin-like kinase _plasmid_ _Zymomonas mobilis subsp. mobilis ZM4 _ ATCC 31821_	AVZ43152	OTHER	1	4e-06	0	0	0	0		AVZ43152
AVZ43153.1 CopG family transcriptional regulator _plasmid_ _Zymomonas mobilis subsp. mobilis ZM4 _ ATCC 31821_	AVZ43153	OTHER	1	0	0	0	0	0		AVZ43153
AVZ43154.1 CobQ_CobB_MinD_ParA nucleotide binding domain protein _plasmid_ _Zymomonas mobilis subsp. mobilis ZM4 _ ATCC 31821_	AVZ43154	OTHER	0.999958	0.000101	1e-06	0	0	0		AVZ43154
AVZ43155.1 Vibrio phage ICP1 Orf50 family protein _plasmid_ _Zymomonas mobilis subsp. mobilis ZM4 _ ATCC 31821_	AVZ43155	OTHER	1	0	0	0	0	0		AVZ43155
AVZ43156.1 acyl-CoA N-acyltransferase _plasmid_ _Zymomonas mobilis subsp. mobilis ZM4 _ ATCC 31821_	AVZ43156	OTHER	1	2e-06	0	0	0	0		AVZ43156
AVZ43157.1 hypothetical protein ZMO1_ZMOp33x007 _plasmid_ _Zymomonas mobilis subsp. mobilis ZM4 _ ATCC 31821_	AVZ43157	OTHER	0.999937	4.8e-05	7e-06	0	0	4e-06		AVZ43157
AVZ43158.1 LysR family transcription regulator _plasmid_ _Zymomonas mobilis subsp. mobilis ZM4 _ ATCC 31821_	AVZ43158	OTHER	0.999952	8.5e-05	1e-06	0	0	0		AVZ43158
AVZ43159.1 carbohydrate-selective porin OprB _plasmid_ _Zymomonas mobilis subsp. mobilis ZM4 _ ATCC 31821_	AVZ43159	OTHER	0.853646	0.142197	0.001062	0.000498	0.000302	0.002308		AVZ43159
AVZ43160.1 sodium_dicarboxylate symporter _plasmid_ _Zymomonas mobilis subsp. mobilis ZM4 _ ATCC 31821_	AVZ43160	OTHER	0.999939	5.8e-05	5e-06	0	0	6e-06		AVZ43160
AVZ43161.1 carbamoylase-type amidase _plasmid_ _Zymomonas mobilis subsp. mobilis ZM4 _ ATCC 31821_	AVZ43161	OTHER	1	0	0	0	0	0		AVZ43161
AVZ43162.1 2-aminoethylphosphonate--pyruvate transaminase _plasmid_ _Zymomonas mobilis subsp. mobilis ZM4 _ ATCC 31821_	AVZ43162	OTHER	1	0	0	0	0	0		AVZ43162
AVZ43163.1 DUF3225 family protein with NTF2-like domain _plasmid_ _Zymomonas mobilis subsp. mobilis ZM4 _ ATCC 31821_	AVZ43163	OTHER	1	0	0	0	0	0		AVZ43163
AVZ43164.1 protein of unknown function DUF4089 _plasmid_ _Zymomonas mobilis subsp. mobilis ZM4 _ ATCC 31821_	AVZ43164	OTHER	1	0	0	0	0	0		AVZ43164
AVZ43165.1 AtzE type amidohydrolase _plasmid_ _Zymomonas mobilis subsp. mobilis ZM4 _ ATCC 31821_	AVZ43165	OTHER	1	1e-06	0	0	0	0		AVZ43165
AVZ43166.1 short-chain dehydrogenase_reductase SDR _plasmid_ _Zymomonas mobilis subsp. mobilis ZM4 _ ATCC 31821_	AVZ43166	OTHER	1	1e-06	0	0	0	0		AVZ43166
AVZ43167.1 carboxymuconolactone decarboxylase-like protein _plasmid_ _Zymomonas mobilis subsp. mobilis ZM4 _ ATCC 31821_	AVZ43167	OTHER	1	0	0	0	0	0		AVZ43167
AVZ43168.1 bacterial bifunctional deaminase-reductase C-terminal domain-containing protein _plasmid_ _Zymomonas mobilis subsp. mobilis ZM4 _ ATCC 31821_	AVZ43168	OTHER	0.999833	0.000231	1e-06	0	0	0		AVZ43168
AVZ43169.1 LysR family transcription regulator _plasmid_ _Zymomonas mobilis subsp. mobilis ZM4 _ ATCC 31821_	AVZ43169	OTHER	1	0	0	0	0	0		AVZ43169
AVZ43170.1 Bcr_CflA subfamily drug resistance transporter _plasmid_ _Zymomonas mobilis subsp. mobilis ZM4 _ ATCC 31821_	AVZ43170	OTHER	1	2e-06	0	0	0	0		AVZ43170
AVZ43171.1 alcohol dehydrogenase-like protein _plasmid_ _Zymomonas mobilis subsp. mobilis ZM4 _ ATCC 31821_	AVZ43171	OTHER	1	0	0	0	0	0		AVZ43171
AVZ43172.1 NADP-dependent oxidoreductase domain protein _plasmid_ _Zymomonas mobilis subsp. mobilis ZM4 _ ATCC 31821_	AVZ43172	OTHER	0.933901	0.041724	0.023947	0.00012	9.1e-05	0.000218		AVZ43172
AVZ43173.1 NADP-dependent oxidoreductase domain protein _plasmid_ _Zymomonas mobilis subsp. mobilis ZM4 _ ATCC 31821_	AVZ43173	OTHER	1	1e-06	0	0	0	0		AVZ43173
AVZ43175.1 toxin RelE-like domain protein _plasmid_ _Zymomonas mobilis subsp. mobilis ZM4 _ ATCC 31821_	AVZ43175	OTHER	1	0	0	0	0	0		AVZ43175
AVZ43176.1 relaxosome protein TraY _plasmid_ _Zymomonas mobilis subsp. mobilis ZM4 _ ATCC 31821_	AVZ43176	OTHER	1	0	0	0	0	0		AVZ43176
AVZ43177.1 winged helix-turn-helix DNA-binding domain protein _plasmid_ _Zymomonas mobilis subsp. mobilis ZM4 _ ATCC 31821_	AVZ43177	OTHER	1	0	0	0	0	0		AVZ43177
AVZ43178.1 Azospirillum phage Cd Gp10 family protein _plasmid_ _Zymomonas mobilis subsp. mobilis ZM4 _ ATCC 31821_	AVZ43178	OTHER	1	1e-06	0	0	0	0		AVZ43178
AVZ43179.1 hypothetical protein ZMO1_ZMOp33x030 _plasmid_ _Zymomonas mobilis subsp. mobilis ZM4 _ ATCC 31821_	AVZ43179	OTHER	1	1e-06	0	0	0	0		AVZ43179
AVZ43180.1 uncharacterized protein ZMO1_ZMOp33x031 _plasmid_ _Zymomonas mobilis subsp. mobilis ZM4 _ ATCC 31821_	AVZ43180	OTHER	1	0	0	0	0	0		AVZ43180
AVZ43181.1 hypothetical protein ZMO1_ZMOp33x032 _plasmid_ _Zymomonas mobilis subsp. mobilis ZM4 _ ATCC 31821_	AVZ43181	OTHER	0.999932	5.2e-05	2e-06	1e-06	0	1e-06		AVZ43181
AVZ43182.1 hypothetical protein ZMO1_ZMOp33x033 _plasmid_ _Zymomonas mobilis subsp. mobilis ZM4 _ ATCC 31821_	AVZ43182	OTHER	0.816999	0.144875	0.032975	0.001284	0.0007	0.003179		AVZ43182
AVZ43183.1 hypothetical protein ZMO1_ZMOp33x034 _plasmid_ _Zymomonas mobilis subsp. mobilis ZM4 _ ATCC 31821_	AVZ43183	OTHER	1	2e-06	1e-06	0	0	0		AVZ43183
AVZ43184.1 hypothetical protein ZMO1_ZMOp33x035 _plasmid_ _Zymomonas mobilis subsp. mobilis ZM4 _ ATCC 31821_	AVZ43184	OTHER	1	6e-06	0	0	0	0		AVZ43184
AVZ43185.1 ribonuclease toxin BrnT of type II toxin-antitoxin system _plasmid_ _Zymomonas mobilis subsp. mobilis ZM4 _ ATCC 31821_	AVZ43185	OTHER	1	1e-06	0	0	0	0		AVZ43185
AVZ43186.1 cro_C1-type transcriptional repressor _plasmid_ _Zymomonas mobilis subsp. mobilis ZM4 _ ATCC 31821_	AVZ43186	OTHER	1	1e-06	0	0	0	0		AVZ43186
AVZ43187.1 Lambda repressor-like transcriptional regulator _plasmid_ _Zymomonas mobilis subsp. mobilis ZM4 _ ATCC 31821_	AVZ43187	OTHER	1	0	0	0	0	0		AVZ43187
AVZ43188.1 hypothetical protein ZMO1_ZMOp33x039 _plasmid_ _Zymomonas mobilis subsp. mobilis ZM4 _ ATCC 31821_	AVZ43188	OTHER	1	0	0	0	0	0		AVZ43188
AVZ43189.1 death on curing _Doc_ protein _plasmid_ _Zymomonas mobilis subsp. mobilis ZM4 _ ATCC 31821_	AVZ43189	OTHER	1	0	0	0	0	0		AVZ43189
AVZ43190.1 N-acetylmuramoyl-L-alanine amidase domain protein _plasmid_ _Zymomonas mobilis subsp. mobilis ZM4 _ ATCC 31821_	AVZ43190	OTHER	1	0	0	0	0	0		AVZ43190
AVZ43191.1 hypothetical protein ZMO1_ZMOp36x002 _plasmid_ _Zymomonas mobilis subsp. mobilis ZM4 _ ATCC 31821_	AVZ43191	OTHER	0.998321	0.001545	2.8e-05	5e-06	4e-06	0.000114		AVZ43191
AVZ43192.1 hypothetical protein ZMO1_ZMOp36x003 _plasmid_ _Zymomonas mobilis subsp. mobilis ZM4 _ ATCC 31821_	AVZ43192	LIPO	0	2.2e-05	1	0	0	0	CS pos: 17-18. Pr: 0.9934	AVZ43192
AVZ43193.1 bacteriophage tail completion protein R _plasmid_ _Zymomonas mobilis subsp. mobilis ZM4 _ ATCC 31821_	AVZ43193	OTHER	1	7e-06	0	0	0	0		AVZ43193
AVZ43194.1 phage virion morphogensis protein _plasmid_ _Zymomonas mobilis subsp. mobilis ZM4 _ ATCC 31821_	AVZ43194	OTHER	1	0	0	0	0	0		AVZ43194
AVZ43195.1 baseplate assembly protein J _plasmid_ _Zymomonas mobilis subsp. mobilis ZM4 _ ATCC 31821_	AVZ43195	OTHER	1	0	0	0	0	0		AVZ43195
AVZ43196.1 tail protein I _plasmid_ _Zymomonas mobilis subsp. mobilis ZM4 _ ATCC 31821_	AVZ43196	OTHER	1	1e-06	0	0	0	0		AVZ43196
AVZ43197.1 bulb-type lectin domain protein _plasmid_ _Zymomonas mobilis subsp. mobilis ZM4 _ ATCC 31821_	AVZ43197	OTHER	0.999739	0.00025	3.8e-05	1e-06	1e-06	2.1e-05		AVZ43197
AVZ43198.1 uncharacterized protein ZMO1_ZMOp36x009 _plasmid_ _Zymomonas mobilis subsp. mobilis ZM4 _ ATCC 31821_	AVZ43198	OTHER	0.999974	4.5e-05	1e-06	0	0	0		AVZ43198
AVZ43199.2 phage baseplate assembly protein V_Gp45 _plasmid_ _Zymomonas mobilis subsp. mobilis ZM4 _ ATCC 31821_	AVZ43199	OTHER	1	0	0	0	0	0		AVZ43199
AVZ43200.1 tail sheath protein _plasmid_ _Zymomonas mobilis subsp. mobilis ZM4 _ ATCC 31821_	AVZ43200	OTHER	0.998999	0.000826	0.000136	7e-06	2e-06	6.4e-05		AVZ43200
AVZ43201.1 tail tube protein _plasmid_ _Zymomonas mobilis subsp. mobilis ZM4 _ ATCC 31821_	AVZ43201	OTHER	1	0	0	0	0	0		AVZ43201
AVZ43202.1 bacteriophage putative tail protein Gp41 _plasmid_ _Zymomonas mobilis subsp. mobilis ZM4 _ ATCC 31821_	AVZ43202	OTHER	1	0	0	0	0	0		AVZ43202
AVZ43203.1 Burkholderia phage phiE202 Gp27 family protein _plasmid_ _Zymomonas mobilis subsp. mobilis ZM4 _ ATCC 31821_	AVZ43203	OTHER	1	0	0	0	0	0		AVZ43203
AVZ43204.2 phage tail tape measure protein _plasmid_ _Zymomonas mobilis subsp. mobilis ZM4 _ ATCC 31821_	AVZ43204	OTHER	1	0	0	0	0	0		AVZ43204
AVZ43205.1 phage P2 GpU family protein _plasmid_ _Zymomonas mobilis subsp. mobilis ZM4 _ ATCC 31821_	AVZ43205	OTHER	0.866759	0.132257	0.000544	0.00017	9.9e-05	0.000177		AVZ43205
AVZ43206.1 phage late control D family protein _plasmid_ _Zymomonas mobilis subsp. mobilis ZM4 _ ATCC 31821_	AVZ43206	OTHER	1	0	0	0	0	0		AVZ43206
AVZ43207.1 uncharacterized protein ZMO1_ZMOp36x018 _plasmid_ _Zymomonas mobilis subsp. mobilis ZM4 _ ATCC 31821_	AVZ43207	SP	0.000235	0.999183	0.000152	0.000149	0.000135	0.000128	CS pos: 22-23. Pr: 0.9728	AVZ43207
AVZ43208.1 hypothetical protein ZMO1_ZMOp36x019 _plasmid_ _Zymomonas mobilis subsp. mobilis ZM4 _ ATCC 31821_	AVZ43208	SP	0.000244	0.99911	0.000182	0.000149	0.00015	0.000139	CS pos: 20-21. Pr: 0.9796	AVZ43208
AVZ43209.1 hypothetical protein ZMO1_ZMOp36x020 _plasmid_ _Zymomonas mobilis subsp. mobilis ZM4 _ ATCC 31821_	AVZ43209	SP	0.000212	0.999123	0.000163	0.000157	0.000145	0.000138	CS pos: 20-21. Pr: 0.9775	AVZ43209
AVZ43211.2 uncharacterized protein ZMO1_ZMOp36x022 _plasmid_ _Zymomonas mobilis subsp. mobilis ZM4 _ ATCC 31821_	AVZ43211	SP	0.000207	0.999182	0.000161	0.000152	0.000139	0.000133	CS pos: 20-21. Pr: 0.9760	AVZ43211
AVZ43212.1 YafQ-like toxin _plasmid_ _Zymomonas mobilis subsp. mobilis ZM4 _ ATCC 31821_	AVZ43212	OTHER	1	0	0	0	0	0		AVZ43212
AVZ43213.1 antitoxin DinJ _plasmid_ _Zymomonas mobilis subsp. mobilis ZM4 _ ATCC 31821_	AVZ43213	OTHER	1	0	0	0	0	0		AVZ43213
AVZ43214.1 DNA-damage-inducible protein D _plasmid_ _Zymomonas mobilis subsp. mobilis ZM4 _ ATCC 31821_	AVZ43214	OTHER	1	0	0	0	0	0		AVZ43214
AVZ43215.1 hypothetical protein ZMO1_ZMOp36x026 _plasmid_ _Zymomonas mobilis subsp. mobilis ZM4 _ ATCC 31821_	AVZ43215	OTHER	1	1e-06	5e-06	0	0	0		AVZ43215
AVZ43216.1 uncharacterized protein ZMO1_ZMOp36x027 _plasmid_ _Zymomonas mobilis subsp. mobilis ZM4 _ ATCC 31821_	AVZ43216	OTHER	1	2e-06	0	0	0	0		AVZ43216
AVZ43217.1 uncharacterized protein ZMO1_ZMOp36x028 _plasmid_ _Zymomonas mobilis subsp. mobilis ZM4 _ ATCC 31821_	AVZ43217	OTHER	1	2e-06	0	0	0	0		AVZ43217
AVZ43218.1 Lambda repressor-like DNA-binding domain protein _plasmid_ _Zymomonas mobilis subsp. mobilis ZM4 _ ATCC 31821_	AVZ43218	OTHER	1	2.3e-05	1e-06	0	0	0		AVZ43218
AVZ43219.1 toxin HigB-like _plasmid_ _Zymomonas mobilis subsp. mobilis ZM4 _ ATCC 31821_	AVZ43219	OTHER	1	0	0	0	0	0		AVZ43219
AVZ43220.1 helix-turn-helix XRE super family protein _plasmid_ _Zymomonas mobilis subsp. mobilis ZM4 _ ATCC 31821_	AVZ43220	OTHER	1	0	0	0	0	0		AVZ43220
AVZ43221.2 uncharacterized protein ZMO1_ZMOp36x032 _plasmid_ _Zymomonas mobilis subsp. mobilis ZM4 _ ATCC 31821_	AVZ43221	OTHER	1	0	0	0	0	0		AVZ43221
AVZ43222.2 zinc finger Ogr_Delta-type transcriptional activator _plasmid_ _Zymomonas mobilis subsp. mobilis ZM4 _ ATCC 31821_	AVZ43222	OTHER	1	4e-06	0	0	0	0		AVZ43222
AVZ43223.1 Azospirillum phage Cd Gp10 family protein _plasmid_ _Zymomonas mobilis subsp. mobilis ZM4 _ ATCC 31821_	AVZ43223	OTHER	1	0	0	0	0	0		AVZ43223
AVZ43224.1 Azospirillum phage Cd Gp10 family protein _plasmid_ _Zymomonas mobilis subsp. mobilis ZM4 _ ATCC 31821_	AVZ43224	OTHER	1	0	0	0	0	0		AVZ43224
AVZ43225.1 winged helix-turn-helix DNA-binding domain protein _plasmid_ _Zymomonas mobilis subsp. mobilis ZM4 _ ATCC 31821_	AVZ43225	OTHER	0.999953	2.8e-05	1e-05	0	0	5e-06		AVZ43225
AVZ43226.1 abortive infection system protein AbiD_AbiF-like protein _plasmid_ _Zymomonas mobilis subsp. mobilis ZM4 _ ATCC 31821_	AVZ43226	OTHER	1	0	0	0	0	0		AVZ43226
AVZ43227.1 uncharacterized protein ZMO1_ZMOp36x038 _plasmid_ _Zymomonas mobilis subsp. mobilis ZM4 _ ATCC 31821_	AVZ43227	OTHER	1	0	0	0	0	0		AVZ43227
AVZ43228.1 CobQ_CobB_MinD_ParA nucleotide binding domain protein _plasmid_ _Zymomonas mobilis subsp. mobilis ZM4 _ ATCC 31821_	AVZ43228	OTHER	1	0	0	0	0	0		AVZ43228
AVZ43229.1 Arc-type ribbon-helix-helix _plasmid_ _Zymomonas mobilis subsp. mobilis ZM4 _ ATCC 31821_	AVZ43229	OTHER	1	0	0	0	0	0		AVZ43229
AVZ43230.1 PBSX family phage portal protein _plasmid_ _Zymomonas mobilis subsp. mobilis ZM4 _ ATCC 31821_	AVZ43230	OTHER	1	0	0	0	0	0		AVZ43230
AVZ43231.1 putative ATPase terminase subunit protein _plasmid_ _Zymomonas mobilis subsp. mobilis ZM4 _ ATCC 31821_	AVZ43231	OTHER	1	0	0	0	0	0		AVZ43231
AVZ43232.1 capsid scaffolding protein GpO _plasmid_ _Zymomonas mobilis subsp. mobilis ZM4 _ ATCC 31821_	AVZ43232	OTHER	0.999949	0.000109	2e-06	0	0	0		AVZ43232
AVZ43233.1 bacteriophage P2 GpN major capsid _plasmid_ _Zymomonas mobilis subsp. mobilis ZM4 _ ATCC 31821_	AVZ43233	OTHER	1	0	0	0	0	0		AVZ43233
AVZ43234.1 bacteriophage P2 GpM family protein _plasmid_ _Zymomonas mobilis subsp. mobilis ZM4 _ ATCC 31821_	AVZ43234	OTHER	1	0	0	0	0	0		AVZ43234
AVZ43235.1 bacteriophage head completion protein GpL _plasmid_ _Zymomonas mobilis subsp. mobilis ZM4 _ ATCC 31821_	AVZ43235	OTHER	1	0	0	0	0	0		AVZ43235
AVZ43236.1 phage tail protein X-like _plasmid_ _Zymomonas mobilis subsp. mobilis ZM4 _ ATCC 31821_	AVZ43236	OTHER	0.999474	0.000564	2e-06	1e-06	0	1e-06		AVZ43236
AVZ43237.1 hypothetical protein ZMO1_ZMOp39x001 _plasmid_ _Zymomonas mobilis subsp. mobilis ZM4 _ ATCC 31821_	AVZ43237	OTHER	0.999969	8e-06	1.5e-05	1e-06	0	6e-06		AVZ43237
AVZ43238.1 hypothetical protein ZMO1_ZMOp39x002 _plasmid_ _Zymomonas mobilis subsp. mobilis ZM4 _ ATCC 31821_	AVZ43238	OTHER	0.991168	0.004125	0.004034	0.000256	1.6e-05	0.00041		AVZ43238
AVZ43239.2 hypothetical protein ZMO1_ZMOp39x003 _plasmid_ _Zymomonas mobilis subsp. mobilis ZM4 _ ATCC 31821_	AVZ43239	OTHER	1	0	0	0	0	0		AVZ43239
AVZ43240.1 uncharacterized protein ZMO1_ZMOp39x004 _plasmid_ _Zymomonas mobilis subsp. mobilis ZM4 _ ATCC 31821_	AVZ43240	SP	0.000956	0.636767	0.361396	0.000333	0.000275	0.000249	CS pos: 23-24. Pr: 0.5863	AVZ43240
AVZ43241.1 RelB antitoxin_Antitoxin DinJ family toxin _plasmid_ _Zymomonas mobilis subsp. mobilis ZM4 _ ATCC 31821_	AVZ43241	OTHER	1	0	0	0	0	0		AVZ43241
AVZ43242.1 YafQ-like toxin _plasmid_ _Zymomonas mobilis subsp. mobilis ZM4 _ ATCC 31821_	AVZ43242	OTHER	1	0	0	0	0	0		AVZ43242
AVZ43243.1 TonB-dependent receptor beta-barrel protein _plasmid_ _Zymomonas mobilis subsp. mobilis ZM4 _ ATCC 31821_	AVZ43243	SP	0.063387	0.773787	0.103866	0.055327	0.002643	0.000966	CS pos: 31-32. Pr: 0.7471	AVZ43243
AVZ43244.1 NAD_P_-dependent oxidoreductase _plasmid_ _Zymomonas mobilis subsp. mobilis ZM4 _ ATCC 31821_	AVZ43244	OTHER	1	0	0	0	0	0		AVZ43244
AVZ43245.1 putative partitioning protein ParA ATPase _plasmid_ _Zymomonas mobilis subsp. mobilis ZM4 _ ATCC 31821_	AVZ43245	OTHER	1	1.1e-05	0	0	0	0		AVZ43245
AVZ43246.1 putative partitioning protein ParB _plasmid_ _Zymomonas mobilis subsp. mobilis ZM4 _ ATCC 31821_	AVZ43246	OTHER	1	0	0	0	0	0		AVZ43246
AVZ43247.1 AraC-type helix-turn-helix transcriptional regulator _plasmid_ _Zymomonas mobilis subsp. mobilis ZM4 _ ATCC 31821_	AVZ43247	OTHER	1	7e-06	0	0	0	0		AVZ43247
AVZ43248.1 TonB-dependent receptor _plasmid_ _Zymomonas mobilis subsp. mobilis ZM4 _ ATCC 31821_	AVZ43248	SP	0.047539	0.94447	0.006265	0.000834	0.000451	0.000421	CS pos: 38-39. Pr: 0.9138	AVZ43248
AVZ43249.1 type I ABC transporter ATPase _plasmid_ _Zymomonas mobilis subsp. mobilis ZM4 _ ATCC 31821_	AVZ43249	OTHER	1	1e-05	0	0	0	0		AVZ43249
AVZ43250.1 type I ABC transporter ATPase _plasmid_ _Zymomonas mobilis subsp. mobilis ZM4 _ ATCC 31821_	AVZ43250	OTHER	1	5e-06	0	0	0	0		AVZ43250
AVZ43251.1 ABC transporte ATPase _plasmid_ _Zymomonas mobilis subsp. mobilis ZM4 _ ATCC 31821_	AVZ43251	OTHER	1	0	0	0	0	0		AVZ43251
AVZ43252.1 ABC transporter permease _plasmid_ _Zymomonas mobilis subsp. mobilis ZM4 _ ATCC 31821_	AVZ43252	OTHER	1	1e-06	0	0	0	0		AVZ43252
AVZ43253.1 hypothetical protein ZMO1_ZMOp39x017 _plasmid_ _Zymomonas mobilis subsp. mobilis ZM4 _ ATCC 31821_	AVZ43253	OTHER	0.999946	1.1e-05	1.8e-05	1e-06	0	2.5e-05		AVZ43253
AVZ43254.1 secreted lipase _plasmid_ _Zymomonas mobilis subsp. mobilis ZM4 _ ATCC 31821_	AVZ43254	OTHER	0.66215	0.282419	0.050676	0.000999	0.000652	0.0031		AVZ43254
AVZ43256.1 hypothetical protein ZMO1_ZMOp39x020 _plasmid_ _Zymomonas mobilis subsp. mobilis ZM4 _ ATCC 31821_	AVZ43256	OTHER	1	0	0	0	0	0		AVZ43256
AVZ43257.1 death on curing _Doc_ protein _plasmid_ _Zymomonas mobilis subsp. mobilis ZM4 _ ATCC 31821_	AVZ43257	OTHER	1	0	0	0	0	0		AVZ43257
AVZ43258.1 helix-turn-helix DUF1870 domain-containing protein _plasmid_ _Zymomonas mobilis subsp. mobilis ZM4 _ ATCC 31821_	AVZ43258	OTHER	1	1.8e-05	1e-06	0	0	0		AVZ43258
AVZ43259.1 P-loop containing nucleoside triphosphate hydrolase domain protein _plasmid_ _Zymomonas mobilis subsp. mobilis ZM4 _ ATCC 31821_	AVZ43259	OTHER	1	1e-06	0	0	0	0		AVZ43259
AVZ43260.1 hypothetical protein ZMO1_ZMOp39x024 _plasmid_ _Zymomonas mobilis subsp. mobilis ZM4 _ ATCC 31821_	AVZ43260	OTHER	1	0	0	0	0	0		AVZ43260
AVZ43261.1 ParG family protein _plasmid_ _Zymomonas mobilis subsp. mobilis ZM4 _ ATCC 31821_	AVZ43261	OTHER	1	0	0	0	0	0		AVZ43261
AVZ43262.1 outermembrane autotransporter _plasmid_ _Zymomonas mobilis subsp. mobilis ZM4 _ ATCC 31821_	AVZ43262	SP	0.023705	0.962324	0.012863	0.000554	0.000273	0.000254	CS pos: 38-39. Pr: 0.8979	AVZ43262
AVZ43263.1 Arc-type ribbon-helix-helix _plasmid_ _Zymomonas mobilis subsp. mobilis ZM4 _ ATCC 31821_	AVZ43263	OTHER	1	0	0	0	0	0		AVZ43263
AVZ43265.1 uncharacterized protein ZMO1_ZMOp39x030 _plasmid_ _Zymomonas mobilis subsp. mobilis ZM4 _ ATCC 31821_	AVZ43265	OTHER	1	1e-06	0	0	0	0		AVZ43265
AVZ43266.1 Alpha_Beta hydrolase fold _plasmid_ _Zymomonas mobilis subsp. mobilis ZM4 _ ATCC 31821_	AVZ43266	SP	0.015868	0.9744	0.008801	0.000327	0.000275	0.000304	CS pos: 40-41. Pr: 0.9211	AVZ43266
AVZ43267.1 winged helix-turn-helix DNA-binding domain protein _plasmid_ _Zymomonas mobilis subsp. mobilis ZM4 _ ATCC 31821_	AVZ43267	OTHER	1	0	0	0	0	0		AVZ43267
AVZ43268.1 hypothetical protein ZMO1_ZMOp39x033 _plasmid_ _Zymomonas mobilis subsp. mobilis ZM4 _ ATCC 31821_	AVZ43268	OTHER	1	1e-06	0	0	0	0		AVZ43268
AVZ43269.1 XRE family transcriptional regulator _plasmid_ _Zymomonas mobilis subsp. mobilis ZM4 _ ATCC 31821_	AVZ43269	OTHER	1	0	0	0	0	0		AVZ43269
QIZ64057.1 hypothetical protein ZMO1_ZMO2042 _Zymomonas mobilis subsp. mobilis ZM4 _ ATCC 31821_	QIZ64057	OTHER	0.999733	0.000227	2.6e-05	2e-06	1e-06	2e-06		QIZ64057
QIZ64058.1 DUF2312 domain-containing protein _Zymomonas mobilis subsp. mobilis ZM4 _ ATCC 31821_	QIZ64058	OTHER	1	0	0	0	0	0		QIZ64058
QIZ64059.1 redox-sensitive transcriptional activator SoxR _Zymomonas mobilis subsp. mobilis ZM4 _ ATCC 31821_	QIZ64059	OTHER	1	1e-06	0	0	0	0		QIZ64059
QIZ64060.1 hypothetical protein ZMO1_ZMO2046 _Zymomonas mobilis subsp. mobilis ZM4 _ ATCC 31821_	QIZ64060	OTHER	1	0	0	0	0	0		QIZ64060
QIZ64061.1 hypothetical protein ZMO1_ZMO2047 _Zymomonas mobilis subsp. mobilis ZM4 _ ATCC 31821_	QIZ64061	OTHER	1	0	0	0	0	0		QIZ64061
QIZ64062.1 hypothetical protein ZMO1_ZMO2048 _Zymomonas mobilis subsp. mobilis ZM4 _ ATCC 31821_	QIZ64062	OTHER	1	3e-06	1e-06	0	0	0		QIZ64062
QIZ64063.1 hypothetical protein ZMO1_ZMO2049 _Zymomonas mobilis subsp. mobilis ZM4 _ ATCC 31821_	QIZ64063	OTHER	1	0	0	0	0	0		QIZ64063
QIZ64064.1 hypothetical protein ZMO1_ZMO2052 _Zymomonas mobilis subsp. mobilis ZM4 _ ATCC 31821_	QIZ64064	OTHER	1	2e-06	0	0	0	0		QIZ64064
QIZ64065.1 uncharacterized protein ZMO1_ZMO2053 _Zymomonas mobilis subsp. mobilis ZM4 _ ATCC 31821_	QIZ64065	OTHER	1	1e-06	0	0	0	0		QIZ64065
QIZ64066.1 hypothetical protein ZMO1_ZMO2054 _Zymomonas mobilis subsp. mobilis ZM4 _ ATCC 31821_	QIZ64066	LIPO	5.5e-05	0.037086	0.962827	1.5e-05	2.1e-05	1.6e-05	CS pos: 14-15. Pr: 0.9521	QIZ64066
QIZ64067.1 hypothetical protein ZMO1_ZMO2055 _Zymomonas mobilis subsp. mobilis ZM4 _ ATCC 31821_	QIZ64067	OTHER	0.999868	0.00011	1.5e-05	1e-06	0	8e-06		QIZ64067
QIZ64068.1 uncharacterized protein ZMO1_ZMO2056 _Zymomonas mobilis subsp. mobilis ZM4 _ ATCC 31821_	QIZ64068	SP	0.000277	0.99906	0.000169	0.000167	0.00016	0.000136	CS pos: 22-23. Pr: 0.9794	QIZ64068
QIZ64069.1 hypothetical protein ZMO1_ZMO2077 _Zymomonas mobilis subsp. mobilis ZM4 _ ATCC 31821_	QIZ64069	OTHER	0.999766	0.000241	1.1e-05	1e-06	0	5e-06		QIZ64069
QIZ64070.1 hypothetical protein ZMO1_ZMO2060 _Zymomonas mobilis subsp. mobilis ZM4 _ ATCC 31821_	QIZ64070	OTHER	0.999889	0.000135	0	0	0	0		QIZ64070
QIZ64071.1 hypothetical protein ZMO1_ZMO2061 _Zymomonas mobilis subsp. mobilis ZM4 _ ATCC 31821_	QIZ64071	OTHER	0.999986	5e-05	0	0	0	0		QIZ64071
QIZ64072.1 hypothetical protein ZMO1_ZMO2062 _Zymomonas mobilis subsp. mobilis ZM4 _ ATCC 31821_	QIZ64072	OTHER	0.999933	8.3e-05	0	0	0	0		QIZ64072
QIZ64073.1 hypothetical protein ZMO1_ZMO2064 _Zymomonas mobilis subsp. mobilis ZM4 _ ATCC 31821_	QIZ64073	OTHER	1	0	0	0	0	0		QIZ64073
QIZ64074.1 hypothetical protein ZMO1_ZMO2065 _Zymomonas mobilis subsp. mobilis ZM4 _ ATCC 31821_	QIZ64074	OTHER	1	0	0	0	0	0		QIZ64074
QIZ64075.1 hypothetical protein ZMO1_ZMO2066 _Zymomonas mobilis subsp. mobilis ZM4 _ ATCC 31821_	QIZ64075	OTHER	0.954529	0.000956	0.044471	8e-06	1e-05	2.4e-05		QIZ64075
QIZ64076.1 hypothetical protein ZMO1_ZMO2067 _Zymomonas mobilis subsp. mobilis ZM4 _ ATCC 31821_	QIZ64076	OTHER	1	4e-06	0	0	0	0		QIZ64076
QIZ64077.1 hypothetical protein ZMO1_ZMO2068 _Zymomonas mobilis subsp. mobilis ZM4 _ ATCC 31821_	QIZ64077	OTHER	1	4e-06	0	0	0	0		QIZ64077
QIZ64078.1 hypothetical protein ZMO1_ZMO2070 _Zymomonas mobilis subsp. mobilis ZM4 _ ATCC 31821_	QIZ64078	OTHER	0.983104	0.000244	0.007336	0.004496	0.001663	0.003157		QIZ64078
QIZ64079.1 hypothetical protein ZMO1_ZMO2071 _Zymomonas mobilis subsp. mobilis ZM4 _ ATCC 31821_	QIZ64079	OTHER	1	0	0	0	0	0		QIZ64079
QIZ64080.1 hypothetical protein ZMO1_ZMO2072 _Zymomonas mobilis subsp. mobilis ZM4 _ ATCC 31821_	QIZ64080	OTHER	0.999987	1.3e-05	2e-06	0	0	0		QIZ64080
QIZ64081.1 hypothetical protein ZMO1_ZMO2073 _Zymomonas mobilis subsp. mobilis ZM4 _ ATCC 31821_	QIZ64081	OTHER	1	2.3e-05	0	0	0	0		QIZ64081
QIZ64082.1 hypothetical protein ZMO1_ZMO2074 _Zymomonas mobilis subsp. mobilis ZM4 _ ATCC 31821_	QIZ64082	OTHER	0.999806	0.000191	4e-06	2e-06	1e-06	4e-06		QIZ64082
QIZ64083.1 hypothetical protein ZMO1_ZMO2075 _Zymomonas mobilis subsp. mobilis ZM4 _ ATCC 31821_	QIZ64083	OTHER	0.999872	0.0001	1.9e-05	2e-06	1e-06	6e-06		QIZ64083
QIZ64084.1 hypothetical protein ZMO1_ZMO2076 _Zymomonas mobilis subsp. mobilis ZM4 _ ATCC 31821_	QIZ64084	OTHER	1	2e-05	1e-06	0	0	0		QIZ64084
QIZ64090.1 hypothetical protein ZMO1_ZMOp32x030 _plasmid_ _Zymomonas mobilis subsp. mobilis ZM4 _ ATCC 31821_	QIZ64090	OTHER	1	1e-06	0	0	0	0		QIZ64090
QIZ64091.1 hypothetical protein ZMO1_ZMOp32x031 _plasmid_ _Zymomonas mobilis subsp. mobilis ZM4 _ ATCC 31821_	QIZ64091	OTHER	1	1e-06	0	0	0	0		QIZ64091
QIZ64092.1 hypothetical protein ZMO1_ZMOp32x032 _plasmid_ _Zymomonas mobilis subsp. mobilis ZM4 _ ATCC 31821_	QIZ64092	OTHER	1	0	0	0	0	0		QIZ64092
QIZ64093.1 hypothetical protein ZMO1_ZMOp32x033 _plasmid_ _Zymomonas mobilis subsp. mobilis ZM4 _ ATCC 31821_	QIZ64093	OTHER	1	5e-06	0	0	0	0		QIZ64093
QIZ64094.1 SAM-dependent methyltransferase _plasmid_ _Zymomonas mobilis subsp. mobilis ZM4 _ ATCC 31821_	QIZ64094	OTHER	1	0	0	0	0	0		QIZ64094
QIZ64254.1 uncharacterized protein ZMO1_ZMOp36x048 _plasmid_ _Zymomonas mobilis subsp. mobilis ZM4 _ ATCC 31821_	QIZ64254	SP	0.000211	0.999191	0.000145	0.000145	0.000132	0.000127	CS pos: 20-21. Pr: 0.9772	QIZ64254
QIZ64255.1 uncharacterized protein ZMO1_ZMOp36x049 _plasmid_ _Zymomonas mobilis subsp. mobilis ZM4 _ ATCC 31821_	QIZ64255	SP	0.000195	0.999161	0.000165	0.000156	0.000145	0.000133	CS pos: 20-21. Pr: 0.9767	QIZ64255
QIZ64256.1 hypothetical protein ZMO1_ZMOp36x050 _plasmid_ _Zymomonas mobilis subsp. mobilis ZM4 _ ATCC 31821_	QIZ64256	SP	0.0003	0.99901	0.000155	0.000187	0.000165	0.000153	CS pos: 20-21. Pr: 0.9752	QIZ64256
QIZ64257.1 uncharacterized protein ZMO1_ZMOp36x051 _plasmid_ _Zymomonas mobilis subsp. mobilis ZM4 _ ATCC 31821_	QIZ64257	SP	0.000275	0.999094	0.000191	0.000144	0.00014	0.000136	CS pos: 20-21. Pr: 0.9747	QIZ64257
QIZ64258.1 hypothetical protein ZMO1_ZMOp36x052 _plasmid_ _Zymomonas mobilis subsp. mobilis ZM4 _ ATCC 31821_	QIZ64258	SP	0.000226	0.999157	0.000165	0.000157	0.000151	0.000136	CS pos: 20-21. Pr: 0.9787	QIZ64258
QIZ64259.1 hypothetical protein ZMO1_ZMOp36x053 _plasmid_ _Zymomonas mobilis subsp. mobilis ZM4 _ ATCC 31821_	QIZ64259	OTHER	1	0	0	0	0	0		QIZ64259
QIZ64262.1 hypothetical protein ZMO1_ZMOp39x036 _plasmid_ _Zymomonas mobilis subsp. mobilis ZM4 _ ATCC 31821_	QIZ64262	OTHER	1	0	0	0	0	0		QIZ64262
QIZ64263.1 hypothetical protein ZMO1_ZMOp39x037 _plasmid_ _Zymomonas mobilis subsp. mobilis ZM4 _ ATCC 31821_	QIZ64263	OTHER	1	0	0	0	0	0		QIZ64263

## Sheet: DeepTMHMM output
Protein	Prediction	ZMO number
AVZ41384.1	BETA	ZMO0001
AVZ41385.1	GLOB	ZMO0002
AVZ41386.1	GLOB	ZMO0003
AVZ41387.1	GLOB	ZMO0004
AVZ41388.1	GLOB	ZMO0005
AVZ41389.1	GLOB	ZMO0006
AVZ41390.1	GLOB	ZMO0007
AVZ41391.1	GLOB	ZMO0008
AVZ41392.1	GLOB	ZMO0009
AVZ41393.1	GLOB	ZMO0010
AVZ41394.1	GLOB	ZMO0011
AVZ41395.1	GLOB	ZMO0012
AVZ41396.1	GLOB	ZMO0013
AVZ41397.1	GLOB	ZMO0014
AVZ41398.1	GLOB	ZMO0015
AVZ41399.1	GLOB	ZMO0016
AVZ41400.1	GLOB	ZMO0017
AVZ41401.1	GLOB	ZMO0018
AVZ41402.1	GLOB	ZMO0019
AVZ41403.1	GLOB	ZMO0020
AVZ41404.1	GLOB	ZMO0021
AVZ41405.1	GLOB	ZMO0022
AVZ41406.1	GLOB	ZMO0023
AVZ41407.1	TM	ZMO0025
AVZ41408.1	SP	ZMO0026
AVZ41409.1	GLOB	ZMO0027
AVZ41410.1	GLOB	ZMO0028
AVZ41411.1	SP	ZMO0029
AVZ41412.1	GLOB	ZMO0030
AVZ41413.2	BETA	ZMO0031
AVZ41414.1	GLOB	ZMO0033
AVZ41415.1	SP	ZMO0035
AVZ41416.1	GLOB	ZMO0036
AVZ41417.1	GLOB	ZMO0037
AVZ41418.1	GLOB	ZMO0038
AVZ41419.1	GLOB	ZMO0039
AVZ41420.1	GLOB	ZMO0040
AVZ41421.1	GLOB	ZMO0041
AVZ41422.1	GLOB	ZMO0043
AVZ41423.1	SP	ZMO0044
AVZ41424.1	TM	ZMO0047
AVZ41425.1	GLOB	ZMO0050
AVZ41426.1	TM	ZMO0052
AVZ41427.1	GLOB	ZMO0053
AVZ41428.1	GLOB	ZMO0054
AVZ41429.1	TM	ZMO0055
AVZ41430.1	GLOB	ZMO0056
AVZ41431.1	GLOB	ZMO0057
AVZ41432.1	GLOB	ZMO0059
AVZ41433.1	GLOB	ZMO0060
AVZ41434.1	SP	ZMO0061
AVZ41435.1	GLOB	ZMO0062
AVZ41436.1	BETA	ZMO0064
AVZ41438.1	SP	ZMO0068
AVZ41439.1	GLOB	ZMO0069
AVZ41440.1	GLOB	ZMO0070
AVZ41441.1	SP	ZMO0072
AVZ41442.1	GLOB	ZMO0073
AVZ41443.1	GLOB	ZMO0074
AVZ41444.1	GLOB	ZMO0075
AVZ41445.1	GLOB	ZMO0077
AVZ41446.1	GLOB	ZMO0078
AVZ41447.1	GLOB	ZMO0079
AVZ41448.1	GLOB	ZMO0080
AVZ41449.1	GLOB	ZMO0081
AVZ41450.1	GLOB	ZMO0082
AVZ41451.1	GLOB	ZMO0083
AVZ41452.1	GLOB	ZMO0084
AVZ41453.1	TM	ZMO0085
AVZ41454.1	GLOB	ZMO0086
AVZ41455.1	TM	ZMO0087
AVZ41456.1	GLOB	ZMO0088
AVZ41457.1	GLOB	ZMO0089
AVZ41458.1	GLOB	ZMO0090
AVZ41460.1	GLOB	ZMO0092
AVZ41461.1	GLOB	ZMO0094
AVZ41462.1	TM	ZMO0095
AVZ41463.1	TM	ZMO0096
AVZ41464.1	TM	ZMO0099
AVZ41465.1	GLOB	ZMO0100
AVZ41466.1	GLOB	ZMO0101
AVZ41468.1	SP	ZMO0103
AVZ41469.1	GLOB	ZMO0105
AVZ41470.1	GLOB	ZMO0106
AVZ41471.1	GLOB	ZMO0107
AVZ41472.1	TM	ZMO0108
AVZ41473.1	TM	ZMO0109
AVZ41474.1	TM	ZMO0110
AVZ41475.1	GLOB	ZMO0111
AVZ41476.1	SP	ZMO0112
AVZ41477.1	GLOB	ZMO0113
AVZ41478.1	GLOB	ZMO0114
AVZ41479.1	GLOB	ZMO0115
AVZ41480.1	GLOB	ZMO0116
AVZ41481.1	GLOB	ZMO0117
AVZ41482.1	TM	ZMO0119
AVZ41483.1	GLOB	ZMO0120
AVZ41484.1	GLOB	ZMO0121
AVZ41485.1	GLOB	ZMO0122
AVZ41486.2	GLOB	ZMO0124
AVZ41487.1	GLOB	ZMO0125
AVZ41488.1	SP	ZMO0127
AVZ41489.1	BETA	ZMO0128
AVZ41490.1	SP	ZMO0130
AVZ41491.1	SP	ZMO0131
AVZ41492.2	SP	ZMO0132
AVZ41493.1	SP	ZMO0133
AVZ41496.1	SP	ZMO0134
AVZ41497.1	SP	ZMO0135
AVZ41498.1	SP	ZMO0136
AVZ41499.1	SP	ZMO0137
AVZ41500.1	GLOB	ZMO0139
AVZ41501.1	GLOB	ZMO0140
AVZ41502.1	GLOB	ZMO0142
AVZ41503.1	GLOB	ZMO0143
AVZ41504.1	GLOB	ZMO0144
AVZ41505.2	SP	ZMO0145
AVZ41506.1	SP	ZMO0148
AVZ41507.1	GLOB	ZMO0149
AVZ41508.1	GLOB	ZMO0150
AVZ41509.1	GLOB	ZMO0152
AVZ41510.1	GLOB	ZMO0153
AVZ41511.1	GLOB	ZMO0154
AVZ41512.1	GLOB	ZMO0155
AVZ41513.1	GLOB	ZMO0156
AVZ41514.1	GLOB	ZMO0157
AVZ41515.1	GLOB	ZMO0158
AVZ41516.1	GLOB	ZMO0160
AVZ41517.1	TM	ZMO0161
AVZ41518.1	TM	ZMO0162
AVZ41519.1	TM	ZMO0164
AVZ41520.1	SP	ZMO0165
AVZ41521.1	SP	ZMO0166
AVZ41523.1	GLOB	ZMO0169
AVZ41524.1	GLOB	ZMO0172
AVZ41525.1	GLOB	ZMO0173
AVZ41526.1	GLOB	ZMO0174
AVZ41527.1	GLOB	ZMO0175
AVZ41528.1	GLOB	ZMO0176
AVZ41529.1	GLOB	ZMO0177
AVZ41530.1	GLOB	ZMO0178
AVZ41531.1	GLOB	ZMO0179
AVZ41532.1	GLOB	ZMO0180
AVZ41533.1	GLOB	ZMO0182
AVZ41534.1	GLOB	ZMO0183
AVZ41535.1	SP	ZMO0184
AVZ41536.1	GLOB	ZMO0186
AVZ41537.1	GLOB	ZMO0187
AVZ41538.1	BETA	ZMO0188
AVZ41539.1	GLOB	ZMO0189
AVZ41540.1	GLOB	ZMO0190
AVZ41541.1	TM	ZMO0191
AVZ41542.1	SP	ZMO0192
AVZ41543.1	GLOB	ZMO0193
AVZ41544.1	SP	ZMO0195
AVZ41545.1	TM	ZMO0197
AVZ41546.1	GLOB	ZMO0198
AVZ41547.1	GLOB	ZMO0199
AVZ41548.1	GLOB	ZMO0200
AVZ41549.2	GLOB	ZMO0201
AVZ41550.1	TM	ZMO0202
AVZ41551.1	GLOB	ZMO0203
AVZ41552.1	TM	ZMO0204
AVZ41553.1	GLOB	ZMO0205
AVZ41554.1	GLOB	ZMO0206
AVZ41555.1	GLOB	ZMO0207
AVZ41556.1	GLOB	ZMO0208
AVZ41557.1	GLOB	ZMO0209
AVZ41558.1	GLOB	ZMO0211
AVZ41559.1	BETA	ZMO0213
AVZ41560.1	TM	ZMO0214
AVZ41561.1	GLOB	ZMO0215
AVZ41562.1	TM	ZMO0216
AVZ41563.1	GLOB	ZMO0219
AVZ41564.1	GLOB	ZMO0220
AVZ41565.1	GLOB	ZMO0221
AVZ41566.1	GLOB	ZMO0222
AVZ41567.1	SP	ZMO0223
AVZ41568.1	GLOB	ZMO0224
AVZ41569.1	GLOB	ZMO0225
AVZ41570.1	GLOB	ZMO0226
AVZ41571.1	GLOB	ZMO0227
AVZ41572.1	TM	ZMO0228
AVZ41573.1	TM	ZMO0229
AVZ41574.1	GLOB	ZMO0230
AVZ41575.1	GLOB	ZMO0231
AVZ41576.1	GLOB	ZMO0232
AVZ41577.1	GLOB	ZMO0233
AVZ41578.1	SP	ZMO0234
AVZ41579.1	GLOB	ZMO0236
AVZ41580.1	GLOB	ZMO0238
AVZ41581.1	GLOB	ZMO0239
AVZ41582.1	GLOB	ZMO0240
AVZ41583.1	GLOB	ZMO0241
AVZ41584.1	GLOB	ZMO0242
AVZ41585.1	BETA	ZMO0243
AVZ41586.1	GLOB	ZMO0244
AVZ41587.1	GLOB	ZMO0246
AVZ41588.1	GLOB	ZMO0247
AVZ41589.1	GLOB	ZMO0249
AVZ41590.1	GLOB	ZMO0250
AVZ41591.1	GLOB	ZMO0251
AVZ41592.1	GLOB	ZMO0252
AVZ41593.1	BETA	ZMO0253
AVZ41594.1	TM	ZMO0254
AVZ41595.1	TM	ZMO0255
AVZ41596.1	GLOB	ZMO0256
AVZ41597.1	GLOB	ZMO0257
AVZ41598.1	TM	ZMO0258
AVZ41599.1	GLOB	ZMO0260
AVZ41600.2	TM	ZMO0262
AVZ41601.1	SP	ZMO0263
AVZ41602.1	SP	ZMO0264
AVZ41603.1	SP	ZMO0265
AVZ41604.1	SP	ZMO0266
AVZ41605.1	SP	ZMO0267
AVZ41606.1	SP	ZMO0268
AVZ41607.1	SP	ZMO0269
AVZ41608.1	SP	ZMO0270
AVZ41610.1	TM	ZMO0271
AVZ41611.1	GLOB	ZMO0273
AVZ41612.1	GLOB	ZMO0274
AVZ41613.1	GLOB	ZMO0275
AVZ41614.1	SP	ZMO0276
AVZ41615.1	TM	ZMO0277
AVZ41616.1	GLOB	ZMO0278
AVZ41617.1	GLOB	ZMO0279
AVZ41618.1	GLOB	ZMO0281
AVZ41619.1	SP	ZMO0282
AVZ41620.1	TM	ZMO0283
AVZ41621.1	SP	ZMO0285
AVZ41622.1	SP	ZMO0286
AVZ41623.1	TM	ZMO0287
AVZ41624.1	TM	ZMO0290
AVZ41625.1	TM	ZMO0291
AVZ41626.1	TM	ZMO0293
AVZ41627.1	GLOB	ZMO0294
AVZ41628.1	GLOB	ZMO0296
AVZ41629.1	TM	ZMO0297
AVZ41630.1	TM	ZMO0298
AVZ41631.2	GLOB	ZMO0299
AVZ41632.1	GLOB	ZMO0300
AVZ41633.1	TM	ZMO0301
AVZ41634.1	GLOB	ZMO0302
AVZ41635.1	GLOB	ZMO0303
AVZ41636.1	GLOB	ZMO0305
AVZ41637.1	GLOB	ZMO0306
AVZ41638.1	GLOB	ZMO0307
AVZ41639.1	GLOB	ZMO0309
AVZ41640.1	GLOB	ZMO0311
AVZ41641.1	GLOB	ZMO0312
AVZ41642.1	GLOB	ZMO0313
AVZ41643.1	TM	ZMO0314
AVZ41644.1	SP	ZMO0315
AVZ41645.1	GLOB	ZMO0318
AVZ41646.1	GLOB	ZMO0319
AVZ41647.2	GLOB	ZMO0321
AVZ41648.1	GLOB	ZMO0322
AVZ41649.1	GLOB	ZMO0323
AVZ41650.1	TM	ZMO0324
AVZ41651.1	SP	ZMO0325
AVZ41652.1	GLOB	ZMO0326
AVZ41654.1	GLOB	ZMO0328
AVZ41655.1	GLOB	ZMO0329
AVZ41656.1	SP	ZMO0331
AVZ41657.1	GLOB	ZMO0332
AVZ41658.1	GLOB	ZMO0335
AVZ41659.1	TM	ZMO0336
AVZ41660.1	GLOB	ZMO0339
AVZ41661.1	GLOB	ZMO0341
AVZ41662.1	GLOB	ZMO0342
AVZ41663.1	GLOB	ZMO0343
AVZ41664.1	GLOB	ZMO0344
AVZ41665.1	GLOB	ZMO0345
AVZ41666.1	SP+TM	ZMO0346
AVZ41667.1	GLOB	ZMO0347
AVZ41668.1	GLOB	ZMO0348
AVZ41669.1	GLOB	ZMO0349
AVZ41670.1	GLOB	ZMO0350
AVZ41671.1	GLOB	ZMO0351
AVZ41672.1	GLOB	ZMO0352
AVZ41673.1	GLOB	ZMO0353
AVZ41674.1	GLOB	ZMO0354
AVZ41675.1	GLOB	ZMO0355
AVZ41676.1	TM	ZMO0356
AVZ41677.1	TM	ZMO0357
AVZ41678.1	SP	ZMO0359
AVZ41679.1	TM	ZMO0360
AVZ41680.1	BETA	ZMO0361
AVZ41681.1	GLOB	ZMO0362
AVZ41682.2	GLOB	ZMO0363
AVZ41683.1	GLOB	ZMO0364
AVZ41684.1	TM	ZMO0366
AVZ41685.1	GLOB	ZMO0367
AVZ41686.1	GLOB	ZMO0368
AVZ41687.1	GLOB	ZMO0369
AVZ41688.1	GLOB	ZMO0371
AVZ41689.1	GLOB	ZMO0372
AVZ41690.1	GLOB	ZMO0373
AVZ41691.1	GLOB	ZMO0374
AVZ41692.2	GLOB	ZMO0375
AVZ41693.1	GLOB	ZMO0376
AVZ41694.1	GLOB	ZMO0377
AVZ41695.1	GLOB	ZMO0378
AVZ41696.1	GLOB	ZMO0379
AVZ41697.1	GLOB	ZMO0380
AVZ41698.1	GLOB	ZMO0381
AVZ41699.1	GLOB	ZMO0383
AVZ41700.1	GLOB	ZMO0384
AVZ41702.1	GLOB	ZMO0387
AVZ41703.1	GLOB	ZMO0388
AVZ41704.1	GLOB	ZMO0389
AVZ41705.1	GLOB	ZMO0390
AVZ41706.1	SP	ZMO0391
AVZ41707.2	GLOB	ZMO0392
AVZ41708.1	GLOB	ZMO0393
AVZ41709.1	GLOB	ZMO0394
AVZ41710.1	GLOB	ZMO0395
AVZ41711.1	GLOB	ZMO0397
AVZ41712.1	GLOB	ZMO0398
AVZ41713.1	GLOB	ZMO0399
AVZ41714.1	GLOB	ZMO0400
AVZ41715.1	TM	ZMO0401
AVZ41716.1	GLOB	ZMO0402
AVZ41717.1	GLOB	ZMO0403
AVZ41718.1	GLOB	ZMO0405
AVZ41719.1	TM	ZMO0406
AVZ41720.1	GLOB	ZMO0407
AVZ41721.1	GLOB	ZMO0408
AVZ41722.1	GLOB	ZMO0409
AVZ41723.1	GLOB	ZMO0410
AVZ41724.1	GLOB	ZMO0411
AVZ41725.1	TM	ZMO0412
AVZ41726.1	TM	ZMO0413
AVZ41727.1	TM	ZMO0414
AVZ41728.1	GLOB	ZMO0416
AVZ41729.1	TM	ZMO0417
AVZ41730.1	TM	ZMO0418
AVZ41731.1	TM	ZMO0419
AVZ41732.1	GLOB	ZMO0420
AVZ41733.1	GLOB	ZMO0421
AVZ41734.1	GLOB	ZMO0422
AVZ41735.1	GLOB	ZMO0423
AVZ41736.1	GLOB	ZMO0425
AVZ41737.1	GLOB	ZMO0426
AVZ41738.1	GLOB	ZMO0427
AVZ41739.1	GLOB	ZMO0428
AVZ41740.1	GLOB	ZMO0429
AVZ41741.1	GLOB	ZMO0430
AVZ41742.1	GLOB	ZMO0431
AVZ41743.1	GLOB	ZMO0432
AVZ41744.1	GLOB	ZMO0433
AVZ41745.1	SP	ZMO0435
AVZ41746.1	TM	ZMO0436
AVZ41747.1	TM	ZMO0437
AVZ41748.1	GLOB	ZMO0439
AVZ41749.1	TM	ZMO0440
AVZ41750.1	GLOB	ZMO0441
AVZ41751.1	GLOB	ZMO0442
AVZ41752.1	GLOB	ZMO0443
AVZ41753.1	SP	ZMO0444
AVZ41754.1	SP	ZMO0445
AVZ41755.1	TM	ZMO0446
AVZ41756.1	TM	ZMO0447
AVZ41757.1	SP	ZMO0448
AVZ41758.1	TM	ZMO0449
AVZ41759.1	SP	ZMO0452
AVZ41760.1	GLOB	ZMO0453
AVZ41761.1	GLOB	ZMO0454
AVZ41762.1	GLOB	ZMO0456
AVZ41763.1	GLOB	ZMO0457
AVZ41764.1	GLOB	ZMO0458
AVZ41765.1	TM	ZMO0459
AVZ41766.1	GLOB	ZMO0460
AVZ41767.1	GLOB	ZMO0462
AVZ41768.1	TM	ZMO0464
AVZ41769.1	GLOB	ZMO0465
AVZ41770.1	TM	ZMO0467
AVZ41771.1	GLOB	ZMO0468
AVZ41772.1	GLOB	ZMO0469
AVZ41773.1	GLOB	ZMO0471
AVZ41774.1	GLOB	ZMO0472
AVZ41775.1	GLOB	ZMO0473
AVZ41776.1	GLOB	ZMO0474
AVZ41777.1	GLOB	ZMO0475
AVZ41778.1	GLOB	ZMO0476
AVZ41779.1	TM	ZMO0477
AVZ41780.1	GLOB	ZMO0478
AVZ41781.1	SP	ZMO0479
AVZ41782.1	TM	ZMO0480
AVZ41783.1	SP	ZMO0481
AVZ41784.1	GLOB	ZMO0482
AVZ41785.1	GLOB	ZMO0483
AVZ41786.1	TM	ZMO0484
AVZ41787.1	GLOB	ZMO0485
AVZ41788.1	GLOB	ZMO0486
AVZ41789.1	GLOB	ZMO0487
AVZ41790.1	SP	ZMO0488
AVZ41792.1	GLOB	ZMO0490
AVZ41793.1	GLOB	ZMO0491
AVZ41794.1	GLOB	ZMO0492
AVZ41795.1	GLOB	ZMO0493
AVZ41796.1	TM	ZMO0494
AVZ41797.1	TM	ZMO0495
AVZ41798.1	BETA	ZMO0496
AVZ41799.1	GLOB	ZMO0497
AVZ41800.1	GLOB	ZMO0498
AVZ41801.1	TM	ZMO0499
AVZ41802.1	TM	ZMO0500
AVZ41803.1	TM	ZMO0501
AVZ41804.1	TM	ZMO0502
AVZ41805.1	TM	ZMO0503
AVZ41806.1	GLOB	ZMO0505
AVZ41807.1	GLOB	ZMO0506
AVZ41808.1	GLOB	ZMO0507
AVZ41809.1	GLOB	ZMO0508
AVZ41810.1	SP	ZMO0509
AVZ41811.1	GLOB	ZMO0510
AVZ41812.1	GLOB	ZMO0511
AVZ41813.1	GLOB	ZMO0512
AVZ41814.1	TM	ZMO0513
AVZ41816.1	GLOB	ZMO0514
AVZ41817.1	GLOB	ZMO0515
AVZ41818.1	GLOB	ZMO0516
AVZ41820.1	GLOB	ZMO0517
AVZ41821.1	GLOB	ZMO0518
AVZ41822.1	GLOB	ZMO0519
AVZ41823.1	GLOB	ZMO0520
AVZ41825.1	GLOB	ZMO0521
AVZ41826.1	GLOB	ZMO0522
AVZ41827.1	GLOB	ZMO0523
AVZ41828.1	GLOB	ZMO0524
AVZ41829.1	GLOB	ZMO0525
AVZ41830.1	GLOB	ZMO0526
AVZ41831.1	GLOB	ZMO0527
AVZ41832.1	GLOB	ZMO0528
AVZ41833.1	GLOB	ZMO0529
AVZ41834.1	GLOB	ZMO0530
AVZ41835.1	GLOB	ZMO0531
AVZ41836.1	GLOB	ZMO0532
AVZ41837.1	GLOB	ZMO0533
AVZ41838.1	GLOB	ZMO0534
AVZ41839.1	GLOB	ZMO0536
AVZ41840.1	TM	ZMO0537
AVZ41841.1	GLOB	ZMO0538
AVZ41842.1	GLOB	ZMO0539
AVZ41843.1	GLOB	ZMO0540
AVZ41844.1	GLOB	ZMO0541
AVZ41845.1	GLOB	ZMO0542
AVZ41846.1	GLOB	ZMO0543
AVZ41847.1	GLOB	ZMO0544
AVZ41848.1	GLOB	ZMO0545
AVZ41849.1	TM	ZMO0546
AVZ41850.1	TM	ZMO0547
AVZ41851.1	TM	ZMO0548
AVZ41852.1	GLOB	ZMO0549
AVZ41853.1	GLOB	ZMO0550
AVZ41854.1	GLOB	ZMO0551
AVZ41855.1	GLOB	ZMO0552
AVZ41856.1	GLOB	ZMO0553
AVZ41857.1	GLOB	ZMO0554
AVZ41858.1	GLOB	ZMO0555
AVZ41859.1	GLOB	ZMO0556
AVZ41860.1	GLOB	ZMO0557
AVZ41861.1	SP	ZMO0558
AVZ41862.1	GLOB	ZMO0559
AVZ41863.1	SP	ZMO0560
AVZ41864.1	BETA	ZMO0561
AVZ41865.1	SP	ZMO0562
AVZ41866.1	GLOB	ZMO0563
AVZ41867.1	GLOB	ZMO0564
AVZ41868.1	GLOB	ZMO0565
AVZ41869.1	TM	ZMO0566
AVZ41870.1	GLOB	ZMO0567
AVZ41871.1	TM	ZMO0568
AVZ41872.1	TM	ZMO0569
AVZ41873.1	GLOB	ZMO0570
AVZ41874.1	TM	ZMO0571
AVZ41875.1	GLOB	ZMO0572
AVZ41876.1	GLOB	ZMO0573
AVZ41877.1	GLOB	ZMO0574
AVZ41878.1	GLOB	ZMO0575
AVZ41879.1	GLOB	ZMO0576
AVZ41880.1	TM	ZMO0578
AVZ41881.1	TM	ZMO0581
AVZ41882.1	GLOB	ZMO0582
AVZ41883.1	GLOB	ZMO0583
AVZ41884.1	GLOB	ZMO0584
AVZ41885.1	GLOB	ZMO0585
AVZ41886.1	GLOB	ZMO0586
AVZ41887.1	GLOB	ZMO0587
AVZ41888.1	TM	ZMO0588
AVZ41889.1	GLOB	ZMO0589
AVZ41890.1	TM	ZMO0590
AVZ41891.1	GLOB	ZMO0591
AVZ41892.1	TM	ZMO0592
AVZ41893.1	GLOB	ZMO0593
AVZ41894.1	GLOB	ZMO0594
AVZ41895.1	TM	ZMO0595
AVZ41896.1	SP	ZMO0597
AVZ41897.1	GLOB	ZMO0598
AVZ41898.1	GLOB	ZMO0599
AVZ41899.1	TM	ZMO0601
AVZ41900.1	TM	ZMO0602
AVZ41901.1	TM	ZMO0603
AVZ41902.1	GLOB	ZMO0604
AVZ41903.1	GLOB	ZMO0605
AVZ41904.1	GLOB	ZMO0606
AVZ41905.1	SP	ZMO0607
AVZ41906.1	SP	ZMO0608
AVZ41907.1	GLOB	ZMO0609
AVZ41908.1	GLOB	ZMO0610
AVZ41909.1	GLOB	ZMO0611
AVZ41910.1	GLOB	ZMO0612
AVZ41911.1	GLOB	ZMO0613
AVZ41912.1	GLOB	ZMO0614
AVZ41913.1	TM	ZMO0616
AVZ41914.1	TM	ZMO0617
AVZ41915.1	SP	ZMO0619
AVZ41916.1	GLOB	ZMO0621
AVZ41917.1	GLOB	ZMO0622
AVZ41918.1	TM	ZMO0624
AVZ41919.1	GLOB	ZMO0625
AVZ41920.1	GLOB	ZMO0626
AVZ41921.1	GLOB	ZMO0627
AVZ41922.1	GLOB	ZMO0628
AVZ41923.1	GLOB	ZMO0629
AVZ41924.1	GLOB	ZMO0631
AVZ41925.1	GLOB	ZMO0632
AVZ41926.1	TM	ZMO0634
AVZ41927.1	GLOB	ZMO0635
AVZ41928.1	GLOB	ZMO0636
AVZ41929.1	GLOB	ZMO0637
AVZ41930.1	GLOB	ZMO0638
AVZ41931.1	TM	ZMO0642
AVZ41932.1	GLOB	ZMO0643
AVZ41933.1	GLOB	ZMO0644
AVZ41934.1	TM	ZMO0646
AVZ41935.1	SP+TM	ZMO0647
AVZ41936.1	TM	ZMO0648
AVZ41937.1	TM	ZMO0649
AVZ41938.1	TM	ZMO0650
AVZ41939.1	GLOB	ZMO0651
AVZ41940.1	GLOB	ZMO0652
AVZ41941.1	TM	ZMO0653
AVZ41942.1	TM	ZMO0654
AVZ41943.1	SP	ZMO0655
AVZ41944.1	GLOB	ZMO0656
AVZ41945.1	GLOB	ZMO0657
AVZ41946.1	GLOB	ZMO0658
AVZ41947.1	GLOB	ZMO0659
AVZ41948.1	GLOB	ZMO0660
AVZ41949.1	GLOB	ZMO0661
AVZ41950.1	GLOB	ZMO0662
AVZ41951.1	GLOB	ZMO0663
AVZ41952.1	TM	ZMO0664
AVZ41953.1	SP	ZMO0665
AVZ41954.1	SP	ZMO0666
AVZ41956.1	TM	ZMO0667
AVZ41957.1	TM	ZMO0668
AVZ41958.1	TM	ZMO0669
AVZ41959.1	TM	ZMO0671
AVZ41960.1	GLOB	ZMO0672
AVZ41961.1	GLOB	ZMO0673
AVZ41962.1	SP	ZMO0674
AVZ41963.1	GLOB	ZMO0675
AVZ41964.1	GLOB	ZMO0676
AVZ41965.1	GLOB	ZMO0677
AVZ41966.1	GLOB	ZMO0678
AVZ41967.1	GLOB	ZMO0680
AVZ41968.1	GLOB	ZMO0681
AVZ41969.1	GLOB	ZMO0682
AVZ41970.1	GLOB	ZMO0683
AVZ41971.1	GLOB	ZMO0684
AVZ41972.1	GLOB	ZMO0685
AVZ41973.1	SP	ZMO0686
AVZ41974.1	GLOB	ZMO0687
AVZ41975.1	TM	ZMO0688
AVZ41976.1	GLOB	ZMO0689
AVZ41977.1	GLOB	ZMO0691
AVZ41978.1	GLOB	ZMO0692
AVZ41979.1	GLOB	ZMO0693
AVZ41980.1	SP	ZMO0694
AVZ41981.1	GLOB	ZMO0695
AVZ41982.1	TM	ZMO0697
AVZ41983.1	GLOB	ZMO0698
AVZ41984.1	GLOB	ZMO0699
AVZ41985.1	SP	ZMO0703
AVZ41986.1	GLOB	ZMO0704
AVZ41987.1	GLOB	ZMO0705
AVZ41988.1	GLOB	ZMO0706
AVZ41989.1	GLOB	ZMO0707
AVZ41990.1	GLOB	ZMO0708
AVZ41991.1	GLOB	ZMO0709
AVZ41992.1	SP	ZMO0710
AVZ41993.1	GLOB	ZMO0711
AVZ41994.1	GLOB	ZMO0712
AVZ41995.1	GLOB	ZMO0713
AVZ41996.1	GLOB	ZMO0714
AVZ41997.1	GLOB	ZMO0715
AVZ41998.1	GLOB	ZMO0716
AVZ41999.1	GLOB	ZMO0718
AVZ42000.1	SP	ZMO0719
AVZ42001.1	GLOB	ZMO0720
AVZ42002.1	GLOB	ZMO0721
AVZ42003.1	SP	ZMO0722
AVZ42005.1	GLOB	ZMO0724
AVZ42006.1	GLOB	ZMO0725
AVZ42007.1	GLOB	ZMO0726
AVZ42008.1	GLOB	ZMO0727
AVZ42009.1	GLOB	ZMO0728
AVZ42010.1	GLOB	ZMO0731
AVZ42011.1	GLOB	ZMO0732
AVZ42012.1	GLOB	ZMO0733
AVZ42013.1	GLOB	ZMO0734
AVZ42014.2	GLOB	ZMO0735
AVZ42015.1	GLOB	ZMO0736
AVZ42016.1	GLOB	ZMO0737
AVZ42017.1	GLOB	ZMO0738
AVZ42018.1	GLOB	ZMO0739
AVZ42019.1	GLOB	ZMO0740
AVZ42020.1	GLOB	ZMO0743
AVZ42021.1	BETA	ZMO0744
AVZ42022.1	GLOB	ZMO0745
AVZ42023.1	SP	ZMO0746
AVZ42024.1	SP	ZMO0747
AVZ42025.1	GLOB	ZMO0748
AVZ42026.1	GLOB	ZMO0749
AVZ42027.1	GLOB	ZMO0750
AVZ42028.2	GLOB	ZMO0751
AVZ42029.1	GLOB	ZMO0752
AVZ42030.1	GLOB	ZMO0753
AVZ42031.1	GLOB	ZMO0754
AVZ42032.1	GLOB	ZMO0756
AVZ42033.1	GLOB	ZMO0757
AVZ42034.1	GLOB	ZMO0758
AVZ42035.1	GLOB	ZMO0759
AVZ42036.1	GLOB	ZMO0760
AVZ42037.1	SP	ZMO0763
AVZ42038.1	GLOB	ZMO0764
AVZ42039.1	GLOB	ZMO0765
AVZ42040.1	GLOB	ZMO0766
AVZ42041.1	BETA	ZMO0767
AVZ42042.1	GLOB	ZMO0768
AVZ42043.1	GLOB	ZMO0769
AVZ42044.1	TM	ZMO0770
AVZ42045.1	GLOB	ZMO0773
AVZ42046.1	GLOB	ZMO0774
AVZ42047.1	GLOB	ZMO0776
AVZ42048.1	GLOB	ZMO0777
AVZ42049.1	TM	ZMO0778
AVZ42050.1	TM	ZMO0779
AVZ42051.1	SP	ZMO0780
AVZ42052.1	GLOB	ZMO0781
AVZ42053.1	GLOB	ZMO0782
AVZ42054.1	GLOB	ZMO0783
AVZ42055.1	GLOB	ZMO0784
AVZ42056.1	GLOB	ZMO0785
AVZ42057.1	SP	ZMO0786
AVZ42058.1	GLOB	ZMO0787
AVZ42059.1	SP+TM	ZMO0788
AVZ42060.1	BETA	ZMO0789
AVZ42061.1	GLOB	ZMO0791
AVZ42062.1	GLOB	ZMO0792
AVZ42063.1	SP	ZMO0793
AVZ42064.1	SP	ZMO0794
AVZ42065.1	BETA	ZMO0795
AVZ42067.1	GLOB	ZMO0797
AVZ42068.1	SP	ZMO0798
AVZ42069.1	TM	ZMO0799
AVZ42070.1	TM	ZMO0800
AVZ42071.1	TM	ZMO0801
AVZ42072.1	SP	ZMO0803
AVZ42073.1	GLOB	ZMO0804
AVZ42074.1	GLOB	ZMO0805
AVZ42075.1	GLOB	ZMO0806
AVZ42076.1	GLOB	ZMO0807
AVZ42077.1	GLOB	ZMO0809
AVZ42078.1	GLOB	ZMO0810
AVZ42079.2	GLOB	ZMO0811
AVZ42080.1	GLOB	ZMO0812
AVZ42081.1	GLOB	ZMO0813
AVZ42082.1	TM	ZMO0814
AVZ42083.1	SP	ZMO0815
AVZ42084.1	GLOB	ZMO0818
AVZ42085.1	GLOB	ZMO0819
AVZ42086.1	GLOB	ZMO0820
AVZ42087.1	GLOB	ZMO0821
AVZ42088.1	TM	ZMO0822
AVZ42089.1	GLOB	ZMO0823
AVZ42090.1	TM	ZMO0824
AVZ42091.1	TM	ZMO0825
AVZ42092.1	GLOB	ZMO0826
AVZ42093.1	GLOB	ZMO0827
AVZ42094.1	TM	ZMO0828
AVZ42095.1	GLOB	ZMO0829
AVZ42096.1	TM	ZMO0830
AVZ42097.1	GLOB	ZMO0831
AVZ42098.1	GLOB	ZMO0832
AVZ42099.1	GLOB	ZMO0833
AVZ42100.1	GLOB	ZMO0834
AVZ42101.1	TM	ZMO0835
AVZ42102.2	GLOB	ZMO0836
AVZ42103.1	GLOB	ZMO0837
AVZ42104.1	SP	ZMO0840
AVZ42105.1	TM	ZMO0841
AVZ42106.2	GLOB	ZMO0842
AVZ42107.1	GLOB	ZMO0843
AVZ42108.1	TM	ZMO0844
AVZ42109.1	GLOB	ZMO0845
AVZ42110.1	TM	ZMO0846
AVZ42111.1	BETA	ZMO0847
AVZ42112.1	TM	ZMO0849
AVZ42113.1	GLOB	ZMO0850
AVZ42114.1	GLOB	ZMO0851
AVZ42115.1	GLOB	ZMO0852
AVZ42116.1	SP	ZMO0853
AVZ42117.1	GLOB	ZMO0854
AVZ42118.1	GLOB	ZMO0855
AVZ42119.1	GLOB	ZMO0856
AVZ42120.1	GLOB	ZMO0857
AVZ42121.1	GLOB	ZMO0859
AVZ42122.1	GLOB	ZMO0860
AVZ42123.1	GLOB	ZMO0861
AVZ42124.1	GLOB	ZMO0862
AVZ42125.1	GLOB	ZMO0863
AVZ42126.1	GLOB	ZMO0864
AVZ42127.1	GLOB	ZMO0865
AVZ42128.1	TM	ZMO0866
AVZ42129.1	GLOB	ZMO0867
AVZ42130.1	TM	ZMO0868
AVZ42131.1	GLOB	ZMO0869
AVZ42132.1	GLOB	ZMO0870
AVZ42133.1	GLOB	ZMO0871
AVZ42134.1	GLOB	ZMO0872
AVZ42135.1	GLOB	ZMO0873
AVZ42136.1	GLOB	ZMO0874
AVZ42137.1	GLOB	ZMO0875
AVZ42138.1	SP	ZMO0876
AVZ42139.1	GLOB	ZMO0877
AVZ42140.1	GLOB	ZMO0878
AVZ42141.1	GLOB	ZMO0880
AVZ42142.1	GLOB	ZMO0882
AVZ42143.1	GLOB	ZMO0883
AVZ42144.1	GLOB	ZMO0884
AVZ42145.1	TM	ZMO0885
AVZ42146.1	SP	ZMO0886
AVZ42147.1	GLOB	ZMO0888
AVZ42148.1	SP	ZMO0889
AVZ42149.1	GLOB	ZMO0890
AVZ42150.1	GLOB	ZMO0892
AVZ42151.1	GLOB	ZMO0893
AVZ42152.1	TM	ZMO0894
AVZ42153.1	GLOB	ZMO0895
AVZ42154.1	GLOB	ZMO0896
AVZ42155.1	GLOB	ZMO0899
AVZ42156.1	GLOB	ZMO0900
AVZ42157.1	GLOB	ZMO0901
AVZ42158.1	BETA	ZMO0902
AVZ42159.1	GLOB	ZMO0903
AVZ42160.1	SP	ZMO0904
AVZ42161.1	SP	ZMO0905
AVZ42162.1	TM	ZMO0907
AVZ42163.1	TM	ZMO0908
AVZ42164.1	GLOB	ZMO0909
AVZ42165.1	GLOB	ZMO0910
AVZ42166.1	SP	ZMO0911
AVZ42167.1	SP	ZMO0912
AVZ42168.1	GLOB	ZMO0913
AVZ42169.1	GLOB	ZMO0914
AVZ42170.1	TM	ZMO0915
AVZ42171.1	GLOB	ZMO0916
AVZ42172.1	GLOB	ZMO0917
AVZ42173.1	GLOB	ZMO0918
AVZ42174.1	SP+TM	ZMO0919
AVZ42175.1	SP	ZMO0920
AVZ42176.1	SP	ZMO0921
AVZ42177.1	GLOB	ZMO0922
AVZ42178.1	GLOB	ZMO0923
AVZ42179.1	GLOB	ZMO0924
AVZ42180.1	GLOB	ZMO0925
AVZ42181.1	TM	ZMO0926
AVZ42183.1	GLOB	ZMO0927
AVZ42184.1	GLOB	ZMO0928
AVZ42185.1	GLOB	ZMO0929
AVZ42186.1	TM	ZMO0930
AVZ42187.1	TM	ZMO0931
AVZ42188.1	GLOB	ZMO0932
AVZ42189.1	GLOB	ZMO0934
AVZ42190.1	GLOB	ZMO0935
AVZ42191.1	TM	ZMO0936
AVZ42192.1	GLOB	ZMO0937
AVZ42193.1	SP	ZMO0938
AVZ42194.1	GLOB	ZMO0939
AVZ42195.1	GLOB	ZMO0940
AVZ42196.1	GLOB	ZMO0941
AVZ42197.1	GLOB	ZMO0942
AVZ42198.1	GLOB	ZMO0945
AVZ42199.1	GLOB	ZMO0946
AVZ42200.1	TM	ZMO0947
AVZ42201.1	GLOB	ZMO0948
AVZ42202.1	GLOB	ZMO0949
AVZ42203.1	GLOB	ZMO0950
AVZ42204.1	GLOB	ZMO0951
AVZ42205.1	GLOB	ZMO0952
AVZ42206.1	GLOB	ZMO0956
AVZ42207.1	TM	ZMO0957
AVZ42208.1	TM	ZMO0958
AVZ42209.1	TM	ZMO0959
AVZ42210.1	SP	ZMO0961
AVZ42211.1	GLOB	ZMO0962
AVZ42212.1	GLOB	ZMO0963
AVZ42213.1	SP	ZMO0964
AVZ42214.1	TM	ZMO0965
AVZ42215.1	TM	ZMO0966
AVZ42216.1	TM	ZMO0967
AVZ42217.1	GLOB	ZMO0968
AVZ42218.1	TM	ZMO0969
AVZ42219.1	SP	ZMO0970
AVZ42220.1	GLOB	ZMO0971
AVZ42221.1	TM	ZMO0972
AVZ42222.1	GLOB	ZMO0973
AVZ42223.1	GLOB	ZMO0974
AVZ42224.1	TM	ZMO0975
AVZ42225.1	GLOB	ZMO0976
AVZ42226.1	SP	ZMO0978
AVZ42227.1	BETA	ZMO0979
AVZ42228.1	GLOB	ZMO0980
AVZ42229.1	GLOB	ZMO0981
AVZ42230.1	TM	ZMO0982
AVZ42231.1	TM	ZMO0983
AVZ42232.1	SP	ZMO0984
AVZ42233.1	GLOB	ZMO0985
AVZ42234.1	GLOB	ZMO0986
AVZ42235.1	GLOB	ZMO0987
AVZ42237.1	GLOB	ZMO0988
AVZ42238.1	GLOB	ZMO0989
AVZ42239.1	SP	ZMO0992
AVZ42240.1	SP	ZMO0994
AVZ42241.1	TM	ZMO0996
AVZ42242.1	GLOB	ZMO0997
AVZ42243.1	GLOB	ZMO0998
AVZ42244.1	GLOB	ZMO0999
AVZ42245.1	GLOB	ZMO1000
AVZ42246.1	TM	ZMO1001
AVZ42247.1	GLOB	ZMO1002
AVZ42248.1	GLOB	ZMO1003
AVZ42249.1	GLOB	ZMO1004
AVZ42250.1	GLOB	ZMO1005
AVZ42251.1	GLOB	ZMO1006
AVZ42252.1	TM	ZMO1007
AVZ42253.1	GLOB	ZMO1008
AVZ42254.1	GLOB	ZMO1009
AVZ42255.1	GLOB	ZMO1010
AVZ42256.1	GLOB	ZMO1011
AVZ42257.1	GLOB	ZMO1012
AVZ42258.1	GLOB	ZMO1013
AVZ42259.1	GLOB	ZMO1014
AVZ42260.1	SP	ZMO1015
AVZ42261.1	TM	ZMO1016
AVZ42262.1	GLOB	ZMO1017
AVZ42263.1	TM	ZMO1018
AVZ42264.1	GLOB	ZMO1019
AVZ42265.1	GLOB	ZMO1020
AVZ42266.1	GLOB	ZMO1021
AVZ42267.1	GLOB	ZMO1022
AVZ42268.1	GLOB	ZMO1023
AVZ42269.1	GLOB	ZMO1025
AVZ42271.1	GLOB	ZMO1027
AVZ42272.1	GLOB	ZMO1029
AVZ42273.1	TM	ZMO1030
AVZ42274.1	GLOB	ZMO1032
AVZ42275.1	GLOB	ZMO1033
AVZ42276.1	SP	ZMO1034
AVZ42277.1	GLOB	ZMO1036
AVZ42278.1	GLOB	ZMO1039
AVZ42279.1	BETA	ZMO1040
AVZ42280.1	GLOB	ZMO1041
AVZ42281.1	SP+TM	ZMO1042
AVZ42282.1	SP	ZMO1043
AVZ42283.1	TM	ZMO1044
AVZ42284.1	BETA	ZMO1045
AVZ42285.1	SP	ZMO1047
AVZ42286.1	TM	ZMO1048
AVZ42287.1	TM	ZMO1049
AVZ42288.1	GLOB	ZMO1050
AVZ42289.1	GLOB	ZMO1052
AVZ42290.1	GLOB	ZMO1054
AVZ42291.1	GLOB	ZMO1055
AVZ42292.1	GLOB	ZMO1056
AVZ42293.1	GLOB	ZMO1057
AVZ42294.1	GLOB	ZMO1059
AVZ42295.1	GLOB	ZMO1060
AVZ42296.1	GLOB	ZMO1061
AVZ42297.1	SP	ZMO1062
AVZ42298.1	GLOB	ZMO1063
AVZ42299.1	TM	ZMO1064
AVZ42300.1	TM	ZMO1065
AVZ42302.1	GLOB	ZMO1067
AVZ42303.1	SP	ZMO1068
AVZ42304.1	GLOB	ZMO1069
AVZ42305.1	GLOB	ZMO1070
AVZ42306.1	GLOB	ZMO1071
AVZ42307.1	GLOB	ZMO1072
AVZ42308.1	GLOB	ZMO1075
AVZ42309.1	GLOB	ZMO1076
AVZ42310.1	GLOB	ZMO1077
AVZ42311.1	GLOB	ZMO1078
AVZ42312.1	GLOB	ZMO1079
AVZ42313.1	GLOB	ZMO1080
AVZ42314.1	GLOB	ZMO1081
AVZ42317.1	SP+TM	ZMO1084
AVZ42318.1	BETA	ZMO1085
AVZ42319.1	SP	ZMO1086
AVZ42320.1	SP	ZMO1087
AVZ42321.1	SP	ZMO1088
AVZ42322.1	SP	ZMO1089
AVZ42323.1	GLOB	ZMO1090
AVZ42324.1	GLOB	ZMO1091
AVZ42325.1	GLOB	ZMO1092
AVZ42326.1	GLOB	ZMO1093
AVZ42327.1	GLOB	ZMO1094
AVZ42328.1	GLOB	ZMO1095
AVZ42329.1	GLOB	ZMO1096
AVZ42330.1	GLOB	ZMO1097
AVZ42331.1	GLOB	ZMO1098
AVZ42332.1	GLOB	ZMO1099
AVZ42333.1	GLOB	ZMO1100
AVZ42334.1	GLOB	ZMO1101
AVZ42335.1	TM	ZMO1102
AVZ42336.1	GLOB	ZMO1105
AVZ42337.1	GLOB	ZMO1107
AVZ42338.1	SP	ZMO1109
AVZ42339.1	TM	ZMO1111
AVZ42340.1	TM	ZMO1112
AVZ42341.1	GLOB	ZMO1113
AVZ42342.1	GLOB	ZMO1114
AVZ42343.1	TM	ZMO1115
AVZ42344.1	GLOB	ZMO1116
AVZ42345.1	GLOB	ZMO1117
AVZ42346.1	GLOB	ZMO1118
AVZ42347.1	GLOB	ZMO1121
AVZ42348.1	GLOB	ZMO1122
AVZ42349.1	GLOB	ZMO1124
AVZ42350.1	TM	ZMO1125
AVZ42351.1	GLOB	ZMO1126
AVZ42352.1	GLOB	ZMO1127
AVZ42353.2	GLOB	ZMO1128
AVZ42354.1	SP	ZMO1129
AVZ42355.1	GLOB	ZMO1130
AVZ42356.1	GLOB	ZMO1131
AVZ42357.1	GLOB	ZMO1132
AVZ42358.1	GLOB	ZMO1133
AVZ42359.1	TM	ZMO1134
AVZ42360.1	GLOB	ZMO1135
AVZ42361.1	SP	ZMO1136
AVZ42362.1	GLOB	ZMO1137
AVZ42363.2	GLOB	ZMO1138
AVZ42364.1	GLOB	ZMO1139
AVZ42365.1	GLOB	ZMO1140
AVZ42366.1	GLOB	ZMO1141
AVZ42367.1	GLOB	ZMO1142
AVZ42368.1	GLOB	ZMO1143
AVZ42369.1	TM	ZMO1144
AVZ42370.1	GLOB	ZMO1145
AVZ42371.1	GLOB	ZMO1146
AVZ42372.1	SP	ZMO1147
AVZ42373.1	BETA	ZMO1148
AVZ42374.1	TM	ZMO1149
AVZ42375.1	GLOB	ZMO1150
AVZ42376.1	TM	ZMO1151
AVZ42377.1	GLOB	ZMO1152
AVZ42378.1	GLOB	ZMO1153
AVZ42379.1	GLOB	ZMO1154
AVZ42380.1	GLOB	ZMO1155
AVZ42381.1	GLOB	ZMO1156
AVZ42382.1	GLOB	ZMO1158
AVZ42383.1	TM	ZMO1159
AVZ42384.1	TM	ZMO1160
AVZ42385.1	TM	ZMO1162
AVZ42386.1	GLOB	ZMO1163
AVZ42387.1	GLOB	ZMO1164
AVZ42388.1	GLOB	ZMO1165
AVZ42389.1	GLOB	ZMO1166
AVZ42390.1	SP	ZMO1167
AVZ42391.1	GLOB	ZMO1169
AVZ42392.1	GLOB	ZMO1170
AVZ42393.1	GLOB	ZMO1171
AVZ42394.1	GLOB	ZMO1172
AVZ42395.1	TM	ZMO1173
AVZ42396.1	BETA	ZMO1174
AVZ42397.1	TM	ZMO1176
AVZ42398.1	GLOB	ZMO1177
AVZ42399.1	GLOB	ZMO1178
AVZ42400.2	GLOB	ZMO1179
AVZ42401.1	GLOB	ZMO1180
AVZ42402.1	GLOB	ZMO1181
AVZ42403.1	GLOB	ZMO1182
AVZ42404.1	SP	ZMO1183
AVZ42405.1	GLOB	ZMO1184
AVZ42406.1	GLOB	ZMO1185
AVZ42407.1	SP	ZMO1186
AVZ42408.1	GLOB	ZMO1187
AVZ42409.1	GLOB	ZMO1188
AVZ42410.1	TM	ZMO1189
AVZ42411.1	GLOB	ZMO1190
AVZ42412.1	GLOB	ZMO1191
AVZ42413.1	GLOB	ZMO1192
AVZ42414.1	GLOB	ZMO1193
AVZ42415.1	GLOB	ZMO1194
AVZ42416.1	TM	ZMO1195
AVZ42417.1	TM	ZMO1196
AVZ42418.1	GLOB	ZMO1197
AVZ42419.1	GLOB	ZMO1198
AVZ42420.1	GLOB	ZMO1200
AVZ42421.1	GLOB	ZMO1201
AVZ42422.2	GLOB	ZMO1202
AVZ42423.1	GLOB	ZMO1203
AVZ42424.1	GLOB	ZMO1205
AVZ42425.1	GLOB	ZMO1206
AVZ42426.1	GLOB	ZMO1207
AVZ42427.1	TM	ZMO1209
AVZ42428.1	GLOB	ZMO1211
AVZ42429.1	GLOB	ZMO1212
AVZ42430.1	GLOB	ZMO1213
AVZ42431.1	GLOB	ZMO1214
AVZ42432.1	GLOB	ZMO1215
AVZ42433.1	TM	ZMO1216
AVZ42435.1	TM	ZMO1218
AVZ42436.1	TM	ZMO1219
AVZ42437.1	TM	ZMO1220
AVZ42438.1	SP	ZMO1221
AVZ42439.1	GLOB	ZMO1222
AVZ42440.1	GLOB	ZMO1223
AVZ42441.1	GLOB	ZMO1225
AVZ42442.1	GLOB	ZMO1226
AVZ42443.1	GLOB	ZMO1227
AVZ42444.1	GLOB	ZMO1228
AVZ42445.1	GLOB	ZMO1229
AVZ42446.1	GLOB	ZMO1231
AVZ42447.1	GLOB	ZMO1232
AVZ42448.1	GLOB	ZMO1233
AVZ42449.1	GLOB	ZMO1234
AVZ42450.1	GLOB	ZMO1235
AVZ42451.1	GLOB	ZMO1236
AVZ42452.1	GLOB	ZMO1237
AVZ42453.1	GLOB	ZMO1240
AVZ42454.1	GLOB	ZMO1242
AVZ42455.2	SP	ZMO1243
AVZ42456.1	GLOB	ZMO1246
AVZ42457.1	SP	ZMO1248
AVZ42458.1	SP	ZMO1249
AVZ42459.1	SP	ZMO1251
AVZ42460.1	TM	ZMO1252
AVZ42461.1	SP+TM	ZMO1253
AVZ42462.1	TM	ZMO1254
AVZ42463.1	TM	ZMO1255
AVZ42464.1	TM	ZMO1256
AVZ42465.1	TM	ZMO1257
AVZ42466.1	TM	ZMO1258
AVZ42467.1	BETA	ZMO1260
AVZ42468.1	SP	ZMO1261
AVZ42469.1	TM	ZMO1262
AVZ42470.1	GLOB	ZMO1263
AVZ42471.1	GLOB	ZMO1264
AVZ42472.1	GLOB	ZMO1265
AVZ42473.1	GLOB	ZMO1267
AVZ42474.1	GLOB	ZMO1268
AVZ42476.1	GLOB	ZMO1270
AVZ42477.1	GLOB	ZMO1271
AVZ42478.1	GLOB	ZMO1272
AVZ42479.1	SP	ZMO1273
AVZ42480.1	GLOB	ZMO1275
AVZ42481.1	GLOB	ZMO1276
AVZ42482.1	TM	ZMO1277
AVZ42483.1	GLOB	ZMO1278
AVZ42484.1	GLOB	ZMO1279
AVZ42486.1	GLOB	ZMO1283
AVZ42487.1	SP+TM	ZMO1284
AVZ42488.1	GLOB	ZMO1285
AVZ42489.1	SP	ZMO1286
AVZ42490.1	GLOB	ZMO1287
AVZ42491.1	TM	ZMO1288
AVZ42492.1	TM	ZMO1289
AVZ42493.1	SP	ZMO1291
AVZ42494.1	GLOB	ZMO1294
AVZ42495.1	GLOB	ZMO1295
AVZ42498.1	TM	ZMO1296
AVZ42499.1	BETA	ZMO1298
AVZ42502.1	GLOB	ZMO1299
AVZ42503.1	GLOB	ZMO1300
AVZ42504.1	GLOB	ZMO1301
AVZ42505.1	GLOB	ZMO1302
AVZ42506.1	GLOB	ZMO1303
AVZ42507.1	GLOB	ZMO1304
AVZ42508.1	GLOB	ZMO1305
AVZ42509.1	GLOB	ZMO1306
AVZ42510.1	GLOB	ZMO1307
AVZ42511.1	GLOB	ZMO1308
AVZ42512.1	GLOB	ZMO1309
AVZ42513.1	BETA	ZMO1311
AVZ42514.2	SP	ZMO1312
AVZ42515.1	GLOB	ZMO1313
AVZ42516.1	GLOB	ZMO1314
AVZ42517.1	GLOB	ZMO1315
AVZ42518.1	TM	ZMO1316
AVZ42519.1	GLOB	ZMO1317
AVZ42520.1	GLOB	ZMO1318
AVZ42521.1	SP	ZMO1319
AVZ42522.1	GLOB	ZMO1320
AVZ42523.1	GLOB	ZMO1321
AVZ42524.1	GLOB	ZMO1322
AVZ42525.1	TM	ZMO1323
AVZ42526.1	GLOB	ZMO1324
AVZ42527.1	GLOB	ZMO1325
AVZ42528.1	GLOB	ZMO1326
AVZ42529.1	GLOB	ZMO1327
AVZ42530.1	GLOB	ZMO1328
AVZ42531.1	GLOB	ZMO1329
AVZ42532.1	SP+TM	ZMO1331
AVZ42533.1	SP	ZMO1334
AVZ42534.1	GLOB	ZMO1335
AVZ42535.1	GLOB	ZMO1336
AVZ42536.1	GLOB	ZMO1337
AVZ42537.1	TM	ZMO1338
AVZ42539.1	TM	ZMO1341
AVZ42540.1	GLOB	ZMO1344
AVZ42541.1	GLOB	ZMO1345
AVZ42542.1	TM	ZMO1346
AVZ42543.1	GLOB	ZMO1347
AVZ42544.1	GLOB	ZMO1348
AVZ42545.1	GLOB	ZMO1350
AVZ42546.1	SP	ZMO1351
AVZ42547.1	TM	ZMO1352
AVZ42548.1	GLOB	ZMO1353
AVZ42549.1	BETA	ZMO1354
AVZ42550.1	GLOB	ZMO1355
AVZ42551.1	GLOB	ZMO1356
AVZ42552.1	GLOB	ZMO1358
AVZ42553.1	GLOB	ZMO1360
AVZ42554.1	GLOB	ZMO1364
AVZ42555.1	TM	ZMO1365
AVZ42556.1	GLOB	ZMO1366
AVZ42557.1	GLOB	ZMO1369
AVZ42558.1	GLOB	ZMO1370
AVZ42559.1	GLOB	ZMO1372
AVZ42560.1	GLOB	ZMO1373
AVZ42561.1	GLOB	ZMO1374
AVZ42562.1	GLOB	ZMO1375
AVZ42563.1	BETA	ZMO1377
AVZ42564.1	TM	ZMO1378
AVZ42565.1	GLOB	ZMO1380
AVZ42566.1	GLOB	ZMO1381
AVZ42567.1	GLOB	ZMO1382
AVZ42569.1	GLOB	ZMO1384
AVZ42570.1	GLOB	ZMO1385
AVZ42571.1	TM	ZMO1386
AVZ42572.1	GLOB	ZMO1387
AVZ42573.1	GLOB	ZMO1388
AVZ42574.1	SP+TM	ZMO1389
AVZ42575.1	GLOB	ZMO1390
AVZ42576.1	GLOB	ZMO1391
AVZ42577.1	SP	ZMO1392
AVZ42578.1	TM	ZMO1393
AVZ42579.1	TM	ZMO1394
AVZ42580.1	GLOB	ZMO1395
AVZ42581.1	SP	ZMO1396
AVZ42582.1	SP	ZMO1398
AVZ42583.1	TM	ZMO1399
AVZ42584.1	GLOB	ZMO1400
AVZ42585.1	GLOB	ZMO1401
AVZ42586.1	GLOB	ZMO1402
AVZ42587.1	SP	ZMO1403
AVZ42588.1	GLOB	ZMO1404
AVZ42589.1	GLOB	ZMO1405
AVZ42590.1	GLOB	ZMO1406
AVZ42591.1	GLOB	ZMO1407
AVZ42592.2	SP	ZMO1408
AVZ42593.1	GLOB	ZMO1409
AVZ42595.1	GLOB	ZMO1410
AVZ42596.1	GLOB	ZMO1411
AVZ42597.1	GLOB	ZMO1412
AVZ42598.1	GLOB	ZMO1413
AVZ42599.1	GLOB	ZMO1414
AVZ42600.1	GLOB	ZMO1415
AVZ42601.1	GLOB	ZMO1417
AVZ42602.1	TM	ZMO1419
AVZ42603.1	GLOB	ZMO1420
AVZ42604.1	GLOB	ZMO1421
AVZ42605.1	SP	ZMO1422
AVZ42606.1	SP	ZMO1423
AVZ42607.1	GLOB	ZMO1424
AVZ42608.1	GLOB	ZMO1425
AVZ42609.1	GLOB	ZMO1426
AVZ42610.1	GLOB	ZMO1428
AVZ42611.1	SP	ZMO1429
AVZ42612.1	TM	ZMO1430
AVZ42613.1	TM	ZMO1431
AVZ42614.1	TM	ZMO1432
AVZ42615.1	GLOB	ZMO1433
AVZ42616.1	SP	ZMO1434
AVZ42617.1	GLOB	ZMO1435
AVZ42618.1	SP	ZMO1436
AVZ42619.1	TM	ZMO1437
AVZ42620.1	GLOB	ZMO1438
AVZ42621.1	GLOB	ZMO1439
AVZ42622.1	BETA	ZMO1440
AVZ42623.1	GLOB	ZMO1441
AVZ42624.1	GLOB	ZMO1442
AVZ42625.1	TM	ZMO1443
AVZ42626.1	GLOB	ZMO1444
AVZ42627.1	GLOB	ZMO1446
AVZ42628.1	SP	ZMO1447
AVZ42629.1	GLOB	ZMO1448
AVZ42630.1	GLOB	ZMO1449
AVZ42631.1	GLOB	ZMO1450
AVZ42632.1	SP	ZMO1451
AVZ42633.2	TM	ZMO1452
AVZ42634.1	GLOB	ZMO1455
AVZ42635.2	TM	ZMO1456
AVZ42636.1	TM	ZMO1457
AVZ42637.1	BETA	ZMO1458
AVZ42638.1	TM	ZMO1459
AVZ42639.1	GLOB	ZMO1460
AVZ42640.1	GLOB	ZMO1461
AVZ42641.1	GLOB	ZMO1462
AVZ42642.1	BETA	ZMO1463
AVZ42643.1	SP	ZMO1464
AVZ42644.1	TM	ZMO1465
AVZ42645.1	GLOB	ZMO1466
AVZ42646.1	TM	ZMO1467
AVZ42647.1	GLOB	ZMO1468
AVZ42648.1	GLOB	ZMO1470
AVZ42649.1	GLOB	ZMO1471
AVZ42650.1	SP	ZMO1473
AVZ42651.1	BETA	ZMO1475
AVZ42652.1	SP	ZMO1476
AVZ42653.1	TM	ZMO1477
AVZ42654.1	GLOB	ZMO1478
AVZ42655.1	GLOB	ZMO1479
AVZ42656.1	GLOB	ZMO1480
AVZ42657.1	GLOB	ZMO1481
AVZ42658.1	BETA	ZMO1482
AVZ42660.1	GLOB	ZMO1484
AVZ42661.1	GLOB	ZMO1485
AVZ42662.1	GLOB	ZMO1487
AVZ42663.1	GLOB	ZMO1488
AVZ42664.1	GLOB	ZMO1489
AVZ42665.1	BETA	ZMO1490
AVZ42666.1	BETA	ZMO1491
AVZ42667.1	TM	ZMO1493
AVZ42668.1	GLOB	ZMO1494
AVZ42669.1	GLOB	ZMO1495
AVZ42670.1	GLOB	ZMO1496
AVZ42671.1	TM	ZMO1497
AVZ42672.1	GLOB	ZMO1498
AVZ42673.1	GLOB	ZMO1499
AVZ42674.1	GLOB	ZMO1500
AVZ42675.1	GLOB	ZMO1501
AVZ42676.1	GLOB	ZMO1502
AVZ42677.1	GLOB	ZMO1503
AVZ42678.1	GLOB	ZMO1504
AVZ42679.1	GLOB	ZMO1506
AVZ42680.1	GLOB	ZMO1507
AVZ42681.1	GLOB	ZMO1508
AVZ42682.1	GLOB	ZMO1509
AVZ42683.1	GLOB	ZMO1510
AVZ42684.1	GLOB	ZMO1511
AVZ42685.1	TM	ZMO1512
AVZ42686.1	GLOB	ZMO1513
AVZ42687.2	GLOB	ZMO1514
AVZ42689.1	GLOB	ZMO1515
AVZ42690.1	GLOB	ZMO1516
AVZ42691.1	GLOB	ZMO1518
AVZ42692.1	GLOB	ZMO1519
AVZ42693.1	GLOB	ZMO1520
AVZ42694.1	SP	ZMO1521
AVZ42695.1	BETA	ZMO1522
AVZ42696.1	TM	ZMO1524
AVZ42697.1	TM	ZMO1525
AVZ42698.1	TM	ZMO1527
AVZ42699.1	TM	ZMO1528
AVZ42700.1	TM	ZMO1529
AVZ42701.1	GLOB	ZMO1530
AVZ42702.1	GLOB	ZMO1531
AVZ42703.1	GLOB	ZMO1532
AVZ42704.1	TM	ZMO1533
AVZ42705.1	GLOB	ZMO1536
AVZ42706.1	GLOB	ZMO1538
AVZ42707.1	GLOB	ZMO1540
AVZ42708.1	TM	ZMO1541
AVZ42709.1	GLOB	ZMO1542
AVZ42710.1	GLOB	ZMO1543
AVZ42711.1	GLOB	ZMO1544
AVZ42712.1	GLOB	ZMO1545
AVZ42713.1	GLOB	ZMO1547
AVZ42714.1	GLOB	ZMO1548
AVZ42715.1	GLOB	ZMO1549
AVZ42716.1	GLOB	ZMO1550
AVZ42717.1	GLOB	ZMO1551
AVZ42718.1	GLOB	ZMO1552
AVZ42719.1	GLOB	ZMO1553
AVZ42720.1	GLOB	ZMO1554
AVZ42721.1	GLOB	ZMO1556
AVZ42722.1	GLOB	ZMO1557
AVZ42723.1	GLOB	ZMO1561
AVZ42724.1	GLOB	ZMO1562
AVZ42725.1	BETA	ZMO1563
AVZ42726.1	TM	ZMO1564
AVZ42727.1	TM	ZMO1566
AVZ42728.1	GLOB	ZMO1567
AVZ42729.1	BETA	ZMO1568
AVZ42730.1	GLOB	ZMO1569
AVZ42731.1	GLOB	ZMO1570
AVZ42732.1	TM	ZMO1571
AVZ42733.1	TM	ZMO1572
AVZ42735.1	GLOB	ZMO1573
AVZ42736.1	GLOB	ZMO1574
AVZ42737.1	GLOB	ZMO1576
AVZ42738.1	TM	ZMO1577
AVZ42739.1	GLOB	ZMO1578
AVZ42740.1	SP	ZMO1579
AVZ42741.1	GLOB	ZMO1581
AVZ42742.2	GLOB	ZMO1582
AVZ42743.1	GLOB	ZMO1583
AVZ42744.1	GLOB	ZMO1584
AVZ42745.1	GLOB	ZMO1586
AVZ42746.1	SP	ZMO1587
AVZ42747.1	GLOB	ZMO1588
AVZ42748.1	GLOB	ZMO1589
AVZ42749.1	GLOB	ZMO1590
AVZ42750.1	TM	ZMO1591
AVZ42751.1	GLOB	ZMO1592
AVZ42752.1	SP	ZMO1593
AVZ42753.1	GLOB	ZMO1596
AVZ42754.1	GLOB	ZMO1598
AVZ42755.1	TM	ZMO1599
AVZ42756.1	GLOB	ZMO1600
AVZ42757.1	GLOB	ZMO1601
AVZ42758.1	SP	ZMO1602
AVZ42759.1	GLOB	ZMO1603
AVZ42760.1	SP	ZMO1604
AVZ42761.1	GLOB	ZMO1605
AVZ42762.1	GLOB	ZMO1606
AVZ42763.2	TM	ZMO1607
AVZ42764.1	GLOB	ZMO1608
AVZ42765.1	GLOB	ZMO1609
AVZ42766.1	TM	ZMO1610
AVZ42767.1	GLOB	ZMO1611
AVZ42768.1	SP	ZMO1612
AVZ42769.1	TM	ZMO1614
AVZ42770.1	GLOB	ZMO1615
AVZ42771.1	GLOB	ZMO1617
AVZ42772.1	GLOB	ZMO1618
AVZ42773.1	GLOB	ZMO1619
AVZ42775.1	GLOB	ZMO1622
AVZ42776.1	GLOB	ZMO1623
AVZ42777.1	GLOB	ZMO1624
AVZ42778.1	GLOB	ZMO1625
AVZ42779.1	TM	ZMO1626
AVZ42780.1	GLOB	ZMO1627
AVZ42781.1	TM	ZMO1628
AVZ42782.1	TM	ZMO1629
AVZ42783.1	TM	ZMO1630
AVZ42784.1	BETA	ZMO1631
AVZ42785.1	GLOB	ZMO1632
AVZ42786.1	TM	ZMO1633
AVZ42787.1	GLOB	ZMO1634
AVZ42789.1	SP	ZMO1635
AVZ42790.1	TM	ZMO1636
AVZ42791.1	GLOB	ZMO1638
AVZ42792.1	TM	ZMO1639
AVZ42793.1	GLOB	ZMO1640
AVZ42794.1	SP	ZMO1641
AVZ42795.1	GLOB	ZMO1642
AVZ42796.1	GLOB	ZMO1643
AVZ42797.1	GLOB	ZMO1644
AVZ42798.1	GLOB	ZMO1646
AVZ42799.1	GLOB	ZMO1647
AVZ42800.2	GLOB	ZMO1648
AVZ42801.1	SP	ZMO1649
AVZ42802.1	GLOB	ZMO1650
AVZ42803.1	GLOB	ZMO1651
AVZ42804.1	GLOB	ZMO1652
AVZ42805.1	GLOB	ZMO1653
AVZ42806.1	GLOB	ZMO1654
AVZ42807.1	SP	ZMO1655
AVZ42808.1	TM	ZMO1656
AVZ42809.1	SP	ZMO1657
AVZ42810.1	GLOB	ZMO1658
AVZ42811.1	TM	ZMO1659
AVZ42812.1	SP	ZMO1660
AVZ42813.1	GLOB	ZMO1661
AVZ42814.1	GLOB	ZMO1662
AVZ42815.1	GLOB	ZMO1663
AVZ42816.1	GLOB	ZMO1664
AVZ42817.1	SP	ZMO1665
AVZ42818.1	SP	ZMO1667
AVZ42819.1	TM	ZMO1668
AVZ42820.1	GLOB	ZMO1669
AVZ42821.2	SP	ZMO1670
AVZ42822.1	SP	ZMO1671
AVZ42823.1	SP	ZMO1672
AVZ42825.1	GLOB	ZMO1673
AVZ42826.1	SP	ZMO1675
AVZ42827.1	GLOB	ZMO1676
AVZ42828.1	GLOB	ZMO1677
AVZ42829.1	GLOB	ZMO1678
AVZ42830.1	GLOB	ZMO1679
AVZ42831.1	SP	ZMO1680
AVZ42832.1	TM	ZMO1681
AVZ42833.1	GLOB	ZMO1682
AVZ42834.1	SP	ZMO1683
AVZ42835.1	GLOB	ZMO1684
AVZ42836.1	GLOB	ZMO1685
AVZ42837.1	GLOB	ZMO1686
AVZ42838.1	GLOB	ZMO1687
AVZ42839.1	GLOB	ZMO1688
AVZ42840.1	GLOB	ZMO1689
AVZ42841.1	GLOB	ZMO1690
AVZ42842.1	TM	ZMO1691
AVZ42843.1	GLOB	ZMO1692
AVZ42844.1	GLOB	ZMO1693
AVZ42845.1	BETA	ZMO1694
AVZ42846.1	GLOB	ZMO1695
AVZ42847.1	GLOB	ZMO1696
AVZ42848.1	GLOB	ZMO1697
AVZ42849.1	GLOB	ZMO1698
AVZ42850.1	GLOB	ZMO1699
AVZ42851.1	GLOB	ZMO1700
AVZ42852.1	SP	ZMO1701
AVZ42853.2	TM	ZMO1702
AVZ42854.1	GLOB	ZMO1703
AVZ42855.1	GLOB	ZMO1704
AVZ42856.1	GLOB	ZMO1705
AVZ42857.1	GLOB	ZMO1707
AVZ42858.1	GLOB	ZMO1708
AVZ42859.1	GLOB	ZMO1709
AVZ42860.1	TM	ZMO1710
AVZ42861.1	TM	ZMO1711
AVZ42862.1	SP	ZMO1712
AVZ42863.1	GLOB	ZMO1713
AVZ42865.1	TM	ZMO1715
AVZ42866.1	TM	ZMO1716
AVZ42867.1	TM	ZMO1717
AVZ42868.1	SP	ZMO1718
AVZ42869.1	GLOB	ZMO1719
AVZ42870.1	GLOB	ZMO1720
AVZ42871.1	GLOB	ZMO1721
AVZ42872.1	GLOB	ZMO1722
AVZ42873.1	GLOB	ZMO1723
AVZ42875.1	GLOB	ZMO1724
AVZ42876.1	GLOB	ZMO1725
AVZ42877.1	GLOB	ZMO1727
AVZ42878.1	SP	ZMO1728
AVZ42879.1	GLOB	ZMO1729
AVZ42880.1	GLOB	ZMO1730
AVZ42881.1	GLOB	ZMO1732
AVZ42882.1	GLOB	ZMO1733
AVZ42883.1	GLOB	ZMO1734
AVZ42884.1	GLOB	ZMO1735
AVZ42885.1	GLOB	ZMO1738
AVZ42886.1	TM	ZMO1739
AVZ42887.1	GLOB	ZMO1740
AVZ42888.1	GLOB	ZMO1741
AVZ42889.1	GLOB	ZMO1743
AVZ42890.1	GLOB	ZMO1745
AVZ42891.1	GLOB	ZMO1746
AVZ42892.1	GLOB	ZMO1747
AVZ42893.1	GLOB	ZMO1748
AVZ42894.1	SP	ZMO1749
AVZ42895.1	SP	ZMO1750
AVZ42896.1	SP	ZMO1751
AVZ42897.1	SP	ZMO1752
AVZ42898.1	GLOB	ZMO1753
AVZ42899.1	GLOB	ZMO1754
AVZ42900.1	GLOB	ZMO1755
AVZ42901.1	TM	ZMO1756
AVZ42902.1	GLOB	ZMO1757
AVZ42903.1	SP	ZMO1758
AVZ42904.1	GLOB	ZMO1759
AVZ42905.1	SP	ZMO1760
AVZ42906.1	GLOB	ZMO1761
AVZ42907.1	GLOB	ZMO1762
AVZ42908.1	SP	ZMO1763
AVZ42909.1	GLOB	ZMO1764
AVZ42910.1	TM	ZMO1766
AVZ42911.1	GLOB	ZMO1767
AVZ42912.1	GLOB	ZMO1768
AVZ42913.1	SP	ZMO1769
AVZ42914.1	GLOB	ZMO1770
AVZ42915.1	GLOB	ZMO1771
AVZ42916.2	GLOB	ZMO1772
AVZ42917.1	GLOB	ZMO1773
AVZ42918.1	TM	ZMO1775
AVZ42919.1	SP	ZMO1776
AVZ42920.1	GLOB	ZMO1777
AVZ42921.1	TM	ZMO1778
AVZ42922.1	SP	ZMO1779
AVZ42923.1	GLOB	ZMO1780
AVZ42924.1	TM	ZMO1781
AVZ42925.1	TM	ZMO1782
AVZ42926.1	TM	ZMO1784
AVZ42927.1	TM	ZMO1785
AVZ42928.1	TM	ZMO1786
AVZ42929.1	GLOB	ZMO1787
AVZ42930.1	SP	ZMO1788
AVZ42931.1	TM	ZMO1790
AVZ42932.1	GLOB	ZMO1792
AVZ42933.1	GLOB	ZMO1793
AVZ42934.1	GLOB	ZMO1794
AVZ42935.1	GLOB	ZMO1796
AVZ42936.1	GLOB	ZMO1797
AVZ42937.1	GLOB	ZMO1798
AVZ42938.1	GLOB	ZMO1800
AVZ42939.1	GLOB	ZMO1801
AVZ42942.1	TM	ZMO1804
AVZ42943.1	GLOB	ZMO1805
AVZ42944.1	GLOB	ZMO1806
AVZ42945.1	BETA	ZMO1807
AVZ42946.1	GLOB	ZMO1808
AVZ42947.1	TM	ZMO1809
AVZ42948.1	TM	ZMO1810
AVZ42949.1	TM	ZMO1811
AVZ42950.1	GLOB	ZMO1812
AVZ42951.1	TM	ZMO1813
AVZ42952.1	TM	ZMO1814
AVZ42953.1	BETA	ZMO1815
AVZ42954.1	GLOB	ZMO1816
AVZ42955.1	GLOB	ZMO1817
AVZ42956.1	GLOB	ZMO1818
AVZ42957.1	GLOB	ZMO1819
AVZ42958.1	GLOB	ZMO1820
AVZ42959.1	GLOB	ZMO1821
AVZ42960.1	BETA	ZMO1822
AVZ42961.1	GLOB	ZMO1823
AVZ42962.1	GLOB	ZMO1824
AVZ42963.1	GLOB	ZMO1825
AVZ42964.1	GLOB	ZMO1826
AVZ42965.1	GLOB	ZMO1827
AVZ42966.1	GLOB	ZMO1828
AVZ42967.1	GLOB	ZMO1829
AVZ42969.1	GLOB	ZMO1831
AVZ42970.1	GLOB	ZMO1832
AVZ42971.1	GLOB	ZMO1833
AVZ42972.1	GLOB	ZMO1834
AVZ42973.1	GLOB	ZMO1835
AVZ42974.1	GLOB	ZMO1836
AVZ42975.1	GLOB	ZMO1837
AVZ42976.1	GLOB	ZMO1838
AVZ42978.1	GLOB	ZMO1840
AVZ42979.1	TM	ZMO1841
AVZ42980.1	SP	ZMO1842
AVZ42981.1	GLOB	ZMO1844
AVZ42982.1	GLOB	ZMO1845
AVZ42983.1	GLOB	ZMO1846
AVZ42984.1	TM	ZMO1847
AVZ42985.1	SP	ZMO1848
AVZ42986.1	BETA	ZMO1849
AVZ42987.1	GLOB	ZMO1850
AVZ42988.1	GLOB	ZMO1851
AVZ42989.1	GLOB	ZMO1853
AVZ42990.1	GLOB	ZMO1854
AVZ42991.1	GLOB	ZMO1855
AVZ42992.1	TM	ZMO1856
AVZ42993.1	GLOB	ZMO1857
AVZ42995.1	BETA	ZMO1859
AVZ42996.1	TM	ZMO1860
AVZ42997.1	GLOB	ZMO1861
AVZ42999.2	GLOB	ZMO1863
AVZ43000.1	GLOB	ZMO1864
AVZ43001.1	GLOB	ZMO1866
AVZ43002.1	GLOB	ZMO1867
AVZ43003.1	GLOB	ZMO1868
AVZ43004.1	SP	ZMO1869
AVZ43005.1	GLOB	ZMO1870
AVZ43006.1	GLOB	ZMO1871
AVZ43007.1	TM	ZMO1872
AVZ43008.1	GLOB	ZMO1873
AVZ43009.1	GLOB	ZMO1874
AVZ43010.1	GLOB	ZMO1875
AVZ43011.1	GLOB	ZMO1876
AVZ43012.1	SP	ZMO1877
AVZ43013.1	GLOB	ZMO1878
AVZ43014.1	GLOB	ZMO1879
AVZ43015.1	SP	ZMO1880
AVZ43016.1	TM	ZMO1882
AVZ43017.1	GLOB	ZMO1883
AVZ43018.2	GLOB	ZMO1884
AVZ43019.1	GLOB	ZMO1885
AVZ43020.1	TM	ZMO1886
AVZ43021.1	GLOB	ZMO1887
AVZ43022.1	GLOB	ZMO1889
AVZ43023.1	GLOB	ZMO1890
AVZ43024.1	GLOB	ZMO1891
AVZ43025.2	SP	ZMO1892
AVZ43026.1	GLOB	ZMO1895
AVZ43027.1	TM	ZMO1896
AVZ43028.1	TM	ZMO1897
AVZ43029.1	TM	ZMO1898
AVZ43030.1	GLOB	ZMO1899
AVZ43031.1	GLOB	ZMO1900
AVZ43033.1	TM	ZMO1901
AVZ43034.1	GLOB	ZMO1902
AVZ43035.1	GLOB	ZMO1903
AVZ43036.1	GLOB	ZMO1904
AVZ43037.1	GLOB	ZMO1905
AVZ43038.1	GLOB	ZMO1906
AVZ43039.1	GLOB	ZMO1907
AVZ43040.2	SP	ZMO1908
AVZ43041.1	GLOB	ZMO1909
AVZ43042.1	GLOB	ZMO1910
AVZ43043.1	GLOB	ZMO1911
AVZ43044.1	GLOB	ZMO1912
AVZ43045.1	GLOB	ZMO1913
AVZ43046.1	GLOB	ZMO1914
AVZ43047.1	GLOB	ZMO1915
AVZ43048.1	GLOB	ZMO1916
AVZ43049.1	GLOB	ZMO1917
AVZ43050.1	GLOB	ZMO1918
AVZ43051.1	SP	ZMO1919
AVZ43052.1	SP	ZMO1920
AVZ43053.1	GLOB	ZMO1921
AVZ43054.1	GLOB	ZMO1922
AVZ43055.1	TM	ZMO1923
AVZ43056.1	GLOB	ZMO1924
AVZ43057.1	GLOB	ZMO1925
AVZ43058.1	TM	ZMO1927
AVZ43059.1	GLOB	ZMO1928
AVZ43060.1	GLOB	ZMO1929
AVZ43061.1	GLOB	ZMO1930
AVZ43062.1	GLOB	ZMO1931
AVZ43064.1	GLOB	ZMO1932
AVZ43065.1	GLOB	ZMO1933
AVZ43066.1	GLOB	ZMO1934
AVZ43069.1	GLOB	ZMO1936
AVZ43070.1	GLOB	ZMO1937
AVZ43073.1	GLOB	ZMO1940
AVZ43074.1	SP	ZMO1941
AVZ43075.1	GLOB	ZMO1943
AVZ43076.1	GLOB	ZMO1944
AVZ43077.1	GLOB	ZMO1945
AVZ43078.1	GLOB	ZMO1946
AVZ43079.1	SP	ZMO1947
AVZ43080.1	GLOB	ZMO1948
AVZ43081.1	GLOB	ZMO1949
AVZ43082.1	GLOB	ZMO1950
AVZ43085.1	GLOB	ZMO1951
AVZ43086.1	GLOB	ZMO1952
AVZ43103.1	GLOB	ZMO1954
AVZ43088.1	GLOB	ZMO1955
AVZ43089.1	GLOB	ZMO1956
AVZ43090.1	GLOB	ZMO1957
AVZ43091.1	SP	ZMO1958
AVZ43092.1	TM	ZMO1959
AVZ43093.1	TM	ZMO1960
AVZ43094.1	GLOB	ZMO1961
AVZ43095.1	GLOB	ZMO1962
AVZ43096.1	GLOB	ZMO1963
AVZ43097.1	GLOB	ZMO1964
AVZ43098.1	TM	ZMO1965
AVZ43099.1	GLOB	ZMO1966
AVZ43100.1	SP	ZMO1967
AVZ43101.1	SP	ZMO1969
AVZ43102.1	GLOB	ZMO1970
AVZ43104.1	TM	ZMO1973
AVZ43105.1	GLOB	ZMO1974
AVZ43106.1	GLOB	ZMO1975
AVZ43107.1	SP	ZMO1976
AVZ43108.1	TM	ZMO1977
AVZ43109.1	GLOB	ZMO1978
AVZ43110.1	GLOB	ZMO1979
AVZ43111.1	GLOB	ZMO1980
AVZ43112.1	GLOB	ZMO1981
AVZ43113.1	SP	ZMO1983
AVZ43114.1	GLOB	ZMO1984
AVZ43115.1	BETA	ZMO1986
AVZ43116.1	GLOB	ZMO1988
AVZ43117.1	GLOB	ZMO1989
AVZ43118.1	GLOB	ZMO1992
AVZ43119.1	GLOB	ZMO1993
AVZ43120.1	GLOB	ZMO1996
AVZ43121.1	TM	ZMO1997
AVZ43122.1	GLOB	ZMO1998
AVZ41522.1	TM	ZMO2000
AVZ41609.1	GLOB	ZMO2001
AVZ41815.1	GLOB	ZMO2002
AVZ41819.1	GLOB	ZMO2003
AVZ41824.1	GLOB	ZMO2004
AVZ41955.1	TM	ZMO2005
AVZ42004.1	TM	ZMO2006
AVZ42236.1	GLOB	ZMO2009
AVZ42434.1	SP	ZMO2011
AVZ42475.1	GLOB	ZMO2012
AVZ42496.1	GLOB	ZMO2014
AVZ42497.1	GLOB	ZMO2015
AVZ42501.1	GLOB	ZMO2017
AVZ42538.1	TM	ZMO2018
AVZ42594.1	GLOB	ZMO2019
AVZ42734.1	TM	ZMO2021
AVZ42788.1	SP	ZMO2023
AVZ42864.1	TM	ZMO2025
AVZ42874.1	TM	ZMO2026
AVZ42968.1	GLOB	ZMO2028
AVZ43032.1	GLOB	ZMO2031
AVZ43063.1	GLOB	ZMO2032
AVZ43067.1	GLOB	ZMO2033
AVZ43068.1	GLOB	ZMO2034
AVZ43071.2	GLOB	ZMO2035
AVZ43072.1	GLOB	ZMO2037
AVZ43083.1	GLOB	ZMO2038
AVZ43084.1	GLOB	ZMO2039
AVZ41494.1	SP	ZMO2040
AVZ41495.1	SP	ZMO2041
QIZ64058.1	GLOB	ZMO2043
QIZ64059.1	GLOB	ZMO2044
QIZ64065.1	GLOB	ZMO2053
QIZ64066.1	SP	ZMO2054
QIZ64068.1	SP	ZMO2056
QIZ64070.1	GLOB	ZMO2060
QIZ64071.1	TM	ZMO2061
QIZ64075.1	GLOB	ZMO2066
QIZ64079.1	GLOB	ZMO2071
AVZ41653.1	GLOB	#N/A
AVZ41701.1	GLOB	#N/A
AVZ41437.1	GLOB	#N/A
AVZ41459.1	GLOB	#N/A
AVZ41467.1	GLOB	#N/A
AVZ41791.1	GLOB	#N/A
AVZ42066.1	GLOB	#N/A
AVZ42182.1	SP	#N/A
AVZ42270.1	GLOB	#N/A
AVZ42485.1	SP	#N/A
AVZ42500.1	GLOB	#N/A
AVZ42568.1	SP	#N/A
AVZ42659.1	GLOB	#N/A
AVZ42688.1	GLOB	#N/A
AVZ42774.1	TM	#N/A
AVZ42824.1	GLOB	#N/A
AVZ42940.1	GLOB	#N/A
AVZ42941.1	SP	#N/A
AVZ42977.1	SP	#N/A
AVZ42994.1	SP	#N/A
AVZ42998.1	GLOB	#N/A
AVZ43087.2	TM	#N/A
AVZ43134.1	GLOB	#N/A
AVZ43136.1	GLOB	#N/A
AVZ43141.1	GLOB	#N/A
AVZ43146.2	GLOB	#N/A
AVZ43157.1	GLOB	#N/A
AVZ43181.1	GLOB	#N/A
AVZ43192.1	SP	#N/A
AVZ43207.1	SP	#N/A
AVZ43209.1	SP	#N/A
AVZ43215.1	GLOB	#N/A
AVZ43222.2	GLOB	#N/A
AVZ43237.1	SP	#N/A
AVZ43238.1	SP	#N/A
AVZ43253.1	GLOB	#N/A
AVZ43258.1	GLOB	#N/A
AVZ43260.1	GLOB	#N/A
QIZ64057.1	GLOB	#N/A
QIZ64060.1	GLOB	#N/A
QIZ64061.1	GLOB	#N/A
QIZ64062.1	GLOB	#N/A
QIZ64063.1	GLOB	#N/A
QIZ64064.1	GLOB	#N/A
QIZ64067.1	GLOB	#N/A
QIZ64069.1	GLOB	#N/A
QIZ64072.1	GLOB	#N/A
QIZ64073.1	GLOB	#N/A
QIZ64074.1	GLOB	#N/A
QIZ64076.1	GLOB	#N/A
QIZ64077.1	GLOB	#N/A
QIZ64078.1	SP	#N/A
QIZ64080.1	GLOB	#N/A
QIZ64081.1	TM	#N/A
QIZ64082.1	GLOB	#N/A
QIZ64083.1	GLOB	#N/A
QIZ64084.1	GLOB	#N/A
QIZ64090.1	GLOB	#N/A
QIZ64091.1	TM	#N/A
QIZ64092.1	GLOB	#N/A
QIZ64093.1	GLOB	#N/A
QIZ64255.1	SP	#N/A
QIZ64263.1	GLOB	#N/A
AVZ43123.1	GLOB	p32x001
AVZ43124.1	GLOB	p32x002
AVZ43126.1	GLOB	p32x004
AVZ43127.1	GLOB	p32x005
AVZ43128.1	BETA	p32x006
AVZ43129.1	SP	p32x007
AVZ43130.1	GLOB	p32x008
AVZ43131.1	GLOB	p32x009
AVZ43132.1	GLOB	p32x010
AVZ43133.1	GLOB	p32x011
AVZ43135.1	GLOB	p32x013
AVZ43137.1	GLOB	p32x015
AVZ43138.1	GLOB	p32x016
AVZ43142.1	GLOB	p32x020
AVZ43143.1	GLOB	p32x021
AVZ43144.1	GLOB	p32x022
AVZ43145.1	GLOB	p32x023
AVZ43147.1	GLOB	p32x025
AVZ43150.2	GLOB	p32x028
QIZ64094.1	GLOB	p32x034
AVZ43151.1	GLOB	p33x001
AVZ43152.1	GLOB	p33x002
AVZ43153.1	GLOB	p33x003
AVZ43154.1	GLOB	p33x004
AVZ43155.1	GLOB	p33x005
AVZ43156.1	GLOB	p33x006
AVZ43158.1	GLOB	p33x008
AVZ43159.1	BETA	p33x009
AVZ43160.1	TM	p33x010
AVZ43161.1	GLOB	p33x011
AVZ43162.1	GLOB	p33x012
AVZ43163.1	GLOB	p33x013
AVZ43164.1	GLOB	p33x014
AVZ43165.1	GLOB	p33x015
AVZ43166.1	GLOB	p33x016
AVZ43167.1	GLOB	p33x017
AVZ43168.1	GLOB	p33x018
AVZ43169.1	GLOB	p33x019
AVZ43170.1	TM	p33x020
AVZ43171.1	GLOB	p33x021
AVZ43172.1	GLOB	p33x022
AVZ43173.1	GLOB	p33x023
AVZ43175.1	GLOB	p33x026
AVZ43176.1	GLOB	p33x027
AVZ43177.1	GLOB	p33x028
AVZ43178.1	GLOB	p33x029
AVZ43179.1	GLOB	p33x030
AVZ43180.1	GLOB	p33x031
AVZ43182.1	SP	p33x033
AVZ43183.1	GLOB	p33x034
AVZ43184.1	TM	p33x035
AVZ43185.1	GLOB	p33x036
AVZ43186.1	GLOB	p33x037
AVZ43187.1	GLOB	p33x038
AVZ43188.1	GLOB	p33x039
AVZ43189.1	GLOB	p33x040
AVZ43190.1	GLOB	p36x001
AVZ43191.1	TM	p36x002
AVZ43193.1	GLOB	p36x004
AVZ43194.1	GLOB	p36x005
AVZ43195.1	GLOB	p36x006
AVZ43196.1	GLOB	p36x007
AVZ43197.1	GLOB	p36x008
AVZ43198.1	GLOB	p36x009
AVZ43199.2	GLOB	p36x010
AVZ43200.1	GLOB	p36x011
AVZ43201.1	GLOB	p36x012
AVZ43202.1	GLOB	p36x013
AVZ43203.1	GLOB	p36x014
AVZ43204.2	GLOB	p36x015
AVZ43205.1	GLOB	p36x016
AVZ43206.1	GLOB	p36x017
AVZ43208.1	SP	p36x019
AVZ43211.2	SP	p36x022
AVZ43212.1	GLOB	p36x023
AVZ43213.1	GLOB	p36x024
AVZ43214.1	GLOB	p36x025
AVZ43216.1	TM	p36x027
AVZ43217.1	GLOB	p36x028
AVZ43218.1	GLOB	p36x029
AVZ43219.1	GLOB	p36x030
AVZ43220.1	GLOB	p36x031
AVZ43221.2	GLOB	p36x032
AVZ43223.1	GLOB	p36x034
AVZ43224.1	GLOB	p36x035
AVZ43225.1	GLOB	p36x036
AVZ43226.1	GLOB	p36x037
AVZ43227.1	GLOB	p36x038
AVZ43228.1	GLOB	p36x039
AVZ43229.1	GLOB	p36x040
AVZ43230.1	GLOB	p36x041
AVZ43231.1	GLOB	p36x042
AVZ43232.1	GLOB	p36x043
AVZ43233.1	GLOB	p36x044
AVZ43234.1	GLOB	p36x045
AVZ43235.1	GLOB	p36x046
AVZ43236.1	GLOB	p36x047
QIZ64254.1	SP	p36x048
QIZ64256.1	SP	p36x050
QIZ64257.1	SP	p36x051
QIZ64258.1	SP	p36x052
QIZ64259.1	TM	p36x053
AVZ43239.2	GLOB	p39x003
AVZ43240.1	SP	p39x004
AVZ43241.1	GLOB	p39x005
AVZ43242.1	GLOB	p39x006
AVZ43243.1	BETA	p39x007
AVZ43244.1	GLOB	p39x008
AVZ43245.1	GLOB	p39x009
AVZ43246.1	GLOB	p39x010
AVZ43247.1	GLOB	p39x011
AVZ43248.1	BETA	p39x012
AVZ43249.1	TM	p39x013
AVZ43250.1	TM	p39x014
AVZ43251.1	GLOB	p39x015
AVZ43252.1	TM	p39x016
AVZ43254.1	SP	p39x018
AVZ43256.1	GLOB	p39x020
AVZ43257.1	GLOB	p39x021
AVZ43259.1	GLOB	p39x023
AVZ43261.1	GLOB	p39x025
AVZ43262.1	BETA	p39x027
AVZ43263.1	GLOB	p39x028
AVZ43265.1	GLOB	p39x030
AVZ43266.1	SP	p39x031
AVZ43267.1	GLOB	p39x032
AVZ43268.1	GLOB	p39x033
AVZ43269.1	GLOB	p39x034
QIZ64262.1	GLOB	p39x036

## Sheet: Comparison
Table S4. Protein localization predictions
Envelope proteins			Cytoplasmic proteins
Transmembrane (TM) proteins	Signal domain proteins	Both			Totals
p33x009	p32x007	p32x006	p32x001		TM proteins	Signal domain proteins	Both	Cytoplasmic proteins
p33x010	p36x019	p39x007	p32x002		322	175	47	1308
p33x020	p36x022	p39x012	p32x004		544
p33x035	p36x048	p39x027	p32x005
p36x002	p36x050	ZMO0001	p32x008
p36x027	p36x051	ZMO0213	p32x009
p36x053	p36x052	ZMO0243	p32x010
p39x013	p39x004	ZMO0253	p32x011
p39x014	p39x031	ZMO0361	p32x013
p39x016	ZMO0002	ZMO0513	p32x015
ZMO0025	ZMO0026	ZMO0561	p32x016
ZMO0031	ZMO0029	ZMO0788	p32x020
ZMO0047	ZMO0035	ZMO0789	p32x021
ZMO0052	ZMO0044	ZMO0795	p32x022
ZMO0055	ZMO0061	ZMO0847	p32x023
ZMO0064	ZMO0068	ZMO0902	p32x025
ZMO0085	ZMO0072	ZMO0979	p32x028
ZMO0087	ZMO0112	ZMO1040	p32x034
ZMO0095	ZMO0127	ZMO1042	p33x001
ZMO0096	ZMO0130	ZMO1045	p33x002
ZMO0099	ZMO0131	ZMO1084	p33x003
ZMO0108	ZMO0132	ZMO1148	p33x004
ZMO0109	ZMO0133	ZMO1174	p33x005
ZMO0110	ZMO0135	ZMO1253	p33x006
ZMO0119	ZMO0136	ZMO1260	p33x008
ZMO0128	ZMO0137	ZMO1284	p33x011
ZMO0161	ZMO0145	ZMO1298	p33x012
ZMO0162	ZMO0165	ZMO1311	p33x013
ZMO0164	ZMO0166	ZMO1354	p33x014
ZMO0188	ZMO0184	ZMO1377	p33x015
ZMO0191	ZMO0192	ZMO1389	p33x016
ZMO0197	ZMO0234	ZMO1458	p33x017
ZMO0202	ZMO0266	ZMO1463	p33x018
ZMO0204	ZMO0276	ZMO1475	p33x019
ZMO0214	ZMO0282	ZMO1482	p33x021
ZMO0216	ZMO0285	ZMO1490	p33x022
ZMO0228	ZMO0286	ZMO1491	p33x023
ZMO0229	ZMO0309	ZMO1522	p33x026
ZMO0254	ZMO0315	ZMO1563	p33x027
ZMO0255	ZMO0325	ZMO1568	p33x028
ZMO0258	ZMO0331	ZMO1631	p33x029
ZMO0262	ZMO0359	ZMO1694	p33x030
ZMO0271	ZMO0420	ZMO1807	p33x031
ZMO0277	ZMO0435	ZMO1822	p33x033
ZMO0283	ZMO0445	ZMO1849	p33x034
ZMO0287	ZMO0448	ZMO1859	p33x036
ZMO0290	ZMO0452	ZMO1986	p33x037
ZMO0291	ZMO0479		p33x038
ZMO0293	ZMO0488		p33x039
ZMO0297	ZMO0509		p33x040
ZMO0298	ZMO0558		p36x001
ZMO0301	ZMO0560		p36x004
ZMO0314	ZMO0562		p36x005
ZMO0324	ZMO0608		p36x006
ZMO0336	ZMO0619		p36x007
ZMO0346	ZMO0655		p36x008
ZMO0356	ZMO0665		p36x009
ZMO0357	ZMO0666		p36x010
ZMO0360	ZMO0674		p36x011
ZMO0366	ZMO0689		p36x012
ZMO0401	ZMO0694		p36x013
ZMO0406	ZMO0719		p36x014
ZMO0412	ZMO0722		p36x015
ZMO0413	ZMO0747		p36x016
ZMO0414	ZMO0780		p36x017
ZMO0417	ZMO0786		p36x023
ZMO0418	ZMO0793		p36x024
ZMO0419	ZMO0794		p36x025
ZMO0436	ZMO0798		p36x028
ZMO0437	ZMO0803		p36x029
ZMO0440	ZMO0815		p36x030
ZMO0446	ZMO0853		p36x031
ZMO0447	ZMO0871		p36x032
ZMO0449	ZMO0876		p36x034
ZMO0459	ZMO0886		p36x035
ZMO0464	ZMO0904		p36x036
ZMO0467	ZMO0905		p36x037
ZMO0477	ZMO0911		p36x038
ZMO0480	ZMO0912		p36x039
ZMO0484	ZMO0920		p36x040
ZMO0494	ZMO0921		p36x041
ZMO0495	ZMO0938		p36x042
ZMO0496	ZMO0956		p36x043
ZMO0499	ZMO0961		p36x044
ZMO0500	ZMO0964		p36x045
ZMO0501	ZMO0970		p36x046
ZMO0502	ZMO0978		p36x047
ZMO0503	ZMO0984		p39x003
ZMO0537	ZMO0992		p39x005
ZMO0546	ZMO0994		p39x006
ZMO0547	ZMO1015		p39x008
ZMO0548	ZMO1034		p39x009
ZMO0566	ZMO1043		p39x010
ZMO0568	ZMO1047		p39x011
ZMO0569	ZMO1062		p39x015
ZMO0571	ZMO1068		p39x018
ZMO0578	ZMO1086		p39x020
ZMO0581	ZMO1087		p39x021
ZMO0588	ZMO1088		p39x023
ZMO0590	ZMO1089		p39x025
ZMO0592	ZMO1109		p39x028
ZMO0595	ZMO1129		p39x030
ZMO0601	ZMO1147		p39x032
ZMO0602	ZMO1167		p39x033
ZMO0603	ZMO1183		p39x034
ZMO0616	ZMO1186		p39x036
ZMO0617	ZMO1221		ZMO0003
ZMO0624	ZMO1248		ZMO0004
ZMO0634	ZMO1249		ZMO0005
ZMO0642	ZMO1251		ZMO0006
ZMO0646	ZMO1261		ZMO0007
ZMO0647	ZMO1273		ZMO0008
ZMO0648	ZMO1291		ZMO0009
ZMO0649	ZMO1319		ZMO0010
ZMO0650	ZMO1334		ZMO0011
ZMO0653	ZMO1351		ZMO0012
ZMO0654	ZMO1392		ZMO0013
ZMO0664	ZMO1396		ZMO0014
ZMO0667	ZMO1398		ZMO0015
ZMO0668	ZMO1408		ZMO0016
ZMO0669	ZMO1422		ZMO0017
ZMO0671	ZMO1423		ZMO0018
ZMO0688	ZMO1429		ZMO0019
ZMO0697	ZMO1434		ZMO0020
ZMO0744	ZMO1436		ZMO0021
ZMO0767	ZMO1464		ZMO0022
ZMO0770	ZMO1473		ZMO0023
ZMO0778	ZMO1521		ZMO0027
ZMO0779	ZMO1579		ZMO0028
ZMO0799	ZMO1587		ZMO0030
ZMO0800	ZMO1593		ZMO0033
ZMO0801	ZMO1602		ZMO0036
ZMO0814	ZMO1604		ZMO0037
ZMO0822	ZMO1612		ZMO0038
ZMO0824	ZMO1635		ZMO0039
ZMO0825	ZMO1641		ZMO0040
ZMO0828	ZMO1649		ZMO0041
ZMO0830	ZMO1655		ZMO0043
ZMO0835	ZMO1657		ZMO0050
ZMO0841	ZMO1660		ZMO0053
ZMO0844	ZMO1665		ZMO0054
ZMO0846	ZMO1667		ZMO0056
ZMO0849	ZMO1671		ZMO0057
ZMO0866	ZMO1672		ZMO0059
ZMO0868	ZMO1675		ZMO0060
ZMO0885	ZMO1680		ZMO0062
ZMO0894	ZMO1683		ZMO0069
ZMO0907	ZMO1701		ZMO0070
ZMO0908	ZMO1712		ZMO0073
ZMO0915	ZMO1718		ZMO0074
ZMO0919	ZMO1749		ZMO0075
ZMO0926	ZMO1750		ZMO0077
ZMO0930	ZMO1751		ZMO0078
ZMO0931	ZMO1752		ZMO0079
ZMO0936	ZMO1758		ZMO0080
ZMO0947	ZMO1760		ZMO0081
ZMO0957	ZMO1763		ZMO0082
ZMO0958	ZMO1769		ZMO0083
ZMO0959	ZMO1776		ZMO0084
ZMO0965	ZMO1779		ZMO0086
ZMO0966	ZMO1880		ZMO0088
ZMO0967	ZMO1892		ZMO0089
ZMO0969	ZMO1908		ZMO0090
ZMO0972	ZMO1919		ZMO0092
ZMO0975	ZMO1920		ZMO0094
ZMO0982	ZMO1946		ZMO0100
ZMO0983	ZMO1947		ZMO0101
ZMO0996	ZMO1958		ZMO0103
ZMO1001	ZMO1967		ZMO0105
ZMO1007	ZMO1976		ZMO0106
ZMO1016	ZMO2011		ZMO0107
ZMO1018	ZMO2023		ZMO0111
ZMO1030	ZMO2041		ZMO0113
ZMO1044	ZMO2054		ZMO0114
ZMO1048	ZMO2056		ZMO0115
ZMO1049			ZMO0116
ZMO1064			ZMO0117
ZMO1065			ZMO0120
ZMO1085			ZMO0121
ZMO1102			ZMO0122
ZMO1111			ZMO0124
ZMO1112			ZMO0125
ZMO1115			ZMO0134
ZMO1125			ZMO0139
ZMO1134			ZMO0140
ZMO1144			ZMO0142
ZMO1149			ZMO0143
ZMO1151			ZMO0144
ZMO1159			ZMO0148
ZMO1160			ZMO0149
ZMO1162			ZMO0150
ZMO1173			ZMO0152
ZMO1176			ZMO0153
ZMO1189			ZMO0154
ZMO1195			ZMO0155
ZMO1196			ZMO0156
ZMO1209			ZMO0157
ZMO1216			ZMO0158
ZMO1218			ZMO0160
ZMO1219			ZMO0169
ZMO1220			ZMO0172
ZMO1252			ZMO0173
ZMO1254			ZMO0174
ZMO1255			ZMO0175
ZMO1256			ZMO0176
ZMO1257			ZMO0177
ZMO1258			ZMO0178
ZMO1262			ZMO0179
ZMO1277			ZMO0180
ZMO1288			ZMO0182
ZMO1289			ZMO0183
ZMO1296			ZMO0186
ZMO1316			ZMO0187
ZMO1323			ZMO0189
ZMO1331			ZMO0190
ZMO1338			ZMO0193
ZMO1341			ZMO0195
ZMO1346			ZMO0198
ZMO1352			ZMO0199
ZMO1365			ZMO0200
ZMO1378			ZMO0201
ZMO1386			ZMO0203
ZMO1393			ZMO0205
ZMO1394			ZMO0206
ZMO1399			ZMO0207
ZMO1419			ZMO0208
ZMO1430			ZMO0209
ZMO1431			ZMO0211
ZMO1432			ZMO0215
ZMO1437			ZMO0219
ZMO1440			ZMO0220
ZMO1443			ZMO0221
ZMO1452			ZMO0222
ZMO1456			ZMO0223
ZMO1457			ZMO0224
ZMO1459			ZMO0225
ZMO1465			ZMO0226
ZMO1467			ZMO0227
ZMO1477			ZMO0230
ZMO1493			ZMO0231
ZMO1497			ZMO0232
ZMO1512			ZMO0233
ZMO1524			ZMO0236
ZMO1525			ZMO0238
ZMO1527			ZMO0239
ZMO1528			ZMO0240
ZMO1529			ZMO0241
ZMO1533			ZMO0242
ZMO1541			ZMO0244
ZMO1564			ZMO0246
ZMO1566			ZMO0247
ZMO1571			ZMO0249
ZMO1572			ZMO0250
ZMO1577			ZMO0251
ZMO1591			ZMO0252
ZMO1599			ZMO0256
ZMO1607			ZMO0257
ZMO1610			ZMO0260
ZMO1614			ZMO0263
ZMO1626			ZMO0264
ZMO1628			ZMO0265
ZMO1629			ZMO0267
ZMO1630			ZMO0268
ZMO1633			ZMO0269
ZMO1636			ZMO0270
ZMO1639			ZMO0273
ZMO1656			ZMO0274
ZMO1659			ZMO0275
ZMO1668			ZMO0278
ZMO1681			ZMO0279
ZMO1691			ZMO0281
ZMO1702			ZMO0294
ZMO1710			ZMO0296
ZMO1711			ZMO0299
ZMO1715			ZMO0300
ZMO1716			ZMO0302
ZMO1717			ZMO0303
ZMO1739			ZMO0305
ZMO1756			ZMO0306
ZMO1766			ZMO0307
ZMO1775			ZMO0311
ZMO1778			ZMO0312
ZMO1781			ZMO0313
ZMO1782			ZMO0318
ZMO1784			ZMO0319
ZMO1785			ZMO0321
ZMO1786			ZMO0322
ZMO1790			ZMO0323
ZMO1804			ZMO0326
ZMO1809			ZMO0328
ZMO1810			ZMO0329
ZMO1811			ZMO0332
ZMO1813			ZMO0335
ZMO1814			ZMO0339
ZMO1815			ZMO0341
ZMO1841			ZMO0342
ZMO1847			ZMO0343
ZMO1856			ZMO0344
ZMO1860			ZMO0345
ZMO1872			ZMO0347
ZMO1882			ZMO0348
ZMO1886			ZMO0349
ZMO1896			ZMO0350
ZMO1897			ZMO0351
ZMO1898			ZMO0352
ZMO1901			ZMO0353
ZMO1923			ZMO0354
ZMO1927			ZMO0355
ZMO1959			ZMO0362
ZMO1960			ZMO0363
ZMO1965			ZMO0364
ZMO1973			ZMO0367
ZMO1977			ZMO0368
ZMO1997			ZMO0369
ZMO2000			ZMO0371
ZMO2005			ZMO0372
ZMO2006			ZMO0373
ZMO2018			ZMO0374
ZMO2021			ZMO0375
ZMO2025			ZMO0376
ZMO2026			ZMO0377
ZMO2061			ZMO0378
			ZMO0379
			ZMO0380
			ZMO0381
			ZMO0383
			ZMO0384
			ZMO0387
			ZMO0388
			ZMO0389
			ZMO0390
			ZMO0391
			ZMO0392
			ZMO0393
			ZMO0394
			ZMO0395
			ZMO0397
			ZMO0398
			ZMO0399
			ZMO0400
			ZMO0402
			ZMO0403
			ZMO0405
			ZMO0407
			ZMO0408
			ZMO0409
			ZMO0410
			ZMO0411
			ZMO0416
			ZMO0421
			ZMO0422
			ZMO0423
			ZMO0425
			ZMO0426
			ZMO0427
			ZMO0428
			ZMO0429
			ZMO0430
			ZMO0431
			ZMO0432
			ZMO0433
			ZMO0439
			ZMO0441
			ZMO0442
			ZMO0443
			ZMO0444
			ZMO0453
			ZMO0454
			ZMO0456
			ZMO0457
			ZMO0458
			ZMO0460
			ZMO0462
			ZMO0465
			ZMO0468
			ZMO0469
			ZMO0471
			ZMO0472
			ZMO0473
			ZMO0474
			ZMO0475
			ZMO0476
			ZMO0478
			ZMO0481
			ZMO0482
			ZMO0483
			ZMO0485
			ZMO0486
			ZMO0487
			ZMO0490
			ZMO0491
			ZMO0492
			ZMO0493
			ZMO0497
			ZMO0498
			ZMO0505
			ZMO0506
			ZMO0507
			ZMO0508
			ZMO0510
			ZMO0511
			ZMO0512
			ZMO0514
			ZMO0515
			ZMO0516
			ZMO0517
			ZMO0518
			ZMO0519
			ZMO0520
			ZMO0521
			ZMO0522
			ZMO0523
			ZMO0524
			ZMO0525
			ZMO0526
			ZMO0527
			ZMO0528
			ZMO0529
			ZMO0530
			ZMO0531
			ZMO0532
			ZMO0533
			ZMO0534
			ZMO0536
			ZMO0538
			ZMO0539
			ZMO0540
			ZMO0541
			ZMO0542
			ZMO0543
			ZMO0544
			ZMO0545
			ZMO0549
			ZMO0550
			ZMO0551
			ZMO0552
			ZMO0553
			ZMO0554
			ZMO0555
			ZMO0556
			ZMO0557
			ZMO0559
			ZMO0563
			ZMO0564
			ZMO0565
			ZMO0567
			ZMO0570
			ZMO0572
			ZMO0573
			ZMO0574
			ZMO0575
			ZMO0576
			ZMO0582
			ZMO0583
			ZMO0584
			ZMO0585
			ZMO0586
			ZMO0587
			ZMO0589
			ZMO0591
			ZMO0593
			ZMO0594
			ZMO0597
			ZMO0598
			ZMO0599
			ZMO0604
			ZMO0605
			ZMO0606
			ZMO0607
			ZMO0609
			ZMO0610
			ZMO0611
			ZMO0612
			ZMO0613
			ZMO0614
			ZMO0621
			ZMO0622
			ZMO0625
			ZMO0626
			ZMO0627
			ZMO0628
			ZMO0629
			ZMO0631
			ZMO0632
			ZMO0635
			ZMO0636
			ZMO0637
			ZMO0638
			ZMO0643
			ZMO0644
			ZMO0651
			ZMO0652
			ZMO0656
			ZMO0657
			ZMO0658
			ZMO0659
			ZMO0660
			ZMO0661
			ZMO0662
			ZMO0663
			ZMO0672
			ZMO0673
			ZMO0675
			ZMO0676
			ZMO0677
			ZMO0678
			ZMO0680
			ZMO0681
			ZMO0682
			ZMO0683
			ZMO0684
			ZMO0685
			ZMO0686
			ZMO0687
			ZMO0691
			ZMO0692
			ZMO0693
			ZMO0695
			ZMO0698
			ZMO0699
			ZMO0703
			ZMO0704
			ZMO0705
			ZMO0706
			ZMO0707
			ZMO0708
			ZMO0709
			ZMO0710
			ZMO0711
			ZMO0712
			ZMO0713
			ZMO0714
			ZMO0715
			ZMO0716
			ZMO0718
			ZMO0720
			ZMO0721
			ZMO0724
			ZMO0725
			ZMO0726
			ZMO0727
			ZMO0728
			ZMO0731
			ZMO0732
			ZMO0733
			ZMO0734
			ZMO0735
			ZMO0736
			ZMO0737
			ZMO0738
			ZMO0739
			ZMO0740
			ZMO0743
			ZMO0745
			ZMO0746
			ZMO0748
			ZMO0749
			ZMO0750
			ZMO0751
			ZMO0752
			ZMO0753
			ZMO0754
			ZMO0756
			ZMO0757
			ZMO0758
			ZMO0759
			ZMO0760
			ZMO0763
			ZMO0764
			ZMO0765
			ZMO0766
			ZMO0768
			ZMO0769
			ZMO0773
			ZMO0774
			ZMO0776
			ZMO0777
			ZMO0781
			ZMO0782
			ZMO0783
			ZMO0784
			ZMO0785
			ZMO0787
			ZMO0791
			ZMO0792
			ZMO0797
			ZMO0804
			ZMO0805
			ZMO0806
			ZMO0807
			ZMO0809
			ZMO0810
			ZMO0811
			ZMO0812
			ZMO0813
			ZMO0818
			ZMO0819
			ZMO0820
			ZMO0821
			ZMO0823
			ZMO0826
			ZMO0827
			ZMO0829
			ZMO0831
			ZMO0832
			ZMO0833
			ZMO0834
			ZMO0836
			ZMO0837
			ZMO0840
			ZMO0842
			ZMO0843
			ZMO0845
			ZMO0850
			ZMO0851
			ZMO0852
			ZMO0854
			ZMO0855
			ZMO0856
			ZMO0857
			ZMO0859
			ZMO0860
			ZMO0861
			ZMO0862
			ZMO0863
			ZMO0864
			ZMO0865
			ZMO0867
			ZMO0869
			ZMO0870
			ZMO0872
			ZMO0873
			ZMO0874
			ZMO0875
			ZMO0877
			ZMO0878
			ZMO0880
			ZMO0882
			ZMO0883
			ZMO0884
			ZMO0888
			ZMO0889
			ZMO0890
			ZMO0892
			ZMO0893
			ZMO0895
			ZMO0896
			ZMO0899
			ZMO0900
			ZMO0901
			ZMO0903
			ZMO0909
			ZMO0910
			ZMO0913
			ZMO0914
			ZMO0916
			ZMO0917
			ZMO0918
			ZMO0922
			ZMO0923
			ZMO0924
			ZMO0925
			ZMO0927
			ZMO0928
			ZMO0929
			ZMO0932
			ZMO0934
			ZMO0935
			ZMO0937
			ZMO0939
			ZMO0940
			ZMO0941
			ZMO0942
			ZMO0945
			ZMO0946
			ZMO0948
			ZMO0949
			ZMO0950
			ZMO0951
			ZMO0952
			ZMO0962
			ZMO0963
			ZMO0968
			ZMO0971
			ZMO0973
			ZMO0974
			ZMO0976
			ZMO0980
			ZMO0981
			ZMO0985
			ZMO0986
			ZMO0987
			ZMO0988
			ZMO0989
			ZMO0997
			ZMO0998
			ZMO0999
			ZMO1000
			ZMO1002
			ZMO1003
			ZMO1004
			ZMO1005
			ZMO1006
			ZMO1008
			ZMO1009
			ZMO1010
			ZMO1011
			ZMO1012
			ZMO1013
			ZMO1014
			ZMO1017
			ZMO1019
			ZMO1020
			ZMO1021
			ZMO1022
			ZMO1023
			ZMO1025
			ZMO1027
			ZMO1029
			ZMO1032
			ZMO1033
			ZMO1036
			ZMO1039
			ZMO1041
			ZMO1050
			ZMO1052
			ZMO1054
			ZMO1055
			ZMO1056
			ZMO1057
			ZMO1059
			ZMO1060
			ZMO1061
			ZMO1063
			ZMO1067
			ZMO1069
			ZMO1070
			ZMO1071
			ZMO1072
			ZMO1075
			ZMO1076
			ZMO1077
			ZMO1078
			ZMO1079
			ZMO1080
			ZMO1081
			ZMO1090
			ZMO1091
			ZMO1092
			ZMO1093
			ZMO1094
			ZMO1095
			ZMO1096
			ZMO1097
			ZMO1098
			ZMO1099
			ZMO1100
			ZMO1101
			ZMO1105
			ZMO1107
			ZMO1113
			ZMO1114
			ZMO1116
			ZMO1117
			ZMO1118
			ZMO1121
			ZMO1122
			ZMO1124
			ZMO1126
			ZMO1127
			ZMO1128
			ZMO1130
			ZMO1131
			ZMO1132
			ZMO1133
			ZMO1135
			ZMO1136
			ZMO1137
			ZMO1138
			ZMO1139
			ZMO1140
			ZMO1141
			ZMO1142
			ZMO1143
			ZMO1145
			ZMO1146
			ZMO1150
			ZMO1152
			ZMO1153
			ZMO1154
			ZMO1155
			ZMO1156
			ZMO1158
			ZMO1163
			ZMO1164
			ZMO1165
			ZMO1166
			ZMO1169
			ZMO1170
			ZMO1171
			ZMO1172
			ZMO1177
			ZMO1178
			ZMO1179
			ZMO1180
			ZMO1181
			ZMO1182
			ZMO1184
			ZMO1185
			ZMO1187
			ZMO1188
			ZMO1190
			ZMO1191
			ZMO1192
			ZMO1193
			ZMO1194
			ZMO1197
			ZMO1198
			ZMO1200
			ZMO1201
			ZMO1202
			ZMO1203
			ZMO1205
			ZMO1206
			ZMO1207
			ZMO1211
			ZMO1212
			ZMO1213
			ZMO1214
			ZMO1215
			ZMO1222
			ZMO1223
			ZMO1225
			ZMO1226
			ZMO1227
			ZMO1228
			ZMO1229
			ZMO1231
			ZMO1232
			ZMO1233
			ZMO1234
			ZMO1235
			ZMO1236
			ZMO1237
			ZMO1240
			ZMO1242
			ZMO1243
			ZMO1246
			ZMO1263
			ZMO1264
			ZMO1265
			ZMO1267
			ZMO1268
			ZMO1270
			ZMO1271
			ZMO1272
			ZMO1275
			ZMO1276
			ZMO1278
			ZMO1279
			ZMO1283
			ZMO1285
			ZMO1286
			ZMO1287
			ZMO1294
			ZMO1295
			ZMO1299
			ZMO1300
			ZMO1301
			ZMO1302
			ZMO1303
			ZMO1304
			ZMO1305
			ZMO1306
			ZMO1307
			ZMO1308
			ZMO1309
			ZMO1312
			ZMO1313
			ZMO1314
			ZMO1315
			ZMO1317
			ZMO1318
			ZMO1320
			ZMO1321
			ZMO1322
			ZMO1324
			ZMO1325
			ZMO1326
			ZMO1327
			ZMO1328
			ZMO1329
			ZMO1335
			ZMO1336
			ZMO1337
			ZMO1344
			ZMO1345
			ZMO1347
			ZMO1348
			ZMO1350
			ZMO1353
			ZMO1355
			ZMO1356
			ZMO1358
			ZMO1360
			ZMO1364
			ZMO1366
			ZMO1369
			ZMO1370
			ZMO1372
			ZMO1373
			ZMO1374
			ZMO1375
			ZMO1380
			ZMO1381
			ZMO1382
			ZMO1384
			ZMO1385
			ZMO1387
			ZMO1388
			ZMO1390
			ZMO1391
			ZMO1395
			ZMO1400
			ZMO1401
			ZMO1402
			ZMO1403
			ZMO1404
			ZMO1405
			ZMO1406
			ZMO1407
			ZMO1409
			ZMO1410
			ZMO1411
			ZMO1412
			ZMO1413
			ZMO1414
			ZMO1415
			ZMO1417
			ZMO1420
			ZMO1421
			ZMO1424
			ZMO1425
			ZMO1426
			ZMO1428
			ZMO1433
			ZMO1435
			ZMO1438
			ZMO1439
			ZMO1441
			ZMO1442
			ZMO1444
			ZMO1446
			ZMO1447
			ZMO1448
			ZMO1449
			ZMO1450
			ZMO1451
			ZMO1455
			ZMO1460
			ZMO1461
			ZMO1462
			ZMO1466
			ZMO1468
			ZMO1470
			ZMO1471
			ZMO1476
			ZMO1478
			ZMO1479
			ZMO1480
			ZMO1481
			ZMO1484
			ZMO1485
			ZMO1487
			ZMO1488
			ZMO1489
			ZMO1494
			ZMO1495
			ZMO1496
			ZMO1498
			ZMO1499
			ZMO1500
			ZMO1501
			ZMO1502
			ZMO1503
			ZMO1504
			ZMO1506
			ZMO1507
			ZMO1508
			ZMO1509
			ZMO1510
			ZMO1511
			ZMO1513
			ZMO1514
			ZMO1515
			ZMO1516
			ZMO1518
			ZMO1519
			ZMO1520
			ZMO1530
			ZMO1531
			ZMO1532
			ZMO1536
			ZMO1538
			ZMO1540
			ZMO1542
			ZMO1543
			ZMO1544
			ZMO1545
			ZMO1547
			ZMO1548
			ZMO1549
			ZMO1550
			ZMO1551
			ZMO1552
			ZMO1553
			ZMO1554
			ZMO1556
			ZMO1557
			ZMO1561
			ZMO1562
			ZMO1567
			ZMO1569
			ZMO1570
			ZMO1573
			ZMO1574
			ZMO1576
			ZMO1578
			ZMO1581
			ZMO1582
			ZMO1583
			ZMO1584
			ZMO1586
			ZMO1588
			ZMO1589
			ZMO1590
			ZMO1592
			ZMO1596
			ZMO1598
			ZMO1600
			ZMO1601
			ZMO1603
			ZMO1605
			ZMO1606
			ZMO1608
			ZMO1609
			ZMO1611
			ZMO1615
			ZMO1617
			ZMO1618
			ZMO1619
			ZMO1622
			ZMO1623
			ZMO1624
			ZMO1625
			ZMO1627
			ZMO1632
			ZMO1634
			ZMO1638
			ZMO1640
			ZMO1642
			ZMO1643
			ZMO1644
			ZMO1646
			ZMO1647
			ZMO1648
			ZMO1650
			ZMO1651
			ZMO1652
			ZMO1653
			ZMO1654
			ZMO1658
			ZMO1661
			ZMO1662
			ZMO1663
			ZMO1664
			ZMO1669
			ZMO1670
			ZMO1673
			ZMO1676
			ZMO1677
			ZMO1678
			ZMO1679
			ZMO1682
			ZMO1684
			ZMO1685
			ZMO1686
			ZMO1687
			ZMO1688
			ZMO1689
			ZMO1690
			ZMO1692
			ZMO1693
			ZMO1695
			ZMO1696
			ZMO1697
			ZMO1698
			ZMO1699
			ZMO1700
			ZMO1703
			ZMO1704
			ZMO1705
			ZMO1707
			ZMO1708
			ZMO1709
			ZMO1713
			ZMO1719
			ZMO1720
			ZMO1721
			ZMO1722
			ZMO1723
			ZMO1724
			ZMO1725
			ZMO1727
			ZMO1728
			ZMO1729
			ZMO1730
			ZMO1732
			ZMO1733
			ZMO1734
			ZMO1735
			ZMO1738
			ZMO1740
			ZMO1741
			ZMO1743
			ZMO1745
			ZMO1746
			ZMO1747
			ZMO1748
			ZMO1753
			ZMO1754
			ZMO1755
			ZMO1757
			ZMO1759
			ZMO1761
			ZMO1762
			ZMO1764
			ZMO1767
			ZMO1768
			ZMO1770
			ZMO1771
			ZMO1772
			ZMO1773
			ZMO1777
			ZMO1780
			ZMO1787
			ZMO1788
			ZMO1792
			ZMO1793
			ZMO1794
			ZMO1796
			ZMO1797
			ZMO1798
			ZMO1800
			ZMO1801
			ZMO1805
			ZMO1806
			ZMO1808
			ZMO1812
			ZMO1816
			ZMO1817
			ZMO1818
			ZMO1819
			ZMO1820
			ZMO1821
			ZMO1823
			ZMO1824
			ZMO1825
			ZMO1826
			ZMO1827
			ZMO1828
			ZMO1829
			ZMO1831
			ZMO1832
			ZMO1833
			ZMO1834
			ZMO1835
			ZMO1836
			ZMO1837
			ZMO1838
			ZMO1840
			ZMO1842
			ZMO1844
			ZMO1845
			ZMO1846
			ZMO1848
			ZMO1850
			ZMO1851
			ZMO1853
			ZMO1854
			ZMO1855
			ZMO1857
			ZMO1861
			ZMO1863
			ZMO1864
			ZMO1866
			ZMO1867
			ZMO1868
			ZMO1869
			ZMO1870
			ZMO1871
			ZMO1873
			ZMO1874
			ZMO1875
			ZMO1876
			ZMO1877
			ZMO1878
			ZMO1879
			ZMO1883
			ZMO1884
			ZMO1885
			ZMO1887
			ZMO1889
			ZMO1890
			ZMO1891
			ZMO1895
			ZMO1899
			ZMO1900
			ZMO1902
			ZMO1903
			ZMO1904
			ZMO1905
			ZMO1906
			ZMO1907
			ZMO1909
			ZMO1910
			ZMO1911
			ZMO1912
			ZMO1913
			ZMO1914
			ZMO1915
			ZMO1916
			ZMO1917
			ZMO1918
			ZMO1921
			ZMO1922
			ZMO1924
			ZMO1925
			ZMO1928
			ZMO1929
			ZMO1930
			ZMO1931
			ZMO1932
			ZMO1933
			ZMO1934
			ZMO1936
			ZMO1937
			ZMO1940
			ZMO1941
			ZMO1943
			ZMO1944
			ZMO1945
			ZMO1948
			ZMO1949
			ZMO1950
			ZMO1951
			ZMO1952
			ZMO1954
			ZMO1955
			ZMO1956
			ZMO1957
			ZMO1961
			ZMO1962
			ZMO1963
			ZMO1964
			ZMO1966
			ZMO1969
			ZMO1970
			ZMO1974
			ZMO1975
			ZMO1978
			ZMO1979
			ZMO1980
			ZMO1981
			ZMO1983
			ZMO1984
			ZMO1988
			ZMO1989
			ZMO1992
			ZMO1993
			ZMO1996
			ZMO1998
			ZMO2001
			ZMO2002
			ZMO2003
			ZMO2004
			ZMO2009
			ZMO2012
			ZMO2014
			ZMO2015
			ZMO2017
			ZMO2019
			ZMO2028
			ZMO2031
			ZMO2032
			ZMO2033
			ZMO2034
			ZMO2035
			ZMO2037
			ZMO2038
			ZMO2039
			ZMO2040
			ZMO2043
			ZMO2044
			ZMO2053
			ZMO2060
			ZMO2066
			ZMO2071
