# Supplementary material for: Orthogonal chemical genomics approaches reveal genomic targets for increasing anaerobic chemical tolerance in Zymomonas mobilis
Source: mSystems. 2025 Dec 4;11(1):e01001-25. doi: 10.1128/msystems.01001-25 (PMC12817903; doi:10.1128/msystems.01001-25)
Supplement: Table S5 — All STRINGS clusters from proteomics. [file msystems.01001-25-s0008.xlsx]

## Sheet: PK16073
Cluster	Description	Enrichment score	Direction	Count in set/pathway	FDR
CL:3186	Mixed, incl. Galactose-binding-like domain superfamily, and Winged helix-like DNA-binding domain superfamily	4.30419	top of input	4 of 6	0.00091 (afc)
CL:3168	Mostly uncharacterized, incl. Cell surface, and Galactose-binding-like domain superfamily	3.13042	top of input	8 of 15	0.00019 (afc)
CL:3167	Mostly uncharacterized, incl. Cell surface, and Galactose-binding-like domain superfamily	2.57362	top of input	14 of 21	7.72e-06 (afc)
CL:218	Proton-transporting ATP synthase complex	2.01357	bottom of input	11 of 11	0.0027 (afc)
CL:3097	Mostly uncharacterized, incl. Aspartic peptidase domain superfamily, and Electron transfer activity	1.1302	both ends	48 of 56	0.00016 (ks)
CL:3210	Mixed, incl. Aldo/keto reductase family, and NADPH-dependent FMN reductase	1.10287	bottom of input	27 of 28	0.0069 (ks)
CL:1138	Glycolysis / Gluconeogenesis, and Pentose phosphate pathway	1.08392	bottom of input	22 of 22	0.00072 (ks)
CL:2379	Bacterial-type flagellum basal body, and Bacterial flagellum biogenesis	0.941579	top of input	23 of 25	0.00019 (ks)
CL:3095	Mixed, incl. Oxidoreductase activity, and Aspartic peptidase domain superfamily	0.936005	both ends	77 of 86	4.73e-06 (ks)
CL:395	Mixed, incl. Protein folding, and Protein catabolic process	0.871967	bottom of input	27 of 27	0.0069 (ks)
CL:2378	Flagellar assembly	0.860969	top of input	28 of 30	0.00016 (ks)
CL:1137	Carbon metabolism	0.816831	bottom of input	38 of 38	0.00053 (ks)
CL:2376	Flagellar assembly	0.78831	top of input	34 of 36	0.00014 (ks)
CL:1135	Carbon metabolism, and Valine, leucine and isoleucine biosynthesis	0.750276	bottom of input	58 of 59	0.00019 (ks)
CL:3099	Mixed, incl. Aspartic peptidase domain superfamily, and LUD domain	0.729479	bottom of input	29 of 29	0.0054 (ks)
CL:2578	Mixed, incl. Nitrogen fixation, and Iron-sulfur cluster assembly	0.693059	bottom of input	35 of 47	0.0044 (ks)
CL:2375	Flagellar assembly, and Bacterial chemotaxis	0.5838	top of input	45 of 48	0.00091 (ks)
CL:917	Cysteine and methionine metabolism, and Threonine metabolic process	0.482252	bottom of input	22 of 22	0.0044 (ks)
CL:2372	Flagellar assembly, and Bacterial chemotaxis	0.447041	top of input	52 of 55	0.00072 (ks)
CL:2045	Mixed, incl. TonB box, and Protein transport	0.402181	both ends	73 of 79	0.0022 (ks)
CL:2369	Mixed, incl. Flagellar assembly, and Bacterial chemotaxis	0.33232	top of input	83 of 87	0.00072 (ks)
CL:2044	Mixed, incl. Cell outer membrane, and Membrane	0.326179	both ends	88 of 95	0.0046 (ks)
CL:2371	Flagellar assembly, and Bacterial chemotaxis	0.324578	top of input	59 of 62	0.0044 (ks)
CL:2370	Mixed, incl. Flagellar assembly, and Bacterial chemotaxis	0.314496	top of input	77 of 81	0.0016 (ks)
CL:490	Catalytic activity, acting on DNA, and Coenzyme A metabolic process	0.309336	top of input	55 of 55	0.0086 (ks)
CL:2043	Mixed, incl. Cell outer membrane, and Membrane	0.305756	both ends	99 of 106	0.0044 (ks)
CL:52	Translation, and Bacterial secretion system	0.220291	bottom of input	153 of 153	0.0085 (ks)
CL:800	Biosynthesis of amino acids	0.12041	bottom of input	83 of 84	0.0053 (ks)

## Sheet: PK16845
Table S5. All STRINGS clusters
Cluster	Description	Enrichment score	Direction	Count in set/pathway	FDR
CL:3197	Mostly uncharacterized, incl. P-loop containing nucleoside triphosphate hydrolase	3.37427	top of input	6 of 6	0.0018 (afc)
CL:3167	Mostly uncharacterized, incl. Cell surface, and Galactose-binding-like domain superfamily	2.64019	top of input	14 of 21	0.00014 (afc)
CL:2053	TonB box	2.12973	top of input	14 of 16	0.00068 (afc)
CL:2051	TonB box, and Thioredoxin-like	1.83362	top of input	19 of 21	0.00066 (afc)
CL:218	Proton-transporting ATP synthase complex	1.75767	bottom of input	11 of 11	0.0020 (afc)
CL:2049	TonB box, and Glycosyl hydrolase, five-bladed beta-propellor domain superfamily	1.44056	both ends	26 of 28	0.00066 (ks)
CL:2048	Mixed, incl. TonB box, and Glycosyl hydrolase, five-bladed beta-propellor domain superfamily	1.09625	top of input	31 of 33	0.00066 (ks)
CL:3210	Mixed, incl. Aldo/keto reductase family, and NADPH-dependent FMN reductase	0.955023	bottom of input	27 of 28	0.00066 (ks)
CL:2046	Mixed, incl. TonB box, and Extracellular region	0.821296	top of input	51 of 55	0.00079 (ks)
CL:1138	Glycolysis / Gluconeogenesis, and Pentose phosphate pathway	0.817489	bottom of input	22 of 22	0.0019 (ks)
CL:3097	Mostly uncharacterized, incl. Aspartic peptidase domain superfamily, and Electron transfer activity	0.80614	both ends	48 of 56	0.0030 (ks)
CL:2047	Mixed, incl. TonB box, and Glycosyl hydrolase, five-bladed beta-propellor domain superfamily	0.759705	top of input	46 of 48	0.0030 (ks)
CL:3099	Mixed, incl. Aspartic peptidase domain superfamily, and LUD domain	0.656893	bottom of input	29 of 29	0.00080 (ks)
CL:3098	Mixed, incl. Aspartic peptidase domain superfamily, and Electron transfer activity	0.621323	bottom of input	34 of 35	0.00066 (ks)
CL:1137	Carbon metabolism	0.589628	bottom of input	38 of 38	0.0018 (ks)
CL:2045	Mixed, incl. TonB box, and Protein transport	0.560886	top of input	73 of 79	0.0033 (ks)
CL:1135	Carbon metabolism, and Valine, leucine and isoleucine biosynthesis	0.557099	bottom of input	58 of 59	0.00014 (ks)
CL:2044	Mixed, incl. Cell outer membrane, and Membrane	0.554882	both ends	88 of 95	0.00066 (ks)
CL:2379	Bacterial-type flagellum basal body, and Bacterial flagellum biogenesis	0.530046	both ends	23 of 25	0.0015 (ks)
CL:2043	Mixed, incl. Cell outer membrane, and Membrane	0.511456	both ends	99 of 106	0.00080 (ks)
CL:2042	Membrane, and Nucleotide-diphospho-sugar transferases	0.455121	top of input	153 of 162	0.0011 (ks)
CL:2378	Flagellar assembly	0.421701	both ends	28 of 30	0.0025 (ks)
CL:3095	Mixed, incl. Oxidoreductase activity, and Aspartic peptidase domain superfamily	0.238675	bottom of input	77 of 86	0.00046 (ks)
CL:800	Biosynthesis of amino acids	0.114236	bottom of input	83 of 84	0.0098 (ks)

## Sheet: WT
Cluster	Description	Enrichment score	Direction	Count in set/pathway	FDR
CL:2071	TonB-dependent receptor, plug domain superfamily, and Integral component of membrane	3.74496	both ends	6 of 7	0.00079 (afc)
CL:2053	TonB box	2.40177	both ends	14 of 16	0.00023 (afc)
CL:2051	TonB box, and Thioredoxin-like	1.95249	both ends	19 of 21	0.00013 (afc)
CL:2049	TonB box, and Glycosyl hydrolase, five-bladed beta-propellor domain superfamily	1.82911	both ends	26 of 28	1.56e-05 (ks)
CL:2048	Mixed, incl. TonB box, and Glycosyl hydrolase, five-bladed beta-propellor domain superfamily	1.66296	both ends	31 of 33	7.05e-06 (ks)
CL:3167	Mostly uncharacterized, incl. Cell surface, and Galactose-binding-like domain superfamily	1.56945	both ends	14 of 21	0.0051 (afc)
CL:2046	Mixed, incl. TonB box, and Extracellular region	1.09273	both ends	51 of 55	0.00023 (ks)
CL:2047	Mixed, incl. TonB box, and Glycosyl hydrolase, five-bladed beta-propellor domain superfamily	1.09115	both ends	46 of 48	0.00028 (ks)
CL:3210	Mixed, incl. Aldo/keto reductase family, and NADPH-dependent FMN reductase	0.967216	bottom of input	27 of 28	0.00055 (ks)
CL:1138	Glycolysis / Gluconeogenesis, and Pentose phosphate pathway	0.926492	bottom of input	22 of 22	0.0012 (ks)
CL:2378	Flagellar assembly	0.850081	top of input	28 of 30	0.0020 (ks)
CL:2376	Flagellar assembly	0.756332	top of input	34 of 36	0.0057 (ks)
CL:2044	Mixed, incl. Cell outer membrane, and Membrane	0.670834	both ends	88 of 95	0.0019 (ks)
CL:2375	Flagellar assembly, and Bacterial chemotaxis	0.646122	top of input	45 of 48	0.0094 (ks)
CL:2372	Flagellar assembly, and Bacterial chemotaxis	0.605378	top of input	52 of 55	0.0018 (ks)
CL:1137	Carbon metabolism	0.552992	bottom of input	38 of 38	0.0051 (ks)
CL:1135	Carbon metabolism, and Valine, leucine and isoleucine biosynthesis	0.496482	bottom of input	58 of 59	8.79e-05 (ks)
CL:2370	Mixed, incl. Flagellar assembly, and Bacterial chemotaxis	0.461851	top of input	77 of 81	0.0081 (ks)
CL:3095	Mixed, incl. Oxidoreductase activity, and Aspartic peptidase domain superfamily	0.437653	bottom of input	77 of 86	1.56e-05 (ks)
CL:2369	Mixed, incl. Flagellar assembly, and Bacterial chemotaxis	0.426207	top of input	83 of 87	0.0057 (ks)
CL:492	Catalytic activity, acting on DNA, and Homologous recombination	0.419674	top of input	38 of 39	0.0028 (ks)
CL:490	Catalytic activity, acting on DNA, and Coenzyme A metabolic process	0.378935	top of input	54 of 55	0.0057 (ks)
CL:2727	Mixed, incl. Transporter activity, and Transcription regulator activity	0.326951	both ends	90 of 108	0.0021 (ks)
CL:2045	Mixed, incl. TonB box, and Protein transport	0.312979	top of input	73 of 79	0.0049 (ks)
CL:2043	Mixed, incl. Cell outer membrane, and Membrane	0.292452	top of input	99 of 106	0.0064 (ks)
CL:800	Biosynthesis of amino acids	0.0946308	bottom of input	83 of 84	0.0032 (ks)
