# Supplementary material for: Orthogonal chemical genomics approaches reveal genomic targets for increasing anaerobic chemical tolerance in Zymomonas mobilis
Source: mSystems. 2025 Dec 4;11(1):e01001-25. doi: 10.1128/msystems.01001-25 (PMC12817903; doi:10.1128/msystems.01001-25)
Supplement: Table S6 — Ferulic acid proteomics data. [file msystems.01001-25-s0009.xlsx]

## Sheet: WT +FA vs -FA
Table S6. Ferulic acid proteomics results
WT
Gene	log2fc(+FA/-FA)	pval
ZMO0001	-1.3444	0.0424294
ZMO0002	-0.522585	0.0328895
ZMO0003	0.505139	0.00595866
ZMO0004	0.467676	0.0153096
ZMO0005	0.433087	0.00979942
ZMO0006	0.289551	0.0682388
ZMO0007	0.53245	0.00177655
ZMO0008	0.437003	0.00317399
ZMO0009	0.309082	0.0189584
ZMO0010	-0.246036	0.672141
ZMO0011	0.289533	0.0296806
ZMO0012	-0.186453	0.171177
ZMO0013	-0.232631	0.0452522
ZMO0014	0.0142943	0.817524
ZMO0015	0.182747	0.168105
ZMO0016	0.0276437	0.875189
ZMO0017	-0.0599893	0.362384
ZMO0018	-0.0296101	0.831282
ZMO0019	0.0562495	0.164354
ZMO0020	0.767016	0.00229047
ZMO0021	0.619802	0.000274664
ZMO0022	1.16941	0.000101238
ZMO0023	-0.0395798	0.751403
ZMO0025	0.535732	0.375227
ZMO0026	-0.182149	0.0740147
ZMO0027	0.114583	0.141287
ZMO0028	-0.0532837	0.509313
ZMO0029	-1.063	0.170265
ZMO0030	0.100755	0.128883
ZMO0031	-0.53781	0.174674
ZMO0033	-0.233768	0.288223
ZMO0035	0.0838108	0.0799025
ZMO0036	0.39567	0.0433495
ZMO0037	0.430232	0.0059959
ZMO0038	1.10227	2.75291e-05
ZMO0039	0.00907708	0.93157
ZMO0040	0.118629	0.345963
ZMO0041	0.283061	0.0131984
ZMO0043	0.484533	0.0129738
ZMO0044	0.00970853	0.98574
ZMO0050	0.58884	0.00946794
ZMO0052	0.457659	0.424287
ZMO0053	0.126638	0.791962
ZMO0054	0.200417	0.242666
ZMO0055	1.37375	0.0263378
ZMO0056	0.117889	0.000245769
ZMO0057	0.165705	0.27977
ZMO0059	0.0155109	0.893704
ZMO0060	0.224201	0.0194595
ZMO0061	-0.351715	0.0137418
ZMO0062	-0.125521	0.0250394
ZMO0064	0.264392	0.730042
ZMO0068	-0.141695	0.0386295
ZMO0069	0.243308	0.636173
ZMO0070	0.488357	0.133648
ZMO0072	0.0353653	0.571832
ZMO0073	-0.134448	0.192505
ZMO0074	-0.24254	0.0783088
ZMO0075	0.010447	0.816319
ZMO0077	-0.210756	0.0070621
ZMO0078	0.272779	0.00205591
ZMO0079	0.249209	0.215175
ZMO0080	-0.500102	0.0270652
ZMO0082	0.0946181	0.191547
ZMO0083	-0.0792046	0.183507
ZMO0084	-0.113156	0.522077
ZMO0085	-0.113553	0.177888
ZMO0086	-0.00771206	0.822274
ZMO0087	-0.326383	0.00141727
ZMO0088	-0.474119	0.519962
ZMO0090	0.547793	0.00194511
ZMO0092	0.0172513	0.770044
ZMO0094	0.0713103	0.423846
ZMO0096	0.622134	0.000951161
ZMO0099	0.498822	0.0741403
ZMO0100	0.116319	0.82542
ZMO0101	0.0997295	0.660417
ZMO0103	0.286134	0.00871115
ZMO0105	0.228458	0.0107005
ZMO0106	0.141297	0.0369217
ZMO0107	-0.00867118	0.831539
ZMO0109	-0.412681	0.215633
ZMO0110	-0.623328	0.0312278
ZMO0111	0.0880258	0.0760764
ZMO0112	0.438863	0.0174721
ZMO0113	0.284908	0.00157847
ZMO0114	0.219269	0.0296848
ZMO0115	0.367278	0.0463405
ZMO0116	-0.0618615	0.575609
ZMO0117	0.454057	0.00664658
ZMO0120	0.145077	0.102346
ZMO0121	0.182247	0.0762969
ZMO0122	1.68983	3.02246e-05
ZMO0124	-0.0951861	0.140027
ZMO0125	0.438684	0.00160996
ZMO0127	-0.333673	0.00613549
ZMO0128	-1.21917	0.00543811
ZMO0130	-0.821161	0.00119337
ZMO0131	-0.434036	0.0189716
ZMO0132	0.00580664	0.964011
ZMO0133	-0.141216	0.011638
ZMO0134	1.97669	0.0399139
ZMO0135	-0.269026	0.69107
ZMO0136	0.362692	0.426731
ZMO0137	-0.0772049	0.287086
ZMO0139	0.368164	0.00328588
ZMO0140	-0.0644332	0.308798
ZMO0142	0.474186	0.0262891
ZMO0143	-0.0011405	0.975958
ZMO0144	0.359496	0.00034435
ZMO0145	-0.850753	0.00080829
ZMO0148	0.129671	0.258674
ZMO0149	0.37555	0.00213595
ZMO0150	1.26226	0.0108574
ZMO0152	0.504765	0.00256642
ZMO0153	0.0310962	0.633213
ZMO0154	-0.0463604	0.84
ZMO0155	0.437814	0.0129628
ZMO0156	0.040085	0.630787
ZMO0157	0.258181	0.0232775
ZMO0158	0.0101258	0.573143
ZMO0160	0.587799	0.0175514
ZMO0161	-0.199645	0.456713
ZMO0162	0.19287	0.216253
ZMO0164	0.221664	0.03851
ZMO0165	0.438315	0.00144574
ZMO0166	0.670294	0.0198425
ZMO0169	0.389012	0.00797339
ZMO0172	0.406139	0.000734355
ZMO0173	-0.0158206	0.879186
ZMO0174	0.0147111	0.784735
ZMO0175	-0.257874	0.107399
ZMO0176	-0.0988162	0.226513
ZMO0177	0.667092	0.000265636
ZMO0178	0.758508	0.000340981
ZMO0179	0.430112	0.00077029
ZMO0180	0.0450542	0.485874
ZMO0182	0.165047	0.00124328
ZMO0183	-0.0583806	0.157387
ZMO0186	0.306245	0.00131522
ZMO0187	0.0854864	0.247109
ZMO0188	-0.635668	0.141354
ZMO0189	0.192062	0.013491
ZMO0190	-0.129805	0.596942
ZMO0191	-0.0253232	0.490645
ZMO0192	-0.0195678	0.584914
ZMO0193	0.378889	0.00258469
ZMO0195	0.0468893	0.704308
ZMO0197	0.248719	0.111144
ZMO0198	-0.176074	0.0641863
ZMO0199	-0.256447	0.011315
ZMO0200	0.0170909	0.764319
ZMO0201	0.464455	0.0519109
ZMO0202	-0.308021	0.03153
ZMO0203	-0.893146	0.413237
ZMO0205	0.391511	0.00747891
ZMO0206	0.35672	0.00144114
ZMO0207	0.213847	0.0687389
ZMO0208	0.784239	0.00365463
ZMO0209	0.29137	0.314545
ZMO0211	0.423534	0.168154
ZMO0213	2.83617	0.0198442
ZMO0214	0.773117	0.267233
ZMO0215	0.114915	0.00265075
ZMO0216	1.67308	0.283375
ZMO0219	0.262358	0.00217994
ZMO0220	0.11896	0.514377
ZMO0221	-0.293259	0.0142018
ZMO0222	0.309679	0.0416858
ZMO0223	-0.109791	0.382981
ZMO0224	0.201758	0.0393051
ZMO0225	0.458309	0.00206229
ZMO0226	0.151645	0.000318508
ZMO0227	-0.220435	0.000896319
ZMO0228	-0.316083	0.000879496
ZMO0230	-0.185245	0.206909
ZMO0231	0.548551	0.0672915
ZMO0232	0.0629226	0.0710124
ZMO0233	0.61551	0.00276435
ZMO0234	0.173933	0.0468747
ZMO0236	-0.0407877	0.708029
ZMO0238	0.454646	0.0269235
ZMO0239	0.624694	0.00202178
ZMO0240	0.334627	0.0603497
ZMO0241	0.545765	0.000354023
ZMO0242	0.814744	0.000602954
ZMO0243	-0.683649	0.100371
ZMO0244	0.252843	0.202026
ZMO0246	0.143932	0.0956005
ZMO0247	0.365848	0.03036
ZMO0249	0.220699	0.0754402
ZMO0250	0.257082	0.105263
ZMO0251	-0.196172	0.0946967
ZMO0253	2.56239	0.00141874
ZMO0254	0.290094	0.636731
ZMO0255	0.291275	0.733425
ZMO0256	0.781492	0.000107076
ZMO0257	0.338612	0.0281868
ZMO0258	0.433959	0.0561085
ZMO0260	-0.419201	0.181257
ZMO0262	1.01609	0.0781099
ZMO0263	0.759531	0.0127382
ZMO0264	0.571258	0.00216859
ZMO0265	1.47027	0.000254632
ZMO0266	0.168927	0.306678
ZMO0267	0.0685923	0.653796
ZMO0268	0.42216	0.055094
ZMO0269	0.938149	0.00103922
ZMO0270	0.102293	0.0518996
ZMO0271	0.18801	0.170007
ZMO0273	0.0906364	0.106769
ZMO0274	0.286867	0.0796253
ZMO0275	-0.0715939	0.423055
ZMO0276	-0.0871628	0.524533
ZMO0277	-0.418667	0.140743
ZMO0278	0.0863192	0.0616374
ZMO0279	0.245399	0.00840654
ZMO0281	0.253758	0.0436911
ZMO0282	0.721329	0.000506878
ZMO0283	0.664406	0.000455035
ZMO0285	0.447164	0.0152663
ZMO0286	0.476912	0.00344891
ZMO0287	-0.23548	0.0006104
ZMO0290	0.402748	0.0281785
ZMO0291	-0.548636	0.00977995
ZMO0293	-0.517503	0.221885
ZMO0294	-0.0140629	0.823287
ZMO0296	0.160771	0.348472
ZMO0297	-0.241253	0.0043747
ZMO0298	0.391035	0.00865863
ZMO0299	-0.0811286	0.342891
ZMO0300	0.0472839	0.127335
ZMO0301	-0.113696	0.573844
ZMO0302	-0.138085	0.570465
ZMO0303	-0.20321	0.20312
ZMO0305	0.218234	0.0679344
ZMO0306	0.208428	0.00686205
ZMO0307	-0.104506	0.507377
ZMO0309	1.66592	0.000108897
ZMO0312	0.348868	0.0054864
ZMO0313	0.482017	0.00161564
ZMO0314	-0.304947	0.172633
ZMO0315	-0.090434	0.582051
ZMO0318	0.982676	0.000789783
ZMO0321	-0.12513	0.184758
ZMO0322	-0.392122	0.008911
ZMO0323	0.0619304	0.0859869
ZMO0324	0.0339673	0.95496
ZMO0325	-0.0751302	0.55561
ZMO0326	0.0188899	0.683356
ZMO0327	0.30897	0.0061572
ZMO0328	-0.162157	0.0459143
ZMO0329	0.062808	0.410937
ZMO0331	1.84803	0.0961163
ZMO0332	0.289452	0.00615724
ZMO0335	-0.120389	0.164256
ZMO0336	-0.565526	0.0285476
ZMO0339	0.183127	0.0280187
ZMO0341	0.13293	0.280703
ZMO0342	0.102179	0.0619866
ZMO0343	0.134661	0.310658
ZMO0344	0.137216	0.0407065
ZMO0345	-0.162551	0.398314
ZMO0346	0.313473	0.356138
ZMO0347	-0.422001	0.107234
ZMO0348	0.120211	0.0653781
ZMO0349	0.0364799	0.507991
ZMO0350	-0.176071	0.287699
ZMO0351	-0.0924345	0.165002
ZMO0352	0.176725	0.0873395
ZMO0353	0.204578	0.0094215
ZMO0354	0.0384286	0.612668
ZMO0355	-0.0330751	0.484427
ZMO0356	-0.0958088	0.0683034
ZMO0357	0.973094	0.113937
ZMO0359	-0.0252236	0.826447
ZMO0360	-0.102373	0.340098
ZMO0361	-1.43134	0.00920536
ZMO0362	0.245923	0.0571143
ZMO0363	-0.0246639	0.818956
ZMO0364	-0.120994	0.0208477
ZMO0366	0.198742	0.0274931
ZMO0367	0.581567	0.000976776
ZMO0368	0.450461	0.00109638
ZMO0369	0.47869	0.000546172
ZMO0371	0.801062	0.0315841
ZMO0372	0.53889	0.0731762
ZMO0373	0.59248	0.139728
ZMO0374	-1.06582	0.0535837
ZMO0375	-0.563161	0.437609
ZMO0376	-0.0459945	0.0533354
ZMO0377	0.114552	0.783283
ZMO0378	0.557853	0.611968
ZMO0379	0.402599	0.871294
ZMO0380	-0.794198	0.325814
ZMO0381	0.956989	0.212383
ZMO0383	-3.90761	0.0316893
ZMO0384	-0.969576	0.294704
ZMO0387	-0.719131	0.0705862
ZMO0389	0.598375	0.377405
ZMO0390	0.326808	0.464675
ZMO0394	-1.39464	0.0177136
ZMO0398	-0.79478	0.0143487
ZMO0399	1.62658	0.448157
ZMO0400	0.174566	0.642814
ZMO0401	-0.361307	0.111008
ZMO0402	-0.0891831	0.477112
ZMO0403	0.119254	0.232053
ZMO0405	0.3337	0.0379056
ZMO0406	-0.0604779	0.762831
ZMO0407	0.0524695	0.362248
ZMO0408	0.411269	0.021404
ZMO0409	0.0812959	0.374874
ZMO0410	0.1566	0.00113662
ZMO0411	-0.00375378	0.814885
ZMO0412	-0.642796	0.0289531
ZMO0413	0.536489	0.278742
ZMO0414	0.0354233	0.572926
ZMO0416	-0.0603706	0.796637
ZMO0417	-0.0147966	0.814776
ZMO0418	-0.0620723	0.498876
ZMO0419	0.256387	0.026332
ZMO0420	0.00965046	0.877408
ZMO0421	0.017872	0.592178
ZMO0422	0.204001	0.420415
ZMO0423	0.357586	2.89996e-05
ZMO0425	0.538364	0.00340855
ZMO0426	0.346094	0.00269698
ZMO0427	0.356149	0.000211711
ZMO0428	0.884842	0.00318126
ZMO0429	0.0943844	0.69082
ZMO0430	-0.01093	0.920329
ZMO0431	-0.000910343	0.982339
ZMO0432	0.39145	0.00781744
ZMO0433	0.31669	0.0613438
ZMO0435	0.593412	0.00562429
ZMO0436	0.628166	0.181248
ZMO0439	-0.00408362	0.967075
ZMO0440	0.723298	0.467555
ZMO0441	0.0466931	0.0644954
ZMO0442	0.0800826	0.142519
ZMO0443	0.999822	0.000927738
ZMO0444	0.0922375	0.419111
ZMO0445	0.1354	0.0696414
ZMO0446	0.927521	0.00134801
ZMO0447	0.0605377	0.460607
ZMO0448	0.794366	0.0560879
ZMO0449	-0.0666785	0.504806
ZMO0452	-0.067478	0.134593
ZMO0453	-0.125945	0.00192987
ZMO0454	0.0188751	0.660943
ZMO0456	-0.556345	0.0905469
ZMO0457	-0.200488	0.153875
ZMO0458	-0.0944226	0.254749
ZMO0459	0.102239	0.39256
ZMO0460	-0.123824	0.0697998
ZMO0462	0.0631655	0.461174
ZMO0464	0.243927	0.163542
ZMO0465	-0.0633787	0.649342
ZMO0467	-0.0495061	0.427436
ZMO0468	-0.0190632	0.739816
ZMO0469	0.776185	0.00830584
ZMO0471	0.754488	0.00236658
ZMO0472	0.738732	0.00889736
ZMO0473	0.558487	0.0322385
ZMO0474	0.174138	0.024695
ZMO0475	0.358827	0.00561093
ZMO0476	-0.188323	0.0354781
ZMO0477	-0.0612446	0.861434
ZMO0478	0.0982596	0.114252
ZMO0479	0.186881	0.378196
ZMO0480	-0.012081	0.909701
ZMO0481	-0.601982	0.168514
ZMO0482	0.135643	0.0146054
ZMO0483	0.0559598	0.203419
ZMO0484	0.212211	0.46146
ZMO0485	0.576561	5.79921e-05
ZMO0486	0.606065	0.000461685
ZMO0487	0.467335	0.0009674
ZMO0488	0.383368	0.00997414
ZMO0490	0.123199	0.00585419
ZMO0491	0.238245	0.00267406
ZMO0492	-0.0980047	0.303946
ZMO0493	0.360036	0.185905
ZMO0494	-0.0718218	0.779801
ZMO0495	0.0401894	0.701722
ZMO0496	0.11425	0.57878
ZMO0497	-0.0319948	0.792748
ZMO0498	0.218445	0.0380132
ZMO0499	-0.184657	0.0157319
ZMO0500	-0.683227	0.00607496
ZMO0501	1.25906	0.131174
ZMO0502	0.273908	0.318234
ZMO0503	-0.382791	0.00884081
ZMO0505	0.0206243	0.612368
ZMO0506	0.21097	0.362234
ZMO0507	-0.360733	0.0280618
ZMO0508	0.114828	0.112831
ZMO0509	0.228182	0.0478036
ZMO0510	0.178772	0.0712476
ZMO0511	0.320837	0.0878467
ZMO0512	0.247483	0.0699892
ZMO0513	-0.167006	0.403454
ZMO0514	0.33017	0.0205051
ZMO0515	0.0635107	0.322862
ZMO0516	0.929287	0.000713469
ZMO0517	-0.0649015	0.453746
ZMO0518	0.0138437	0.788869
ZMO0519	0.0948754	0.530971
ZMO0520	0.543289	0.0234007
ZMO0521	0.208135	0.129443
ZMO0522	0.0768065	0.331933
ZMO0523	0.339965	0.0400105
ZMO0524	0.185159	0.232006
ZMO0525	1.35965	0.205894
ZMO0526	0.47181	0.023934
ZMO0527	0.107847	0.418772
ZMO0528	0.0826248	0.300907
ZMO0529	-0.0911619	0.518247
ZMO0530	-0.11731	0.0711775
ZMO0531	0.0725752	0.147685
ZMO0532	0.174828	0.081857
ZMO0533	0.132931	0.119726
ZMO0534	-0.0642171	0.66048
ZMO0536	0.131778	0.207543
ZMO0537	-0.0760183	0.070522
ZMO0538	-0.015672	0.772493
ZMO0539	0.125713	0.232867
ZMO0540	0.0897501	0.337644
ZMO0541	-0.017969	0.681732
ZMO0542	0.0500044	0.465983
ZMO0543	0.205676	0.0120598
ZMO0544	0.347413	0.0293658
ZMO0545	0.0193087	0.448798
ZMO0546	0.64484	0.0116811
ZMO0547	-0.360547	0.35098
ZMO0548	-0.239686	0.22843
ZMO0549	0.130677	0.000273051
ZMO0550	0.252173	0.0838609
ZMO0551	-0.177061	0.0028888
ZMO0552	-0.0445679	0.624911
ZMO0553	0.191298	0.048126
ZMO0554	0.0546843	0.301048
ZMO0555	0.117243	0.0495956
ZMO0556	0.0707311	0.162601
ZMO0557	-0.20581	0.00643866
ZMO0558	0.235257	0.000478522
ZMO0559	0.328963	0.00216722
ZMO0560	-0.589915	0.0205586
ZMO0561	-0.101378	0.753211
ZMO0562	-0.907309	0.00400871
ZMO0563	-0.0187079	0.872314
ZMO0564	-0.152645	0.0929561
ZMO0565	-0.172707	0.23578
ZMO0567	0.217644	0.0680355
ZMO0568	-0.16108	0.508121
ZMO0569	-0.971812	0.034226
ZMO0570	0.0256147	0.785835
ZMO0571	0.385532	0.13061
ZMO0572	0.507767	0.00168738
ZMO0573	-0.120675	0.536658
ZMO0574	-0.201661	0.000773655
ZMO0575	-0.34973	0.0189852
ZMO0576	-0.400851	0.000678163
ZMO0578	0.0273855	0.785184
ZMO0581	-0.407255	0.125456
ZMO0582	0.0353692	0.367555
ZMO0583	-0.174724	0.0351663
ZMO0584	0.0193481	0.867839
ZMO0585	0.229865	0.00292356
ZMO0586	0.0919985	0.277628
ZMO0587	0.143449	0.0861808
ZMO0588	-0.889252	0.0524547
ZMO0589	0.0249696	0.688961
ZMO0590	0.569042	0.0671523
ZMO0591	-0.184202	0.274707
ZMO0593	0.0789758	0.216234
ZMO0594	-0.135728	0.387289
ZMO0595	1.69151	0.000686738
ZMO0597	0.117709	0.196095
ZMO0598	0.287007	0.020269
ZMO0599	-0.00562168	0.839223
ZMO0601	-0.315845	0.0332327
ZMO0602	-0.235882	0.0614788
ZMO0603	-0.0372677	0.641146
ZMO0604	-0.311257	0.0267463
ZMO0605	-0.539341	0.000385397
ZMO0606	0.354685	0.0589132
ZMO0607	-1.00706	3.26013e-05
ZMO0608	-0.559813	0.000730981
ZMO0609	0.134933	0.58974
ZMO0610	0.325159	0.0724227
ZMO0611	-0.335615	0.00256725
ZMO0612	0.0680982	0.529517
ZMO0613	0.184685	0.352505
ZMO0614	0.447055	0.0659557
ZMO0616	0.160502	0.0111875
ZMO0617	0.0762744	0.567621
ZMO0619	0.1698	0.062193
ZMO0621	0.0405102	0.606704
ZMO0622	-0.0297037	0.882035
ZMO0624	-0.454723	0.00619215
ZMO0625	-0.191766	0.0698217
ZMO0626	-0.169034	0.0643936
ZMO0627	-0.252776	0.0389084
ZMO0628	-0.2158	0.0752297
ZMO0629	-0.390231	0.0158215
ZMO0631	-0.69519	0.000155167
ZMO0632	-0.0941385	0.819697
ZMO0634	-0.738986	7.42426e-05
ZMO0635	-0.377698	0.00250893
ZMO0636	-0.256479	0.0020312
ZMO0637	-0.163528	0.0398264
ZMO0638	-0.622132	0.00253416
ZMO0639	-0.301557	0.189995
ZMO0641	0.0672488	0.93095
ZMO0642	-0.763529	0.00769811
ZMO0643	-0.300416	0.00113759
ZMO0644	-0.136159	0.374809
ZMO0646	-0.0979985	0.818396
ZMO0647	-1.23962	0.10787
ZMO0650	-0.132546	0.547897
ZMO0651	-0.181916	0.0639443
ZMO0652	-0.403685	0.100254
ZMO0653	0.0729631	0.271763
ZMO0654	-0.0642342	0.0891525
ZMO0655	-0.479721	4.06357e-06
ZMO0656	-0.106667	0.065228
ZMO0657	-0.78711	3.7001e-05
ZMO0658	-0.309892	0.00688398
ZMO0659	0.0860447	0.533789
ZMO0660	-0.112583	0.234545
ZMO0661	-0.328056	0.00690669
ZMO0662	0.255392	0.0121141
ZMO0663	-0.57637	0.111161
ZMO0664	-0.118688	0.263511
ZMO0665	0.872829	0.0159464
ZMO0666	0.109244	0.0462097
ZMO0667	1.04743	0.021498
ZMO0668	-0.0268932	0.9632
ZMO0669	0.226046	0.32104
ZMO0671	0.61802	5.43087e-06
ZMO0672	0.736888	0.00979704
ZMO0673	0.0180702	0.857836
ZMO0674	0.851645	0.0266995
ZMO0675	0.275108	0.0622705
ZMO0676	0.186267	0.0526104
ZMO0677	0.282989	0.00203965
ZMO0678	-0.0455983	0.572521
ZMO0680	-0.679108	0.0114302
ZMO0681	0.16974	0.539246
ZMO0682	0.127825	0.0270986
ZMO0683	0.118853	0.156556
ZMO0684	0.216438	0.000595467
ZMO0685	0.353643	0.00124661
ZMO0686	-0.889413	0.0284864
ZMO0687	0.562599	0.00212291
ZMO0688	-0.60694	0.0417402
ZMO0689	0.369141	0.117882
ZMO0691	-0.18331	0.00235777
ZMO0692	-0.191881	0.0107629
ZMO0693	1.03517	1.74419e-05
ZMO0694	1.28152	0.000229076
ZMO0695	-0.407358	0.0195161
ZMO0698	0.202255	0.0686572
ZMO0699	-0.738412	0.071515
ZMO0703	-0.178737	0.177549
ZMO0704	-0.0179338	0.765907
ZMO0705	-0.106397	0.805666
ZMO0706	-0.17626	0.220273
ZMO0707	0.519748	0.00134342
ZMO0708	0.176984	0.0373859
ZMO0709	0.120358	0.0468256
ZMO0710	0.0270323	0.842347
ZMO0711	0.0101699	0.945729
ZMO0712	0.261937	0.0149309
ZMO0713	0.0639263	0.552842
ZMO0714	0.0920103	0.181526
ZMO0715	0.0433914	0.465467
ZMO0716	0.0114974	0.752358
ZMO0718	0.0325637	0.844662
ZMO0719	-0.0656992	0.177203
ZMO0720	0.385438	0.0120187
ZMO0721	-0.00406995	0.964557
ZMO0722	-0.186816	0.0337126
ZMO0724	-0.0667322	0.0894425
ZMO0725	0.0244019	0.792755
ZMO0726	0.0655024	0.71695
ZMO0727	0.0646157	0.495763
ZMO0728	0.108611	0.406735
ZMO0731	-0.0402099	0.444064
ZMO0732	0.0232168	0.630357
ZMO0734	0.296415	0.00284249
ZMO0735	0.0684273	0.097253
ZMO0736	0.427842	0.00313587
ZMO0737	0.424455	0.0367527
ZMO0738	0.145328	0.150135
ZMO0739	0.326993	0.00973327
ZMO0740	0.850353	0.0136629
ZMO0743	-0.0792178	0.108939
ZMO0744	0.252774	0.590885
ZMO0746	-0.226108	0.00385465
ZMO0747	0.329871	0.150477
ZMO0748	0.326646	0.0011004
ZMO0749	-0.0366718	0.739352
ZMO0750	0.202487	0.246079
ZMO0751	0.266827	0.383716
ZMO0752	0.109663	0.390869
ZMO0753	0.445889	0.00136266
ZMO0754	0.074277	0.284797
ZMO0756	-0.0116321	0.777466
ZMO0757	0.232941	0.0548571
ZMO0758	0.240459	0.252028
ZMO0759	0.392042	0.0272672
ZMO0760	0.0947169	0.585142
ZMO0763	-0.0379202	0.478884
ZMO0764	0.0772019	0.070747
ZMO0765	0.0508502	0.304935
ZMO0766	0.197807	0.131828
ZMO0767	0.252099	0.00173395
ZMO0768	0.764214	0.483474
ZMO0769	0.209903	0.0104349
ZMO0770	-0.114537	0.0560416
ZMO0773	0.382709	0.0908609
ZMO0774	-0.239836	0.0330405
ZMO0776	0.018723	0.828106
ZMO0777	0.238806	0.0399964
ZMO0778	0.0547917	0.21659
ZMO0779	0.145766	0.0146212
ZMO0780	-0.107078	0.318281
ZMO0781	-0.0329771	0.545878
ZMO0782	0.0931992	0.191727
ZMO0783	-0.007199	0.838132
ZMO0784	-0.0980588	0.166485
ZMO0785	-0.108879	0.111018
ZMO0786	0.0870029	0.374394
ZMO0787	-0.112691	0.144212
ZMO0788	-0.207997	0.114188
ZMO0789	0.048242	0.859151
ZMO0791	0.170602	0.0800595
ZMO0792	-0.00286996	0.889786
ZMO0793	-0.0184159	0.983153
ZMO0794	-0.602727	1.96852e-05
ZMO0795	-1.11667	0.29543
ZMO0797	0.0333358	0.614749
ZMO0798	0.858087	0.00195432
ZMO0799	0.739252	0.0856758
ZMO0800	1.38266	0.0400807
ZMO0801	1.15805	0.000402035
ZMO0803	-0.207474	0.00241885
ZMO0804	0.641614	0.0282106
ZMO0805	-0.0664441	0.577271
ZMO0806	0.0305682	0.203393
ZMO0807	-0.088009	0.0525856
ZMO0809	-0.36691	0.000697127
ZMO0810	0.244903	0.123217
ZMO0811	0.203833	0.0126332
ZMO0812	-0.204025	0.166031
ZMO0813	-0.322028	0.00150028
ZMO0814	-0.16809	0.000617653
ZMO0815	0.22373	0.696752
ZMO0818	0.180853	0.403567
ZMO0819	-0.00874627	0.821886
ZMO0820	-0.0104951	0.826501
ZMO0821	0.111709	0.092933
ZMO0822	-0.0781429	0.720341
ZMO0823	0.167263	0.0831215
ZMO0824	0.599945	0.00131699
ZMO0825	-0.216175	0.0294615
ZMO0826	0.00417302	0.929236
ZMO0827	-0.133542	0.0180388
ZMO0828	-0.00208994	0.985585
ZMO0829	0.02034	0.625317
ZMO0830	-0.482595	0.00887287
ZMO0831	0.0102022	0.803344
ZMO0832	0.0456611	0.47521
ZMO0833	-0.0660722	0.00312116
ZMO0834	0.0140452	0.750803
ZMO0835	-0.398343	0.0552331
ZMO0836	-0.147004	0.013169
ZMO0837	-0.0551507	0.336883
ZMO0840	0.263166	0.0315221
ZMO0841	0.677295	0.0244246
ZMO0842	0.546575	0.00490897
ZMO0843	0.0208092	0.165065
ZMO0844	0.188997	0.0449567
ZMO0845	-0.133744	0.00368591
ZMO0846	0.0959123	0.440574
ZMO0847	-0.82203	0.0158446
ZMO0849	1.67614	0.31525
ZMO0850	-0.363461	0.0465541
ZMO0851	0.264343	0.0287133
ZMO0852	-0.102851	0.0968299
ZMO0853	-0.179505	0.152441
ZMO0854	-0.0563138	0.590125
ZMO0855	0.014378	0.769891
ZMO0856	-0.0286317	0.841731
ZMO0857	0.057052	0.186264
ZMO0859	0.297956	0.148422
ZMO0860	-0.323487	0.00870278
ZMO0861	0.0871741	0.163069
ZMO0862	0.360702	0.150231
ZMO0863	-0.0340671	0.724733
ZMO0864	-0.118918	0.246623
ZMO0865	-0.143863	0.0311601
ZMO0866	-1.09861	0.00569304
ZMO0867	-0.0965233	0.0860239
ZMO0868	-0.103046	0.0624716
ZMO0869	0.354411	0.00408159
ZMO0870	-0.0739235	0.391348
ZMO0871	0.0134238	0.667607
ZMO0872	-0.144938	0.00360571
ZMO0873	-0.171781	0.117627
ZMO0874	-0.168019	0.060676
ZMO0875	-0.187815	0.0297895
ZMO0876	0.685564	0.00109205
ZMO0877	0.312414	0.0643546
ZMO0878	0.174168	0.0112049
ZMO0878	0.0325263	0.745996
ZMO0880	0.264067	0.254637
ZMO0882	-0.0420726	0.525664
ZMO0883	0.0133118	0.802888
ZMO0884	1.03481	0.00970098
ZMO0886	0.0371786	0.708076
ZMO0888	0.0615439	0.523731
ZMO0889	0.770216	0.00106016
ZMO0890	-0.0713387	0.0991627
ZMO0892	0.17272	0.302454
ZMO0893	-0.101992	0.769934
ZMO0894	-0.270893	0.0453365
ZMO0895	0.0763725	0.898765
ZMO0896	0.0231254	0.707134
ZMO0899	0.0760689	0.202536
ZMO0900	0.088912	0.0194653
ZMO0901	-0.0894957	0.609457
ZMO0902	-2.17132	0.00831499
ZMO0903	0.269366	0.000254656
ZMO0904	0.121074	0.110768
ZMO0905	0.144005	0.0275593
ZMO0907	-0.193235	0.0197818
ZMO0908	-0.175606	0.0370889
ZMO0909	-0.0892455	0.179419
ZMO0910	0.299339	0.0800398
ZMO0911	-0.23395	0.00570105
ZMO0912	-0.893008	0.000194682
ZMO0913	0.466146	4.56614e-05
ZMO0914	0.20779	0.0321967
ZMO0915	0.419548	0.0238997
ZMO0916	0.494607	0.00548521
ZMO0917	-0.113291	0.0727032
ZMO0918	0.440022	0.0147378
ZMO0919	0.292377	0.0271918
ZMO0920	0.285735	0.0295759
ZMO0921	0.161603	0.0170566
ZMO0922	0.0647624	0.694577
ZMO0923	0.0782482	0.593119
ZMO0924	-0.252433	0.000413281
ZMO0925	-0.588539	0.00808535
ZMO0926	-0.0295513	0.844936
ZMO0927	0.368463	0.0815893
ZMO0928	-0.146509	0.111524
ZMO0930	-0.42586	0.620251
ZMO0935	0.318978	0.000276397
ZMO0937	-0.536125	0.000985164
ZMO0938	-0.311225	6.46983e-05
ZMO0939	0.0221759	0.832826
ZMO0940	0.035438	0.703743
ZMO0941	0.477911	0.181725
ZMO0942	0.588906	0.00180201
ZMO0945	0.528358	8.92413e-05
ZMO0946	-0.0190905	0.704417
ZMO0947	-0.138246	0.160251
ZMO0948	0.0253774	0.851306
ZMO0949	0.083857	0.0228865
ZMO0950	0.307759	0.0294187
ZMO0951	0.248143	0.00700835
ZMO0952	0.0713894	0.208566
ZMO0956	-0.511487	0.0523493
ZMO0957	-0.566209	0.0793239
ZMO0958	-0.268747	0.00702708
ZMO0959	1.14014	0.0622642
ZMO0961	-0.101872	0.470091
ZMO0962	0.241449	0.0115377
ZMO0963	0.421074	0.0137071
ZMO0964	1.09089	5.8415e-05
ZMO0965	1.09123	0.000670832
ZMO0966	1.28878	0.000898131
ZMO0967	-0.455052	0.331938
ZMO0969	-0.219196	0.0425978
ZMO0970	-0.0590832	0.615031
ZMO0971	0.144053	0.00944859
ZMO0972	-0.173657	0.0139055
ZMO0973	0.0247164	0.585268
ZMO0974	0.228579	0.0547268
ZMO0975	-0.437526	0.0345805
ZMO0976	0.85105	0.00057966
ZMO0978	0.221008	0.808198
ZMO0979	-1.37547	0.00525849
ZMO0980	-0.0425633	0.159827
ZMO0981	0.0423729	0.692446
ZMO0982	0.273132	0.533605
ZMO0984	0.152516	0.0338306
ZMO0985	0.330168	0.00634115
ZMO0986	0.109684	0.219311
ZMO0987	0.0568761	0.552583
ZMO0988	0.265076	0.0587154
ZMO0989	2.20117	0.0658936
ZMO0992	-0.0551534	0.568433
ZMO0994	0.74387	0.00668057
ZMO0996	0.154575	0.283901
ZMO0997	0.641647	0.00166645
ZMO0998	1.16441	0.000775277
ZMO0999	0.363551	0.0110194
ZMO1000	0.292868	2.33096e-05
ZMO1001	-1.58881	0.18921
ZMO1002	0.0666983	0.140252
ZMO1003	0.075209	0.384071
ZMO1004	0.0794531	0.25624
ZMO1005	-0.104884	0.106483
ZMO1006	-0.0918517	0.452117
ZMO1007	0.0623645	0.375072
ZMO1008	0.0734638	0.159637
ZMO1009	-0.432422	0.00430692
ZMO1010	0.461709	0.0236332
ZMO1011	0.268129	0.0923849
ZMO1012	-0.049013	0.319573
ZMO1013	0.0147645	0.774338
ZMO1014	0.170188	0.185813
ZMO1015	0.383548	0.0236029
ZMO1016	0.171916	0.00514883
ZMO1017	0.0519771	0.48511
ZMO1018	-0.0286503	0.461463
ZMO1019	0.172079	0.104976
ZMO1020	-0.430252	0.0826607
ZMO1021	0.475977	0.0379462
ZMO1022	0.0297013	0.463411
ZMO1023	0.232983	0.00674698
ZMO1025	0.0542267	0.605049
ZMO1026	0.0861633	0.787536
ZMO1027	0.111988	0.454859
ZMO1029	0.0193357	0.828406
ZMO1030	0.330177	1.74481e-06
ZMO1032	-0.145751	0.108395
ZMO1033	0.281742	0.0101859
ZMO1034	0.77973	0.00152849
ZMO1036	0.144556	0.0177906
ZMO1039	0.414024	0.0325598
ZMO1041	0.0664843	0.514929
ZMO1042	-0.0305583	0.82041
ZMO1043	0.911574	0.0104082
ZMO1044	-0.268499	0.0117163
ZMO1045	0.197272	0.838637
ZMO1047	-0.33407	0.000281936
ZMO1048	-0.676663	0.0199799
ZMO1049	0.135285	0.271787
ZMO1050	-0.161523	0.00502299
ZMO1052	-0.131942	0.234655
ZMO1054	-0.204765	0.00709164
ZMO1055	-0.194371	0.075679
ZMO1056	0.226766	0.0104438
ZMO1057	0.0215557	0.610853
ZMO1059	0.793637	0.0317618
ZMO1060	1.15178	0.00035525
ZMO1061	-0.32348	0.0171568
ZMO1063	0.377208	0.00797336
ZMO1064	0.464928	0.00100406
ZMO1065	0.43445	0.135859
ZMO1067	0.184898	0.0952475
ZMO1068	-0.0096927	0.890841
ZMO1069	0.666413	0.0631967
ZMO1070	0.0275581	0.698278
ZMO1071	-0.14103	0.13689
ZMO1072	0.378648	0.0359874
ZMO1075	0.133373	0.151194
ZMO1076	0.0802139	0.141651
ZMO1077	0.125246	0.0271448
ZMO1078	-0.000465015	0.996882
ZMO1079	0.00256728	0.953524
ZMO1080	-0.0118746	0.876486
ZMO1081	-0.383793	0.0158366
ZMO1083	0.303767	0.715829
ZMO1084	-0.424311	0.00334063
ZMO1085	-0.437231	8.32768e-05
ZMO1086	0.0416188	0.730112
ZMO1087	-0.26155	0.0166488
ZMO1088	-0.405098	0.0245508
ZMO1089	-0.0151653	0.709878
ZMO1090	0.0603344	0.363714
ZMO1091	-0.21639	0.0699187
ZMO1092	0.158771	0.0382602
ZMO1093	-0.0370119	0.523285
ZMO1094	-0.232433	0.292355
ZMO1095	-0.0118584	0.899
ZMO1096	0.0441097	0.196688
ZMO1097	0.257017	0.0188399
ZMO1098	-0.0637996	0.230631
ZMO1099	-0.131684	0.0438517
ZMO1100	0.304229	0.0109675
ZMO1101	0.510866	0.00503875
ZMO1102	-0.199686	0.292956
ZMO1105	-0.272467	0.0258844
ZMO1107	0.26891	0.00725596
ZMO1109	-0.165506	0.0478659
ZMO1111	0.662037	0.0239028
ZMO1112	-0.244271	0.546207
ZMO1113	0.801828	4.34566e-05
ZMO1114	1.971	0.102391
ZMO1115	0.476436	0.481811
ZMO1116	-0.483665	0.00107575
ZMO1117	-0.425931	0.00018072
ZMO1118	0.308791	0.104335
ZMO1121	0.083479	0.439724
ZMO1122	0.0733758	0.597663
ZMO1124	0.299365	0.000275229
ZMO1125	-0.0648558	0.586496
ZMO1126	0.252664	0.115503
ZMO1127	-0.368591	0.0634886
ZMO1128	0.411529	0.0845959
ZMO1129	0.16243	0.10639
ZMO1130	0.382362	0.00179887
ZMO1131	0.0209304	0.943635
ZMO1132	-0.211003	0.0116737
ZMO1133	0.30999	0.00204055
ZMO1134	-0.386639	0.382582
ZMO1135	0.183944	0.00411517
ZMO1136	-0.216975	0.00711726
ZMO1137	0.240155	0.00982722
ZMO1138	-0.0695603	0.57404
ZMO1139	0.594806	0.000227791
ZMO1140	0.450913	0.0271636
ZMO1141	0.583417	0.000190208
ZMO1142	-0.00941116	0.781877
ZMO1143	0.172173	0.385372
ZMO1145	0.594284	0.0373482
ZMO1146	0.302496	0.210912
ZMO1147	-0.371626	0.15538
ZMO1148	-0.424138	0.00247298
ZMO1149	0.0911676	0.286734
ZMO1150	0.0683723	0.21333
ZMO1151	-0.461188	0.030407
ZMO1152	-0.293117	0.10085
ZMO1153	-0.118037	0.466738
ZMO1154	-0.0439884	0.407568
ZMO1155	-0.0109589	0.912199
ZMO1156	0.173722	0.143983
ZMO1158	0.0406095	0.742745
ZMO1159	0.335831	0.0529369
ZMO1160	0.0290442	0.711508
ZMO1162	-0.137746	0.388322
ZMO1163	0.150067	0.428409
ZMO1164	-0.147087	0.174582
ZMO1165	-0.715069	0.0781842
ZMO1166	-0.182129	0.125256
ZMO1167	-0.619284	0.00065924
ZMO1169	-0.121635	0.0241486
ZMO1170	0.345626	0.0577899
ZMO1171	0.333754	0.0036724
ZMO1172	0.11981	0.411095
ZMO1173	-0.337678	0.000643708
ZMO1174	-0.784849	0.000397035
ZMO1176	0.0186029	0.860304
ZMO1177	0.0263304	0.753995
ZMO1178	0.0898119	0.764714
ZMO1179	0.192524	0.0684785
ZMO1180	0.177987	0.0143414
ZMO1181	0.673102	0.00857587
ZMO1182	-0.00845861	0.892915
ZMO1183	-0.199391	0.0270824
ZMO1184	-0.130461	0.0866975
ZMO1185	-0.217295	0.090472
ZMO1186	-0.41837	0.00206614
ZMO1187	-0.0662675	0.556929
ZMO1188	0.0751101	0.287422
ZMO1189	-0.0594982	0.418695
ZMO1190	-0.138791	0.0809365
ZMO1191	0.342254	0.0892639
ZMO1192	-0.0456073	0.428723
ZMO1193	-0.00287567	0.966715
ZMO1194	0.0221798	0.778141
ZMO1195	-0.0199628	0.860194
ZMO1196	-0.152187	0.717018
ZMO1197	-0.210762	0.0995995
ZMO1198	-1.05278	0.00164851
ZMO1200	0.382108	0.0208434
ZMO1201	0.296345	0.0177359
ZMO1202	0.241952	0.0314722
ZMO1203	0.142832	0.023572
ZMO1205	-0.501436	0.0423065
ZMO1206	-0.355903	0.0783161
ZMO1207	0.842976	0.00169502
ZMO1209	0.368265	0.000849047
ZMO1211	0.37988	0.00270485
ZMO1212	0.238436	0.0386501
ZMO1213	0.029623	0.918102
ZMO1214	-0.206184	0.0116454
ZMO1215	0.343059	0.0123768
ZMO1216	0.227197	0.0203449
ZMO1218	-0.795842	0.136471
ZMO1219	-0.12148	0.732945
ZMO1220	0.282909	0.410916
ZMO1221	-0.168616	0.0082533
ZMO1222	0.236639	0.0244541
ZMO1223	-0.180133	0.157193
ZMO1225	0.0610493	0.633923
ZMO1226	-0.0742166	0.488821
ZMO1227	0.196525	0.0195526
ZMO1228	-0.0102904	0.859172
ZMO1229	0.152519	0.497348
ZMO1231	-0.45618	0.00255345
ZMO1232	-0.0236386	0.617952
ZMO1233	-0.46202	0.00957036
ZMO1234	-0.257469	0.000585216
ZMO1235	0.247984	0.00124418
ZMO1236	2.37326	4.02739e-06
ZMO1237	0.167016	0.0336492
ZMO1240	0.410545	0.018142
ZMO1242	0.104607	0.372863
ZMO1243	-0.389761	0.0254768
ZMO1246	0.881619	0.339607
ZMO1248	0.223517	0.288109
ZMO1249	-0.179172	0.827498
ZMO1251	-0.748611	0.0252828
ZMO1252	-0.0928905	0.64324
ZMO1253	-0.546706	0.195723
ZMO1254	-0.310436	0.122665
ZMO1255	0.0429407	0.696785
ZMO1256	-0.0595642	0.806378
ZMO1258	0.685992	0.18747
ZMO1260	0.991625	0.146427
ZMO1261	-0.00972173	0.948258
ZMO1263	-0.93664	0.0275942
ZMO1264	-0.0714667	0.301087
ZMO1265	-0.366159	0.216313
ZMO1267	0.0538332	0.497573
ZMO1268	-0.48809	0.0305526
ZMO1270	0.269005	0.151046
ZMO1271	0.132942	0.0186444
ZMO1272	-0.707904	0.00114256
ZMO1273	-0.461295	0.00213453
ZMO1275	0.18055	0.00808111
ZMO1276	1.30041	0.00488272
ZMO1277	0.0251953	0.679276
ZMO1278	0.213529	0.000578921
ZMO1279	-0.0930711	0.410557
ZMO1283	-0.558868	0.000883274
ZMO1284	0.134913	0.0179532
ZMO1285	0.25885	0.0310082
ZMO1286	0.409631	0.0557002
ZMO1287	-0.313968	0.0056627
ZMO1291	-0.365846	0.0064606
ZMO1294	-0.292314	0.00870486
ZMO1295	-0.312502	0.0137906
ZMO1296	0.237455	0.168164
ZMO1298	-2.77988	0.00750944
ZMO1299	-0.125579	0.204108
ZMO1300	0.0174471	0.721668
ZMO1301	0.256551	0.0822107
ZMO1302	-0.127389	0.582962
ZMO1303	-0.187738	0.315968
ZMO1303	0.0288561	0.787783
ZMO1304	0.259156	0.133386
ZMO1305	-0.0320967	0.922818
ZMO1306	0.0793762	0.444811
ZMO1307	0.257229	0.0039958
ZMO1308	0.0596432	0.532544
ZMO1309	0.226991	0.00021748
ZMO1311	-0.409981	0.0355847
ZMO1312	-0.227146	0.00290432
ZMO1313	0.0843631	0.242755
ZMO1314	-0.0361715	0.658069
ZMO1315	0.00834153	0.902159
ZMO1316	-0.251933	0.30667
ZMO1317	-0.0136722	0.838082
ZMO1318	0.179279	0.156372
ZMO1319	-0.387788	0.0545631
ZMO1320	-0.163799	0.00335077
ZMO1321	-0.0186209	0.770638
ZMO1322	-0.142387	0.348475
ZMO1323	-0.0274119	0.633546
ZMO1324	-0.349708	0.00650023
ZMO1325	0.279405	0.0378746
ZMO1326	0.572522	0.0343662
ZMO1327	0.0138118	0.91219
ZMO1328	-0.110945	0.175706
ZMO1329	-0.224619	0.134774
ZMO1331	0.0554163	0.457876
ZMO1334	1.72456	4.30197e-05
ZMO1335	1.3329	9.20274e-05
ZMO1336	-0.0520976	0.340209
ZMO1337	1.27771	0.00455101
ZMO1341	0.471945	0.00107402
ZMO1344	1.37927	4.71592e-05
ZMO1345	0.232035	0.00655871
ZMO1346	-0.589366	0.315638
ZMO1347	0.252628	0.04496
ZMO1348	0.257282	0.00230058
ZMO1350	0.396022	0.0137311
ZMO1351	0.149947	0.0387883
ZMO1352	-1.2964	0.000543786
ZMO1353	0.135357	0.0293006
ZMO1354	-0.00121195	0.99286
ZMO1355	-0.194112	0.000959748
ZMO1356	-0.404282	0.00722869
ZMO1358	0.0202142	0.907054
ZMO1360	0.496115	0.00137088
ZMO1364	0.0551126	0.545141
ZMO1365	0.554563	0.000726959
ZMO1366	0.233041	0.05927
ZMO1369	-0.0458436	0.459274
ZMO1370	0.083377	0.261911
ZMO1372	-0.518131	0.535796
ZMO1373	1.73991	0.000260562
ZMO1374	0.426472	0.00136218
ZMO1375	0.222664	0.00424091
ZMO1377	4.14485	0.0497833
ZMO1381	2.92436	0.160453
ZMO1384	0.136814	0.0341374
ZMO1385	0.490637	0.0319967
ZMO1386	-0.0520482	0.505648
ZMO1387	-0.18387	0.0112652
ZMO1388	-0.388047	0.00446634
ZMO1389	-0.0731422	0.302456
ZMO1390	0.159438	0.355529
ZMO1391	0.283753	0.00321152
ZMO1392	0.496213	0.000211778
ZMO1393	-0.255029	0.0886075
ZMO1394	0.169599	0.0841462
ZMO1395	0.516352	0.0342647
ZMO1396	-0.225539	0.0600786
ZMO1399	0.831235	0.000526188
ZMO1400	0.242069	0.00337541
ZMO1401	0.243115	0.0307469
ZMO1402	0.381729	0.0251415
ZMO1403	1.43304	0.000296018
ZMO1404	0.0366976	0.61286
ZMO1405	0.232092	0.00844944
ZMO1406	0.201773	0.160794
ZMO1407	0.286879	0.00397208
ZMO1408	-0.190554	0.00351608
ZMO1409	0.137938	0.0158082
ZMO1410	0.804895	0.000222598
ZMO1411	0.0153208	0.686878
ZMO1412	0.651978	0.00987447
ZMO1413	0.14142	0.209297
ZMO1414	0.0877235	0.119434
ZMO1415	0.149924	0.164996
ZMO1417	-0.0747306	0.0163404
ZMO1419	-0.582721	0.382008
ZMO1420	0.193183	0.120799
ZMO1421	-0.0403981	0.328994
ZMO1422	-0.490034	9.71542e-05
ZMO1423	-0.69382	0.0001989
ZMO1424	0.367261	0.00499975
ZMO1425	0.368958	0.0946947
ZMO1426	0.943259	0.00314008
ZMO1428	0.191709	0.434626
ZMO1429	0.0070425	0.938456
ZMO1430	0.309146	0.0163216
ZMO1432	0.0441977	0.25406
ZMO1433	-0.0493197	0.496482
ZMO1434	0.332242	0.026359
ZMO1435	0.11403	0.0107167
ZMO1436	-0.324228	0.00425913
ZMO1437	0.373152	0.542525
ZMO1438	-0.0238958	0.85198
ZMO1439	-0.259333	0.126921
ZMO1440	-0.646749	0.110379
ZMO1441	0.294993	0.00513495
ZMO1442	0.151951	0.0138369
ZMO1443	-1.04416	0.0435772
ZMO1444	-0.0697207	0.241634
ZMO1446	0.0839181	0.190081
ZMO1447	-0.219526	0.206121
ZMO1448	-0.295011	0.0795005
ZMO1449	0.465353	0.00691557
ZMO1450	-0.16735	0.512423
ZMO1451	0.000840745	0.967955
ZMO1455	0.175151	0.0611939
ZMO1456	-0.43228	0.0024742
ZMO1457	3.20836	2.7469e-05
ZMO1458	-0.220426	0.390914
ZMO1460	0.0420538	0.492495
ZMO1461	-0.148334	0.269451
ZMO1462	-0.0766238	0.429875
ZMO1463	-0.677784	0.382176
ZMO1464	0.65371	0.0755607
ZMO1465	-0.153837	0.127829
ZMO1466	0.997677	0.00125785
ZMO1467	0.24369	0.398785
ZMO1468	0.0751479	0.399234
ZMO1470	-1.20771	0.0693631
ZMO1471	-0.0568346	0.141545
ZMO1473	-0.534077	0.000949522
ZMO1475	-1.05486	0.00462345
ZMO1476	-0.122039	0.542956
ZMO1477	-0.210715	0.570268
ZMO1478	0.670745	0.000235333
ZMO1479	0.232898	0.0183072
ZMO1480	0.28241	0.0149735
ZMO1481	-0.0106852	0.708428
ZMO1484	-0.0688445	0.546769
ZMO1485	0.586477	0.00747365
ZMO1487	1.02444	0.0986166
ZMO1488	0.199862	0.0263796
ZMO1489	0.173963	0.0211808
ZMO1490	0.913473	3.10733e-05
ZMO1491	0.324495	0.0288043
ZMO1493	0.36514	0.132985
ZMO1494	0.208423	0.0338624
ZMO1495	0.0548069	0.622202
ZMO1496	0.186878	0.0388773
ZMO1497	-0.202328	0.0392409
ZMO1498	0.186361	0.000181688
ZMO1499	0.311543	0.0600339
ZMO1500	0.115882	0.110268
ZMO1501	0.18748	0.0256038
ZMO1502	0.0572251	0.201072
ZMO1503	0.0091742	0.966538
ZMO1504	0.576889	0.00675308
ZMO1506	-0.0803016	0.531259
ZMO1507	1.12343	0.00034652
ZMO1508	0.0365055	0.347548
ZMO1509	-0.0233039	0.666087
ZMO1510	-0.173124	0.0301798
ZMO1511	-0.201901	0.113546
ZMO1512	-0.0438247	0.650964
ZMO1513	0.0981456	0.013827
ZMO1514	-0.0162091	0.870661
ZMO1515	-0.187679	0.455293
ZMO1516	0.190593	0.280606
ZMO1518	0.221759	0.00203858
ZMO1519	0.203368	0.065998
ZMO1520	0.176336	0.0531525
ZMO1521	-0.308265	0.0383406
ZMO1522	-2.05114	0.000831186
ZMO1524	-0.0423306	0.466255
ZMO1525	-0.528548	0.00146609
ZMO1527	-0.148128	0.00576601
ZMO1528	-0.26873	0.00972787
ZMO1529	-0.253942	0.0137113
ZMO1530	-0.271833	0.00251351
ZMO1531	0.0722934	0.388031
ZMO1532	-0.0311642	0.75
ZMO1536	-0.221713	0.0268365
ZMO1538	-0.156434	0.168746
ZMO1540	0.0301513	0.787316
ZMO1541	0.328984	0.0035448
ZMO1542	-0.612952	0.0527831
ZMO1543	0.248447	0.00281159
ZMO1544	0.318624	0.00174071
ZMO1545	-0.235137	0.132124
ZMO1547	-0.505864	0.114236
ZMO1548	0.0160405	0.471974
ZMO1549	0.133911	0.0992244
ZMO1550	0.159173	0.0507099
ZMO1551	0.194875	0.0100101
ZMO1552	0.0595182	0.398138
ZMO1553	0.0674407	0.0294468
ZMO1554	0.0801067	0.0767731
ZMO1556	0.000428682	0.994129
ZMO1557	0.198953	0.043512
ZMO1561	-0.0121025	0.904809
ZMO1562	0.173072	0.0658654
ZMO1563	-0.86965	0.00408521
ZMO1567	0.0313004	0.600988
ZMO1568	-0.953624	0.0117639
ZMO1569	0.40074	0.00312419
ZMO1570	0.406823	0.00661777
ZMO1571	-0.398073	0.0210688
ZMO1572	-0.687177	0.133227
ZMO1573	-0.601815	0.000706525
ZMO1574	-0.0670166	0.686234
ZMO1576	0.47152	0.0249137
ZMO1578	0.673472	0.00366429
ZMO1579	0.307582	0.102711
ZMO1581	1.29463	0.00836149
ZMO1582	-0.608776	0.117445
ZMO1583	0.0657171	0.221053
ZMO1584	-0.792351	0.00474739
ZMO1586	0.774168	0.000659585
ZMO1587	0.878766	0.0951295
ZMO1588	0.137168	0.0107826
ZMO1589	-0.0232199	0.705022
ZMO1590	-0.135999	0.165359
ZMO1591	-0.601552	0.0854766
ZMO1592	0.273043	0.0819707
ZMO1593	-0.796477	0.000292661
ZMO1596	0.679597	0.00201947
ZMO1598	-0.352013	0.0145267
ZMO1599	0.0613993	0.39481
ZMO1600	0.500012	0.00270828
ZMO1601	0.0448869	0.62557
ZMO1602	0.25474	0.0240298
ZMO1603	0.366412	0.0399576
ZMO1604	-0.142391	0.195105
ZMO1605	0.129075	0.0106204
ZMO1606	0.127117	0.000645298
ZMO1607	0.231899	0.05245
ZMO1608	0.632734	0.000475667
ZMO1609	0.320738	0.199401
ZMO1610	-0.0169776	0.861403
ZMO1611	0.213954	0.303533
ZMO1612	1.17214	3.34541e-05
ZMO1614	4.25858	0.0755207
ZMO1615	0.0457605	0.727245
ZMO1617	-0.0997917	0.00185193
ZMO1618	0.0746646	0.197198
ZMO1619	-0.0235973	0.93383
ZMO1622	-0.118556	0.167603
ZMO1623	0.10221	0.0935848
ZMO1624	-0.226523	0.127547
ZMO1625	-0.0414011	0.333671
ZMO1626	0.127621	0.0325972
ZMO1627	0.0621056	0.0661148
ZMO1628	0.123744	0.782946
ZMO1631	0.417664	0.866293
ZMO1632	0.0844918	0.149585
ZMO1633	-0.358487	0.0678689
ZMO1634	-0.0065764	0.782394
ZMO1636	-0.00514123	0.953026
ZMO1638	0.0676501	0.219443
ZMO1639	0.366664	0.0304591
ZMO1640	0.217793	0.0185837
ZMO1641	-0.167542	0.0867222
ZMO1642	-0.256622	0.0216066
ZMO1643	-0.0543902	0.705775
ZMO1644	0.048638	0.758738
ZMO1646	0.0368512	0.489298
ZMO1647	0.00137152	0.988853
ZMO1648	0.0105421	0.906362
ZMO1649	1.03287	0.000562304
ZMO1650	0.184258	0.250003
ZMO1651	0.0179748	0.440387
ZMO1652	-0.12508	0.126221
ZMO1653	0.148529	0.00600276
ZMO1654	0.73209	0.00274015
ZMO1655	0.313033	0.064137
ZMO1656	-0.172211	0.305845
ZMO1657	0.207531	0.0100925
ZMO1658	-0.107119	0.0975177
ZMO1659	-0.124945	0.144227
ZMO1660	-0.36102	0.17052
ZMO1661	0.394998	0.000226556
ZMO1662	-0.234858	0.327304
ZMO1663	-0.417767	0.0956793
ZMO1664	-0.0929958	0.42096
ZMO1665	0.248178	0.842054
ZMO1667	-0.0571098	0.112452
ZMO1668	0.0559944	0.747117
ZMO1669	0.418189	0.00379882
ZMO1670	-0.174508	0.564545
ZMO1671	0.611465	0.0282899
ZMO1672	-0.354438	0.255088
ZMO1673	0.964452	1.60034e-06
ZMO1675	0.177419	0.122958
ZMO1676	0.0363661	0.907132
ZMO1677	-0.0105193	0.91226
ZMO1678	0.221096	0.00557162
ZMO1679	-0.087006	0.458105
ZMO1680	0.471359	0.0594783
ZMO1681	2.12564	1.38592e-05
ZMO1682	1.7988	1.87378e-05
ZMO1683	-0.158831	0.10578
ZMO1684	0.896267	0.000461467
ZMO1685	0.994906	0.000222742
ZMO1686	0.169725	0.0346656
ZMO1687	0.129039	0.10286
ZMO1688	0.0239689	0.631601
ZMO1689	0.275243	0.000116939
ZMO1690	-0.155311	0.349948
ZMO1691	-0.464843	0.298938
ZMO1692	0.312843	0.0152549
ZMO1693	0.220237	0.141322
ZMO1694	-0.783897	0.00606009
ZMO1695	-0.282586	0.0722103
ZMO1696	0.352994	0.00425543
ZMO1697	-0.0302411	0.691302
ZMO1698	0.274786	0.0177265
ZMO1699	0.148976	0.164747
ZMO1700	-0.284929	0.274436
ZMO1701	0.294363	0.0140891
ZMO1702	-0.114354	0.17074
ZMO1703	0.198135	0.0409152
ZMO1704	-0.225273	0.00421486
ZMO1705	0.217238	0.0935104
ZMO1707	0.00346947	0.954291
ZMO1708	0.429526	0.00361607
ZMO1709	0.0971501	0.310686
ZMO1710	-0.0446051	0.260814
ZMO1711	0.375318	0.0907291
ZMO1712	-0.0964306	0.345367
ZMO1713	-0.0143426	0.789855
ZMO1715	-0.536119	0.00775182
ZMO1716	-0.38963	0.00860961
ZMO1717	-0.467985	0.0170281
ZMO1718	-0.320746	0.0300423
ZMO1719	0.508099	0.00336214
ZMO1720	0.0664149	0.372007
ZMO1721	0.264692	0.00203416
ZMO1722	-0.106832	0.183572
ZMO1723	-0.258532	0.0816529
ZMO1724	0.108775	0.275109
ZMO1725	-0.157804	0.454117
ZMO1727	0.454637	5.3081e-05
ZMO1728	0.0151645	0.939808
ZMO1729	-1.5441	0.134039
ZMO1730	-0.256583	0.0443449
ZMO1732	0.55116	0.000863626
ZMO1733	0.540984	0.000577495
ZMO1734	0.288669	0.0024442
ZMO1735	0.0984916	0.263785
ZMO1738	0.375867	0.00287852
ZMO1739	-0.214034	0.0981602
ZMO1740	-0.262746	0.11944
ZMO1741	-0.21014	0.00345698
ZMO1743	-0.398965	0.00168155
ZMO1745	0.216655	0.00541113
ZMO1746	0.138489	0.00425348
ZMO1747	0.200374	0.0187424
ZMO1748	0.40178	0.0182073
ZMO1749	-0.0628615	0.46559
ZMO1750	0.403576	0.129526
ZMO1753	0.496653	0.00643593
ZMO1754	0.84905	0.00110748
ZMO1755	-0.0778661	0.0948863
ZMO1756	0.167916	0.269466
ZMO1757	0.521435	0.00939743
ZMO1758	-0.0805538	0.347119
ZMO1759	-0.200643	0.339033
ZMO1760	-0.0444027	0.178493
ZMO1761	0.200631	0.0236776
ZMO1763	-0.426468	0.0962619
ZMO1764	-0.422495	3.93929e-05
ZMO1766	0.12157	0.313235
ZMO1767	0.549765	0.00357424
ZMO1768	0.18203	0.000347204
ZMO1769	0.00928181	0.955963
ZMO1770	-0.0994923	0.142393
ZMO1771	0.211248	0.00263403
ZMO1772	0.446937	0.00792001
ZMO1773	0.616288	0.000379767
ZMO1776	0.45832	0.00296125
ZMO1777	-0.539429	0.0252955
ZMO1778	0.632625	0.0033682
ZMO1779	0.280428	0.0255657
ZMO1780	0.611193	0.0170043
ZMO1781	-0.0209279	0.904151
ZMO1784	-0.288979	0.419765
ZMO1786	-0.042025	0.806048
ZMO1787	-0.245145	0.25433
ZMO1788	0.042757	0.811506
ZMO1790	-0.0232798	0.55412
ZMO1792	0.769966	0.00322484
ZMO1793	0.845391	0.0634243
ZMO1794	0.612536	0.044449
ZMO1796	0.0699453	0.490482
ZMO1797	-0.0131678	0.578409
ZMO1798	0.0618045	0.579257
ZMO1800	0.308341	0.0181522
ZMO1801	2.05253	0.154003
ZMO1804	-0.348436	0.253028
ZMO1805	-0.0483684	0.664265
ZMO1806	-0.391579	0.0258226
ZMO1807	-0.655048	0.489311
ZMO1808	0.297178	0.0391663
ZMO1809	-0.251253	0.406288
ZMO1810	0.240482	0.00543359
ZMO1811	-0.00707715	0.974799
ZMO1812	-0.020624	0.650775
ZMO1813	-0.120022	0.503402
ZMO1814	2.29646	0.374954
ZMO1819	-1.05232	0.0973324
ZMO1820	-0.437358	0.0984824
ZMO1821	-0.136949	0.195199
ZMO1822	-0.0221759	0.961301
ZMO1825	-0.40839	0.151301
ZMO1826	0.223639	0.796934
ZMO1828	0.0564049	0.795786
ZMO1836	-1.68012	0.492078
ZMO1838	-0.16322	0.777221
ZMO1840	-0.611466	0.456136
ZMO1841	-0.0561195	0.72228
ZMO1842	0.13698	0.192844
ZMO1844	0.234903	5.82348e-05
ZMO1845	0.0768711	0.426685
ZMO1848	0.855787	0.139496
ZMO1849	0.750382	0.304193
ZMO1851	2.23925	0.000171702
ZMO1853	-0.00122433	0.984596
ZMO1854	0.39129	0.0932868
ZMO1855	0.202168	0.242119
ZMO1857	0.224791	0.049978
ZMO1859	-0.642779	0.231084
ZMO1860	-0.216429	0.569955
ZMO1861	0.0785611	0.207489
ZMO1863	2.15232	0.170923
ZMO1866	-0.0155089	0.780068
ZMO1867	-0.13495	0.0675572
ZMO1868	-0.188877	0.511925
ZMO1869	0.0058966	0.932061
ZMO1870	0.259563	0.0062494
ZMO1871	0.320972	0.031693
ZMO1872	-0.400896	0.0084326
ZMO1873	0.282238	0.00885613
ZMO1874	0.231957	0.0928203
ZMO1875	0.336614	0.0450875
ZMO1876	-0.0374172	0.803486
ZMO1877	0.558206	0.00150881
ZMO1878	0.031442	0.681261
ZMO1879	0.0770962	0.189927
ZMO1880	-0.274783	0.0791045
ZMO1883	-0.0314931	0.783974
ZMO1884	-0.0738282	0.025601
ZMO1885	0.481817	2.68233e-05
ZMO1887	0.131306	0.374137
ZMO1889	0.194495	0.278294
ZMO1890	-0.0506145	0.496653
ZMO1891	0.122681	0.02051
ZMO1892	0.218942	0.0584416
ZMO1895	0.0123959	0.800336
ZMO1896	-0.192082	0.00461305
ZMO1897	-0.360495	0.0196527
ZMO1898	-0.201347	0.144097
ZMO1899	0.325544	0.00455933
ZMO1900	0.51728	0.0108466
ZMO1901	0.0780051	0.257225
ZMO1902	-0.307599	0.0352186
ZMO1903	-0.209973	0.0573279
ZMO1904	0.300339	0.0135109
ZMO1905	0.0919915	0.142264
ZMO1906	0.0997778	0.735752
ZMO1907	-0.00176654	0.975459
ZMO1908	-0.0314543	0.773568
ZMO1909	0.0766412	0.401594
ZMO1910	0.18059	0.112011
ZMO1911	-0.525635	0.0155085
ZMO1912	0.0440192	0.575577
ZMO1913	0.429196	0.00752361
ZMO1914	0.0905043	0.529409
ZMO1915	-0.133986	0.0855257
ZMO1916	0.118206	0.268211
ZMO1917	-0.0232531	0.904942
ZMO1918	0.151241	0.136458
ZMO1919	0.710231	0.000487034
ZMO1920	1.26001	0.0237189
ZMO1921	0.27492	0.0132624
ZMO1922	-0.261178	0.0296073
ZMO1923	-0.164898	0.0838779
ZMO1924	-0.00194118	0.978586
ZMO1925	0.0224065	0.545638
ZMO1927	0.132158	0.00575297
ZMO1928	0.449766	0.0150739
ZMO1929	0.368515	0.0390385
ZMO1931	-0.262454	0.65468
ZMO1932	-0.0648115	0.321416
ZMO1933	0.100684	0.138724
ZMO1934	-0.0224477	0.755497
ZMO1936	1.7056	0.303935
ZMO1943	4.36973	0.274755
ZMO1944	0.0889195	0.0807309
ZMO1945	0.973113	0.00942394
ZMO1946	0.981671	0.0722751
ZMO1947	0.0269046	0.953532
ZMO1948	0.495732	0.0227441
ZMO1949	0.619792	0.00319387
ZMO1950	0.299726	0.13365
ZMO1951	0.00849907	0.940677
ZMO1952	0.198994	0.414874
ZMO1954	0.0378939	0.416707
ZMO1955	0.714314	2.56025e-05
ZMO1956	-0.103898	0.079133
ZMO1957	-0.132567	0.250663
ZMO1958	-0.382669	0.00922965
ZMO1959	-0.485051	8.289e-05
ZMO1960	-0.0482195	0.522703
ZMO1961	-0.547368	0.00288556
ZMO1962	-0.193603	0.00444709
ZMO1963	0.552507	0.0031592
ZMO1964	0.17663	0.0155606
ZMO1965	0.911081	0.371412
ZMO1966	0.0560828	0.601532
ZMO1967	-0.291422	0.0128287
ZMO1969	0.367472	0.000832474
ZMO1970	0.257643	0.032262
ZMO1974	0.361093	0.285737
ZMO1975	-0.0748775	0.249379
ZMO1976	-1.50824	0.00195969
ZMO1978	-0.060473	0.217859
ZMO1979	-0.466693	0.000493698
ZMO1980	-0.0478872	0.203236
ZMO1981	-0.236064	0.01063
ZMO1983	2.00331	0.339799
ZMO1984	0.694906	0.00236486
ZMO1986	0.789562	0.00682859
ZMO1988	-0.256366	0.00373393
ZMO1989	0.283733	0.000301583
ZMO1992	0.304359	0.0678018
ZMO1993	0.443582	0.00477797
ZMO1996	-0.0139917	0.741463
ZMO1997	-0.0757049	0.749048
ZMO1998	0.0622136	0.308971
ZMO2001	-1.71647	0.042315
ZMO2002	-0.447753	0.0543403
ZMO2003	-0.0538132	0.772895
ZMO2004	0.0850958	0.534415
ZMO2005	-0.499446	0.240857
ZMO2006	-0.0553019	0.709389
ZMO2007	-0.0303133	0.868024
ZMO2008	-0.413752	0.412775
ZMO2012	0.0163645	0.869746
ZMO2014	-0.0208555	0.7916
ZMO2015	0.182572	0.0477837
ZMO2017	0.00352726	0.936241
ZMO2021	-0.459412	0.0864601
ZMO2023	-0.435202	0.000118918
ZMO2025	0.238508	0.0483093
ZMO2026	-0.163658	0.207756
ZMO2029	-1.50994	0.570834
ZMO2031	1.61665	0.0247803
ZMO2032	1.53638	0.0577895
ZMO2033	-0.0205461	0.956902
ZMO2038	0.913472	0.0401147
ZZM4_0102	0.205954	0.168202
ZZM4_0113	0.329393	0.00173124
ZZM4_0140	0.270729	0.0320492

## Sheet: PK16845 +FA vs -FA
PK16845 (Δcytbc1)
Gene	log2fc(+FA/-FA)	pval
ZMO0001	-1.18629	0.0938648
ZMO0002	-0.288341	0.0296435
ZMO0003	0.311279	0.00566368
ZMO0004	0.411789	0.00237716
ZMO0005	0.435083	0.00547336
ZMO0006	0.209461	0.0129015
ZMO0007	0.386044	0.0138739
ZMO0008	0.197151	0.0119903
ZMO0009	0.178341	0.0485042
ZMO0010	0.229728	0.816913
ZMO0011	0.165451	0.264326
ZMO0012	-0.230207	0.150076
ZMO0013	-0.201028	0.171226
ZMO0014	-0.140028	0.105632
ZMO0015	0.0433803	0.71447
ZMO0016	0.193119	0.0867077
ZMO0017	-0.253441	0.00348542
ZMO0018	0.0319627	0.629128
ZMO0019	0.0226289	0.458051
ZMO0020	0.6307	0.00222329
ZMO0021	0.753819	0.000611587
ZMO0022	0.877111	0.000779242
ZMO0023	0.146424	0.512835
ZMO0025	-0.657211	0.189895
ZMO0026	-0.346935	0.00144654
ZMO0027	0.142878	0.134564
ZMO0028	-0.0752416	0.479625
ZMO0029	-0.0899404	0.869643
ZMO0030	0.145434	0.192355
ZMO0031	-0.241498	0.411425
ZMO0033	-0.341871	0.0737777
ZMO0035	0.20927	0.0334559
ZMO0036	0.207802	0.298439
ZMO0037	0.171121	0.0105519
ZMO0038	0.998597	2.53473e-05
ZMO0039	-0.161828	0.0552036
ZMO0040	0.0526798	0.673624
ZMO0041	0.0414378	0.565418
ZMO0043	0.252891	0.25105
ZMO0044	-1.38975	0.144471
ZMO0050	0.459278	0.143222
ZMO0052	-1.02373	0.111361
ZMO0053	0.222362	0.422228
ZMO0054	0.266925	0.0615569
ZMO0055	0.673009	0.0189674
ZMO0056	0.0399772	0.562173
ZMO0057	0.353778	0.0308556
ZMO0059	0.353721	0.00829693
ZMO0060	0.15699	0.0819233
ZMO0061	-0.160149	0.119488
ZMO0062	-0.0896631	0.135034
ZMO0064	-0.252572	0.041133
ZMO0068	-0.101813	0.231995
ZMO0069	0.0209098	0.985931
ZMO0070	0.143713	0.599657
ZMO0072	-0.00163795	0.987503
ZMO0073	-0.11476	0.173717
ZMO0074	0.0892101	0.375736
ZMO0075	-0.0218742	0.201327
ZMO0077	0.0601062	0.597012
ZMO0078	-0.0148614	0.715197
ZMO0079	0.45157	0.152691
ZMO0080	-0.351283	0.363109
ZMO0082	-0.149186	0.148012
ZMO0083	-0.21457	0.0401491
ZMO0084	-0.123638	0.140303
ZMO0085	-0.314608	0.00801391
ZMO0086	0.00584094	0.908617
ZMO0087	-0.464487	0.00017856
ZMO0088	-0.47217	0.679203
ZMO0090	0.252419	0.000394113
ZMO0092	-0.0828147	0.427743
ZMO0094	-0.0819804	0.0988304
ZMO0096	0.0125547	0.916659
ZMO0099	-0.376743	0.158593
ZMO0100	0.259461	0.410043
ZMO0101	0.217303	0.409497
ZMO0103	0.134735	0.222273
ZMO0105	0.287847	0.00733689
ZMO0106	0.0433195	0.273823
ZMO0107	-0.0383536	0.399307
ZMO0109	-1.08279	0.00323993
ZMO0110	-0.906467	0.0137572
ZMO0111	0.0102605	0.711076
ZMO0112	0.157392	0.391703
ZMO0113	0.355688	0.00117149
ZMO0114	0.244581	0.0931758
ZMO0115	0.0893882	0.306444
ZMO0116	0.0599721	0.602345
ZMO0117	0.214204	0.0520549
ZMO0120	0.068449	0.421827
ZMO0121	0.222026	0.042229
ZMO0122	1.50777	5.46239e-05
ZMO0124	-0.0859313	0.190654
ZMO0125	0.166632	0.0021688
ZMO0127	-0.37454	0.00053194
ZMO0128	-1.11535	0.000659437
ZMO0130	-1.00922	0.000813123
ZMO0131	-0.657083	0.00194964
ZMO0132	-0.104379	0.333692
ZMO0133	-0.150271	0.00824986
ZMO0134	-0.189122	0.578322
ZMO0135	0.59767	0.506826
ZMO0136	0.642608	0.535651
ZMO0137	-0.193908	0.239992
ZMO0139	0.187346	0.00857031
ZMO0140	0.015135	0.745899
ZMO0142	0.117827	0.0359417
ZMO0143	0.0612123	0.0775719
ZMO0144	0.229877	0.0687173
ZMO0145	-1.04691	0.000156715
ZMO0148	0.125249	0.0106029
ZMO0149	0.2941	0.0100706
ZMO0150	0.999231	8.84285e-05
ZMO0152	0.256187	0.00326279
ZMO0153	0.0832776	0.329714
ZMO0154	0.147261	0.212563
ZMO0155	0.133313	0.199375
ZMO0156	-0.00730391	0.917189
ZMO0157	0.0210429	0.802194
ZMO0158	0.0487539	0.530066
ZMO0160	0.140433	0.411034
ZMO0161	0.491386	0.00710156
ZMO0162	0.34558	0.0149199
ZMO0164	0.209143	0.000616827
ZMO0165	0.397374	0.000941129
ZMO0166	0.825217	0.00313287
ZMO0169	0.210785	0.0124122
ZMO0172	0.383545	8.90855e-05
ZMO0173	0.137283	0.253035
ZMO0174	-0.225898	0.0445571
ZMO0175	-0.0401351	0.143145
ZMO0176	0.0523257	0.560227
ZMO0177	0.450314	0.00182979
ZMO0178	0.362186	0.00563294
ZMO0179	0.312716	0.000410651
ZMO0180	-0.0533991	0.325432
ZMO0182	0.00303013	0.968328
ZMO0183	-0.117492	0.0869245
ZMO0186	0.112361	0.0747071
ZMO0187	0.127345	0.0419803
ZMO0188	-0.951968	0.00614461
ZMO0189	0.117938	0.0619571
ZMO0190	-0.255253	0.341939
ZMO0191	-0.0706558	0.402483
ZMO0192	-0.0956008	0.376769
ZMO0193	0.372876	0.000509196
ZMO0195	-0.188973	0.149669
ZMO0197	0.238299	0.0202455
ZMO0198	-0.0157795	0.760697
ZMO0199	-0.0453741	0.647438
ZMO0200	0.0297041	0.605214
ZMO0201	0.34444	0.16207
ZMO0202	-0.129088	0.0199166
ZMO0203	0.306291	0.118243
ZMO0205	0.267454	0.0514616
ZMO0206	0.320461	0.0046482
ZMO0207	-0.0286265	0.538808
ZMO0208	0.817019	0.00853361
ZMO0209	-0.642388	0.00100882
ZMO0211	0.0609409	0.724017
ZMO0213	0.551674	0.169412
ZMO0214	0.457044	0.293819
ZMO0215	0.022622	0.25098
ZMO0216	1.07001	0.0395134
ZMO0219	0.186781	0.00441966
ZMO0220	0.0864918	0.432408
ZMO0221	-0.137961	0.0339304
ZMO0222	0.283071	0.0270561
ZMO0223	-0.331878	0.0157377
ZMO0224	-0.0274024	0.837774
ZMO0225	0.289024	0.0365892
ZMO0226	0.0535397	0.31834
ZMO0227	-0.234528	0.000962862
ZMO0228	-0.366191	0.00303311
ZMO0230	0.0193273	0.92058
ZMO0231	0.115997	0.0646512
ZMO0232	-0.0599515	0.262314
ZMO0233	0.316249	0.127605
ZMO0234	0.0912336	0.121266
ZMO0236	0.106116	0.224644
ZMO0238	0.476878	0.000303771
ZMO0239	0.586945	0.00581007
ZMO0240	0.59699	0.00278182
ZMO0241	0.451737	0.00102347
ZMO0242	0.918013	0.0225513
ZMO0243	-0.400024	0.0912757
ZMO0244	0.40674	0.0698315
ZMO0246	0.20125	0.481236
ZMO0247	0.253376	0.000943507
ZMO0249	0.475726	0.00558004
ZMO0250	-0.0479745	0.757248
ZMO0251	0.0246572	0.603322
ZMO0253	-1.31857	0.478811
ZMO0254	-0.632596	0.141854
ZMO0255	-0.809095	0.359249
ZMO0256	0.503713	0.00826547
ZMO0257	0.255178	0.000120232
ZMO0258	0.232787	0.151007
ZMO0260	-0.362866	0.177832
ZMO0262	1.5568	0.10191
ZMO0263	0.661894	0.0016723
ZMO0264	0.534955	0.0151129
ZMO0265	1.43002	0.000706775
ZMO0266	0.202257	0.358356
ZMO0267	0.468053	0.167954
ZMO0268	0.670583	0.0256539
ZMO0269	0.750499	0.00662364
ZMO0270	0.132602	0.0609622
ZMO0271	-0.266126	0.0370839
ZMO0273	0.0108631	0.768865
ZMO0274	-0.215306	0.246732
ZMO0275	-0.267464	0.00361159
ZMO0276	0.0574731	0.738486
ZMO0277	0.248777	0.198461
ZMO0278	0.0698645	0.00203607
ZMO0279	0.0849864	0.0317547
ZMO0281	0.186785	0.370284
ZMO0282	0.565381	0.000454741
ZMO0283	0.637853	0.000163164
ZMO0285	0.315215	0.0225581
ZMO0286	0.484402	0.0363834
ZMO0287	-0.365375	0.000139379
ZMO0290	0.131134	0.282554
ZMO0291	-0.358222	0.0395723
ZMO0293	-0.190529	0.898911
ZMO0294	-0.103243	0.50231
ZMO0296	-0.050757	0.857968
ZMO0297	0.0781565	0.41472
ZMO0298	0.311789	0.00166868
ZMO0299	-0.110857	0.0611622
ZMO0300	-0.203022	0.00567702
ZMO0301	-1.45045	0.0376394
ZMO0302	0.0683138	0.692776
ZMO0303	-0.259942	0.00722545
ZMO0305	0.255262	0.000421057
ZMO0306	0.118411	0.325784
ZMO0307	-0.298764	0.0467788
ZMO0309	1.18923	0.000714309
ZMO0312	0.0416868	0.470551
ZMO0313	0.254858	0.269991
ZMO0314	-0.194852	0.256522
ZMO0315	-0.0395814	0.862743
ZMO0318	0.76319	0.00104707
ZMO0321	-0.107435	0.370483
ZMO0322	-0.345889	0.00110293
ZMO0323	-0.0663382	0.31941
ZMO0324	0.37948	0.498427
ZMO0325	-0.0575991	0.365635
ZMO0326	-0.140972	0.0449924
ZMO0327	0.228263	0.00181288
ZMO0328	-0.164039	0.0799537
ZMO0329	-0.0193237	0.874835
ZMO0331	-0.100669	0.371228
ZMO0332	0.0810654	0.0159398
ZMO0335	-0.247371	0.00348252
ZMO0336	-0.409389	0.0125746
ZMO0339	0.13626	0.005271
ZMO0341	0.00418103	0.967954
ZMO0342	0.00903476	0.738813
ZMO0343	-0.291648	0.0410898
ZMO0344	0.0583445	0.148744
ZMO0345	-0.242719	0.0517261
ZMO0346	-0.257238	0.235299
ZMO0347	-0.0368472	0.805887
ZMO0348	-0.0569744	0.215461
ZMO0349	0.0495712	0.624452
ZMO0350	-0.0694034	0.279418
ZMO0351	-0.200141	0.0530238
ZMO0352	0.0868935	0.136053
ZMO0353	0.116329	0.16764
ZMO0354	-0.122373	0.181086
ZMO0355	-0.177263	0.0166649
ZMO0356	-0.104087	0.091984
ZMO0357	-0.0487868	0.933963
ZMO0359	-0.277786	0.0185906
ZMO0360	-0.242447	0.201169
ZMO0361	-0.890517	0.0216206
ZMO0362	-0.0266178	0.6951
ZMO0363	0.244769	0.0192582
ZMO0364	-0.122264	0.0272026
ZMO0366	-0.0252172	0.808601
ZMO0367	0.367747	0.00490026
ZMO0368	0.349858	0.0283797
ZMO0369	0.227269	0.0431537
ZMO0371	-0.0278467	0.827418
ZMO0372	-0.122138	0.480357
ZMO0373	0.541016	0.406369
ZMO0374	-0.234431	0.204391
ZMO0375	-0.647334	0.0697448
ZMO0376	-0.17151	0.00994014
ZMO0377	0.0205036	0.908661
ZMO0378	-0.371889	0.481538
ZMO0379	-3.11793	0.0939099
ZMO0380	0.0798857	0.926885
ZMO0381	-0.532572	0.297537
ZMO0383	-1.68726	0.304408
ZMO0384	-0.642573	0.371068
ZMO0387	-0.211221	0.419479
ZMO0389	0.21729	0.657399
ZMO0390	-0.367087	0.623443
ZMO0394	-1.43655	0.110703
ZMO0398	-1.27481	0.00462799
ZMO0399	-1.45685	0.215083
ZMO0400	-0.639418	0.427911
ZMO0401	-0.251527	0.246414
ZMO0402	0.133311	0.0116049
ZMO0403	-0.016008	0.914482
ZMO0405	0.261335	0.00167343
ZMO0406	-0.126852	0.360057
ZMO0407	0.0478115	0.223101
ZMO0408	0.121826	0.501701
ZMO0409	0.146534	0.390013
ZMO0410	0.0559052	0.0300287
ZMO0411	-0.0988712	0.0200755
ZMO0412	-0.166228	0.261086
ZMO0413	-0.067625	0.368025
ZMO0414	0.10371	0.224699
ZMO0416	-0.160514	0.361659
ZMO0417	-0.124197	0.289327
ZMO0418	0.347935	0.298943
ZMO0419	-0.150681	0.0056146
ZMO0420	-0.139137	0.0103487
ZMO0421	-0.0642626	0.201005
ZMO0422	0.166312	0.744702
ZMO0423	0.295685	0.00158418
ZMO0425	0.411248	0.00252976
ZMO0426	0.317663	0.00103138
ZMO0427	0.314138	0.000220703
ZMO0428	0.643554	0.0125014
ZMO0429	0.2999	0.0396093
ZMO0430	0.113834	0.203697
ZMO0431	0.0206563	0.292205
ZMO0432	0.102408	0.0163341
ZMO0433	0.154665	0.454564
ZMO0435	0.206181	0.202559
ZMO0436	0.448464	0.644745
ZMO0439	-0.0082334	0.815872
ZMO0440	0.322291	0.254981
ZMO0441	-0.00783638	0.870239
ZMO0442	-0.0668245	0.50882
ZMO0443	0.971953	0.00174397
ZMO0444	-0.00804191	0.759939
ZMO0445	0.0663529	0.244861
ZMO0446	0.123374	0.587411
ZMO0447	-0.12464	0.0422925
ZMO0448	-0.451618	0.501927
ZMO0449	-0.0454499	0.325984
ZMO0452	-0.0787532	0.000740795
ZMO0453	-0.197146	0.000406341
ZMO0454	-0.0221534	0.452776
ZMO0456	-0.00301327	0.985649
ZMO0457	0.00778405	0.900788
ZMO0458	-0.113659	0.449103
ZMO0459	-0.231907	0.0101586
ZMO0460	-0.0393731	0.407351
ZMO0462	-0.116909	0.32903
ZMO0464	0.0223826	0.763766
ZMO0465	0.0757295	0.647664
ZMO0467	0.045745	0.567017
ZMO0468	-0.162404	0.00719265
ZMO0469	0.704007	0.00506854
ZMO0471	0.786907	0.000649925
ZMO0472	0.74875	0.000469671
ZMO0473	0.228384	0.30132
ZMO0474	0.142548	0.0188827
ZMO0475	0.155439	0.44548
ZMO0476	-0.143946	0.0283814
ZMO0477	-0.305232	0.0622621
ZMO0478	0.0537347	0.0814479
ZMO0479	-0.0697182	0.52813
ZMO0480	-0.154274	0.23954
ZMO0481	-0.377659	0.0256603
ZMO0482	0.189523	0.125673
ZMO0483	-0.0514462	0.124353
ZMO0484	-0.528518	0.525796
ZMO0485	0.46381	0.0271493
ZMO0486	0.290681	0.0665913
ZMO0487	0.227645	0.012325
ZMO0488	0.447787	0.00067557
ZMO0490	-0.0477211	0.182781
ZMO0491	0.112915	0.023943
ZMO0492	0.0239588	0.830102
ZMO0493	0.380874	0.0213217
ZMO0494	-0.306646	0.00747689
ZMO0495	0.112768	0.40547
ZMO0496	-0.290049	0.0493009
ZMO0497	0.0758737	0.327409
ZMO0498	0.0278717	0.635563
ZMO0499	-0.161779	0.000457327
ZMO0500	-0.396385	0.0067187
ZMO0501	-0.525875	0.0313409
ZMO0502	0.0371876	0.800754
ZMO0503	-0.0860243	0.352893
ZMO0505	0.0220971	0.810036
ZMO0506	0.263463	0.380019
ZMO0507	0.0710938	0.625579
ZMO0508	-0.000486484	0.996619
ZMO0509	0.338888	0.0288963
ZMO0510	0.124406	0.170142
ZMO0511	0.358268	0.011169
ZMO0512	0.599645	0.0538423
ZMO0513	0.269972	0.073205
ZMO0514	0.0494946	0.701434
ZMO0515	-0.0240161	0.756135
ZMO0516	0.32778	0.0563345
ZMO0517	-0.106079	0.0124753
ZMO0518	-0.0501201	0.356296
ZMO0519	0.192901	0.270221
ZMO0520	0.417969	0.274405
ZMO0521	-0.212898	0.0208838
ZMO0522	0.119841	0.408257
ZMO0523	-0.140913	0.0369895
ZMO0524	0.0965258	0.548869
ZMO0525	0.179409	0.204777
ZMO0526	0.0400605	0.591977
ZMO0527	0.135662	0.261259
ZMO0528	0.105719	0.651853
ZMO0529	0.0483845	0.512304
ZMO0530	-0.120304	0.00636279
ZMO0531	-0.145388	0.00186947
ZMO0532	0.0968645	0.700016
ZMO0533	0.161674	0.0393239
ZMO0534	-0.0770614	0.433716
ZMO0536	0.0557741	0.772505
ZMO0537	-0.255716	0.00119221
ZMO0538	-0.00811911	0.938609
ZMO0539	-0.0939255	0.0471008
ZMO0540	-0.0319359	0.778646
ZMO0541	-0.133396	0.0694778
ZMO0542	-0.0519357	0.032737
ZMO0543	0.057863	0.0974739
ZMO0544	0.274997	0.00561067
ZMO0545	0.00042304	0.994556
ZMO0546	1.13604	0.0280067
ZMO0547	0.044999	0.858162
ZMO0548	-0.518643	0.0133416
ZMO0549	0.102677	0.107151
ZMO0550	-0.058403	0.214547
ZMO0551	-0.24966	0.0106913
ZMO0552	-0.190943	0.0336491
ZMO0553	0.135237	0.419173
ZMO0554	0.0880444	0.0683168
ZMO0555	-0.00219279	0.95176
ZMO0556	-0.104562	0.0329244
ZMO0557	-0.286039	5.55964e-05
ZMO0558	0.108018	0.244092
ZMO0559	0.238084	0.00203197
ZMO0560	-1.06464	0.000224068
ZMO0561	-0.690168	0.209736
ZMO0562	-1.18134	0.0492239
ZMO0563	0.162774	0.207926
ZMO0564	-0.138624	0.00536996
ZMO0565	-0.239768	0.0388466
ZMO0567	-0.0117795	0.948731
ZMO0568	-0.00736068	0.98545
ZMO0569	-0.554832	0.0696997
ZMO0570	-0.118383	0.0259306
ZMO0571	0.665806	0.0234192
ZMO0572	0.696957	0.000548221
ZMO0573	0.0885654	0.637564
ZMO0574	-0.234054	0.0102935
ZMO0575	-0.0346878	0.772495
ZMO0576	-0.24998	0.00600535
ZMO0578	-0.0399638	0.673257
ZMO0581	-0.432574	0.12008
ZMO0582	-0.0916303	0.0661533
ZMO0583	-0.0467165	0.402118
ZMO0584	0.192919	0.0050066
ZMO0585	0.152362	0.0226221
ZMO0586	0.0316574	0.363655
ZMO0587	0.0191435	0.723748
ZMO0588	0.507945	0.0724022
ZMO0589	0.237322	0.00637221
ZMO0590	0.262209	0.184461
ZMO0591	0.114465	0.347739
ZMO0593	-0.0807955	0.0797745
ZMO0594	-0.0821894	0.315084
ZMO0595	1.84782	0.167535
ZMO0597	0.153123	0.401033
ZMO0598	-0.0228468	0.679256
ZMO0599	-0.134246	0.131847
ZMO0601	-0.193319	0.167768
ZMO0602	-0.321169	0.00407084
ZMO0603	-0.25407	0.00151506
ZMO0604	-0.194522	0.0168821
ZMO0605	-0.497001	0.000632755
ZMO0606	0.557409	0.147747
ZMO0607	-1.27655	5.85993e-06
ZMO0608	-0.52471	0.0011829
ZMO0609	0.0887769	0.744892
ZMO0610	0.468726	0.199414
ZMO0611	0.696168	0.127094
ZMO0612	0.15595	0.420935
ZMO0613	0.364538	0.272614
ZMO0614	0.165666	0.585549
ZMO0616	-0.0653758	0.363857
ZMO0617	-0.0665556	0.43542
ZMO0619	0.0657362	0.727113
ZMO0621	0.116806	0.19666
ZMO0622	-0.115807	0.419199
ZMO0624	-0.6147	0.0013838
ZMO0625	-0.159721	0.0584021
ZMO0626	0.0106978	0.935082
ZMO0627	-0.199912	0.0560887
ZMO0628	-0.252883	0.000595677
ZMO0629	-0.400028	0.00562987
ZMO0631	-0.641272	0.00331896
ZMO0632	0.669115	0.0827931
ZMO0634	-0.749775	0.000130845
ZMO0635	-0.272717	0.0102709
ZMO0636	-0.445005	0.00710593
ZMO0637	-0.38226	0.000916331
ZMO0638	-0.358524	0.0767665
ZMO0639	0.132743	0.56797
ZMO0641	0.508439	0.412962
ZMO0642	-0.409295	0.0175237
ZMO0643	-0.367263	0.00481295
ZMO0644	-0.111821	0.318046
ZMO0646	-1.34472	0.0792835
ZMO0647	-0.360894	0.530721
ZMO0650	-0.352356	0.108926
ZMO0651	-0.0253046	0.787555
ZMO0652	0.0792814	0.528796
ZMO0653	-0.159575	0.343229
ZMO0654	-0.147027	0.00328948
ZMO0655	-0.4386	0.00153
ZMO0656	-0.256238	0.0197756
ZMO0657	-0.786242	0.000100871
ZMO0658	-0.291612	0.226174
ZMO0659	-0.120904	0.299927
ZMO0660	-0.166278	0.00011435
ZMO0661	-0.292452	0.00136267
ZMO0662	0.161073	0.209269
ZMO0663	-0.26804	0.508825
ZMO0664	-0.21029	0.0224578
ZMO0665	0.291117	0.261038
ZMO0666	0.154732	0.185635
ZMO0667	1.48411	0.0155929
ZMO0668	0.700168	0.00558708
ZMO0669	0.607069	0.0202843
ZMO0671	0.46732	0.000198096
ZMO0672	-0.411199	0.189575
ZMO0673	-0.085017	0.769017
ZMO0674	0.718005	0.0761302
ZMO0675	0.0605512	0.343396
ZMO0676	0.188708	0.0148565
ZMO0677	0.183023	0.0319676
ZMO0678	-0.530709	0.029871
ZMO0680	-0.519762	0.0207344
ZMO0681	0.113856	0.619029
ZMO0682	0.13999	0.0947219
ZMO0683	0.233365	0.0793344
ZMO0684	0.128438	0.0389521
ZMO0685	0.114658	0.16085
ZMO0686	-0.388199	0.0957704
ZMO0687	0.340811	0.0381554
ZMO0688	-0.235223	0.377022
ZMO0689	0.29257	0.0201658
ZMO0691	-0.239658	0.0251373
ZMO0692	-0.170209	0.0544111
ZMO0693	0.813681	0.000642211
ZMO0694	1.47804	6.65447e-05
ZMO0695	-0.429921	0.0104532
ZMO0698	0.0446659	0.607528
ZMO0699	-0.692775	0.126589
ZMO0703	-0.018132	0.772162
ZMO0704	-0.0871289	0.262314
ZMO0705	0.376519	0.680508
ZMO0706	0.0107982	0.770197
ZMO0707	0.341544	0.0351812
ZMO0708	0.0908923	0.203582
ZMO0709	0.0119084	0.746183
ZMO0710	-0.268146	0.14449
ZMO0711	-0.0548059	0.44655
ZMO0712	0.0983275	0.25538
ZMO0713	-0.193523	0.0541226
ZMO0714	-0.0886193	0.127254
ZMO0715	0.0236115	0.726501
ZMO0716	-0.154002	0.00138396
ZMO0718	-0.0968735	0.186598
ZMO0719	-0.0930657	0.211268
ZMO0720	0.436913	0.00433511
ZMO0721	0.0641083	0.0100124
ZMO0722	-0.120322	0.00555951
ZMO0724	-0.124023	0.00288009
ZMO0725	-0.0737685	0.315478
ZMO0726	-0.0287167	0.687685
ZMO0727	-0.0573799	0.283394
ZMO0728	-0.322585	0.0234174
ZMO0731	-0.0252996	0.660464
ZMO0732	-0.015052	0.830202
ZMO0734	0.0842236	0.0310307
ZMO0735	-0.0837888	0.23714
ZMO0736	0.117915	0.483299
ZMO0737	0.49427	0.0596296
ZMO0738	0.173267	0.365343
ZMO0739	0.105384	0.184478
ZMO0740	0.890322	0.000748448
ZMO0743	-0.191705	0.014286
ZMO0744	-1.18997	0.187401
ZMO0746	-0.2798	0.145094
ZMO0747	0.518486	0.199184
ZMO0748	0.171123	0.0102723
ZMO0749	0.210329	0.0131296
ZMO0750	-0.00431207	0.969399
ZMO0751	0.0161836	0.970042
ZMO0752	-0.0398032	0.387361
ZMO0753	0.185891	0.0477563
ZMO0754	0.137471	0.305394
ZMO0756	-0.108624	0.0476015
ZMO0757	0.0457872	0.388
ZMO0758	0.115995	0.41073
ZMO0759	0.046337	0.447974
ZMO0760	-0.0859801	0.832623
ZMO0763	0.00111836	0.986237
ZMO0764	-0.0585429	0.241367
ZMO0765	-0.0753551	0.275589
ZMO0766	-0.0525895	0.0801532
ZMO0767	0.556504	0.000375168
ZMO0768	0.674443	0.0399594
ZMO0769	0.0174628	0.599944
ZMO0770	-0.18769	0.168148
ZMO0773	0.277859	0.309285
ZMO0774	-0.265009	0.193633
ZMO0776	0.0423738	0.481627
ZMO0777	0.0594274	0.31037
ZMO0778	-0.117856	0.0290993
ZMO0779	-0.133459	0.0229829
ZMO0780	-0.224001	0.0302309
ZMO0781	0.0370538	0.502038
ZMO0782	0.0941954	0.121782
ZMO0783	0.010415	0.831698
ZMO0784	-0.0117146	0.910068
ZMO0785	-0.114508	0.141943
ZMO0786	0.280207	0.079936
ZMO0787	-0.0361683	0.536119
ZMO0788	0.0478143	0.794084
ZMO0789	0.173922	0.82074
ZMO0791	-0.0763432	0.74306
ZMO0792	-0.253732	0.00225086
ZMO0793	-0.462038	0.39641
ZMO0794	-0.691016	0.000114289
ZMO0795	0.286687	0.28588
ZMO0797	-0.0772082	0.175209
ZMO0798	0.674437	0.00516635
ZMO0799	1.07853	0.032389
ZMO0800	0.0745569	0.8326
ZMO0801	1.16965	0.000406418
ZMO0803	-0.210149	0.04585
ZMO0804	0.546652	0.0200575
ZMO0805	-0.284414	0.00585303
ZMO0806	-0.0310365	0.338873
ZMO0807	-0.113678	0.028507
ZMO0809	-0.186084	0.0815227
ZMO0810	-0.145455	0.316576
ZMO0811	0.0231431	0.223326
ZMO0812	-0.139795	0.194763
ZMO0813	-0.321955	0.0243899
ZMO0814	-0.278844	0.000611851
ZMO0815	0.052371	0.949714
ZMO0818	-0.0334869	0.895744
ZMO0819	-0.154923	0.00930317
ZMO0820	0.0233248	0.410292
ZMO0821	0.154964	0.0323725
ZMO0822	0.334667	0.0834966
ZMO0823	0.1054	0.456978
ZMO0824	0.630639	0.00261713
ZMO0825	-0.0878911	0.0971844
ZMO0826	-0.151919	0.000492373
ZMO0827	-0.128005	0.0125325
ZMO0828	0.030432	0.637616
ZMO0829	0.0587264	0.559786
ZMO0830	-0.225557	0.43424
ZMO0831	-0.0704053	0.116879
ZMO0832	-0.0886588	0.4526
ZMO0833	0.0741243	0.192728
ZMO0834	0.00376895	0.928251
ZMO0835	-0.17811	0.0234465
ZMO0836	-0.0146779	0.768867
ZMO0837	-0.0963069	0.215397
ZMO0840	0.0366765	0.693166
ZMO0841	-0.0358894	0.833952
ZMO0842	0.371584	0.00307875
ZMO0843	-0.085501	0.179291
ZMO0844	0.31283	0.0283599
ZMO0845	-0.224771	0.0077236
ZMO0846	0.046318	0.363864
ZMO0847	-0.660276	0.0120074
ZMO0849	-0.788701	0.148548
ZMO0850	-0.334096	0.0208937
ZMO0851	0.156082	0.121847
ZMO0852	-0.13743	0.0132617
ZMO0853	0.0803941	0.257991
ZMO0854	0.128111	0.430071
ZMO0855	-0.0365167	0.338114
ZMO0856	0.035674	0.705396
ZMO0857	0.0552643	0.513655
ZMO0859	0.184427	0.0481749
ZMO0860	0.0259091	0.943021
ZMO0861	0.0366434	0.291047
ZMO0862	0.235308	0.260734
ZMO0863	-0.0268852	0.86095
ZMO0864	0.0326163	0.902086
ZMO0865	-0.196624	0.0141238
ZMO0866	-0.08074	0.907163
ZMO0867	-0.113394	0.297436
ZMO0868	-0.210685	0.0274589
ZMO0869	0.213951	0.0805547
ZMO0870	-0.097646	0.00605156
ZMO0871	-0.0770537	0.396548
ZMO0872	-0.215628	0.0150602
ZMO0873	-0.0379036	0.608219
ZMO0874	-0.186971	0.00156636
ZMO0875	-0.252253	0.000951615
ZMO0876	0.618171	0.0348626
ZMO0877	-0.232969	0.0286827
ZMO0878	0.0891308	0.257552
ZMO0880	0.128513	0.134187
ZMO0882	-0.12737	0.044779
ZMO0883	-0.0138364	0.690174
ZMO0884	0.538498	0.196131
ZMO0886	0.0925944	0.249848
ZMO0888	-0.0242542	0.526405
ZMO0889	0.388273	0.00786722
ZMO0890	-0.200425	0.0241661
ZMO0892	-0.502416	0.0500925
ZMO0893	-0.0109022	0.981754
ZMO0894	-0.40111	0.00645812
ZMO0895	-0.565027	0.487807
ZMO0896	-0.165436	0.0628598
ZMO0899	-0.147317	0.0174595
ZMO0900	-0.107552	0.0627691
ZMO0901	-0.127278	0.320811
ZMO0902	-0.0568171	0.913438
ZMO0903	0.461106	6.79589e-05
ZMO0904	-0.0771028	0.528188
ZMO0905	0.0672348	0.426662
ZMO0907	0.0726885	0.369112
ZMO0908	-0.0337623	0.655558
ZMO0909	-0.19828	0.0298803
ZMO0910	0.202944	0.176815
ZMO0911	-0.125015	0.0733865
ZMO0912	-1.09369	6.82238e-06
ZMO0913	0.239576	0.0123275
ZMO0914	0.172983	0.00782673
ZMO0915	0.210375	0.245043
ZMO0916	0.256222	0.0130318
ZMO0917	-0.251819	0.0189596
ZMO0918	0.841955	0.000851201
ZMO0919	-0.202406	0.0718055
ZMO0920	0.179354	0.117295
ZMO0921	0.193896	0.0447489
ZMO0922	-0.119598	0.596911
ZMO0923	0.125278	0.062364
ZMO0924	-0.272429	0.0105271
ZMO0925	-0.866665	0.00014082
ZMO0926	0.0644398	0.652412
ZMO0927	0.376409	0.0615623
ZMO0928	-0.112989	0.42151
ZMO0930	-0.0474478	0.821832
ZMO0935	0.397587	0.000353967
ZMO0937	-0.730177	0.000168324
ZMO0938	-0.416003	4.12184e-05
ZMO0939	-0.146833	0.148324
ZMO0940	-0.0838834	0.291239
ZMO0941	-0.00953583	0.97248
ZMO0942	0.406582	0.00924974
ZMO0945	0.272085	0.0185407
ZMO0946	-0.115975	0.148465
ZMO0947	-0.199673	0.0618414
ZMO0948	0.131171	0.453959
ZMO0949	-0.0983641	0.00933245
ZMO0950	-0.0415096	0.44625
ZMO0951	-0.011363	0.866877
ZMO0952	0.000242137	0.998246
ZMO0956	0.0383295	0.983616
ZMO0957	0.221991	0.751843
ZMO0958	1.2027	0.04735
ZMO0959	-0.0407563	0.940297
ZMO0961	-0.671698	0.310732
ZMO0962	0.256849	0.126872
ZMO0963	0.48703	0.000468049
ZMO0964	0.717412	0.000276455
ZMO0965	1.04438	4.74009e-05
ZMO0966	1.14401	0.00134926
ZMO0967	-1.15167	0.0954341
ZMO0969	-0.556651	0.00970696
ZMO0970	-0.428148	0.00572624
ZMO0971	-0.0937238	0.0622549
ZMO0972	-0.262226	0.0271733
ZMO0973	-0.0514834	0.505857
ZMO0974	0.194982	0.531861
ZMO0975	-0.42536	0.00768098
ZMO0976	0.508698	0.00347038
ZMO0978	0.532334	0.508496
ZMO0979	-1.00114	0.00194553
ZMO0980	-0.114742	0.00189536
ZMO0981	-0.270147	0.0202848
ZMO0982	0.273898	0.28062
ZMO0984	0.0653215	0.491446
ZMO0985	0.192259	0.00301046
ZMO0986	0.0994468	0.106007
ZMO0987	0.0589242	0.584868
ZMO0988	-0.00316777	0.978853
ZMO0989	0.262874	0.0928594
ZMO0992	-0.390324	0.00709108
ZMO0994	0.806847	3.855e-05
ZMO0996	-0.0436521	0.715779
ZMO0997	0.229677	0.0194248
ZMO0998	1.16147	0.00730053
ZMO0999	0.0565429	0.459531
ZMO1000	0.142012	0.150854
ZMO1001	-0.0170478	0.979688
ZMO1002	-0.00699152	0.899341
ZMO1003	-0.112498	0.0760965
ZMO1004	-0.124896	0.411123
ZMO1005	-0.241824	0.0237023
ZMO1006	-0.200391	0.00833472
ZMO1007	-0.0546827	0.711066
ZMO1008	0.197109	0.0132865
ZMO1009	-0.362149	0.0286127
ZMO1010	0.291782	0.0790585
ZMO1011	-0.071946	0.678533
ZMO1012	-0.210351	0.041867
ZMO1013	-0.144444	0.103788
ZMO1014	-0.00887652	0.966635
ZMO1015	-0.0379559	0.175257
ZMO1016	0.128788	0.12641
ZMO1017	-0.0389154	0.389447
ZMO1018	0.0588269	0.567075
ZMO1019	0.319858	0.111055
ZMO1020	-0.48975	0.00625101
ZMO1021	0.391211	0.320692
ZMO1022	-0.16865	0.00509211
ZMO1023	0.190939	0.133559
ZMO1025	0.33562	0.0283436
ZMO1026	0.698093	0.0114784
ZMO1027	0.225342	0.187716
ZMO1029	-0.100586	0.0917962
ZMO1030	-0.251798	0.0392254
ZMO1032	-0.153793	0.013909
ZMO1033	0.436193	0.00153488
ZMO1034	0.640494	0.000239058
ZMO1036	0.0872269	0.198051
ZMO1039	0.413061	0.0210101
ZMO1041	-0.136466	0.406645
ZMO1042	-0.26328	0.000487183
ZMO1043	0.127466	0.588028
ZMO1044	-0.473846	0.00634074
ZMO1045	1.02663	0.295339
ZMO1047	-0.35853	0.00170887
ZMO1048	-0.0950466	0.629792
ZMO1049	-0.159032	0.249655
ZMO1050	-0.147387	0.000892287
ZMO1052	-0.0117314	0.863753
ZMO1054	-0.210421	0.000704099
ZMO1055	-0.340408	0.00811257
ZMO1056	0.0218848	0.49598
ZMO1057	-0.0982387	0.0781372
ZMO1059	0.415032	0.0551254
ZMO1060	0.710418	0.00129482
ZMO1061	-0.404033	0.0311997
ZMO1063	0.179391	0.04108
ZMO1064	0.221689	0.00476411
ZMO1065	-0.418112	0.19233
ZMO1067	-0.0408301	0.761705
ZMO1068	0.0641388	0.49337
ZMO1069	0.426741	0.238153
ZMO1070	0.0357248	0.448666
ZMO1071	-0.248968	0.034787
ZMO1072	0.115393	0.582134
ZMO1075	0.181299	0.0697726
ZMO1076	0.0324931	0.637712
ZMO1077	0.0702887	0.471319
ZMO1078	0.00789416	0.952689
ZMO1079	-0.0558417	0.408991
ZMO1080	-0.223954	0.00459387
ZMO1081	-0.2009	0.156191
ZMO1083	-0.247053	0.80269
ZMO1084	-0.429566	0.00515751
ZMO1085	-0.317311	0.0364124
ZMO1086	-0.00754468	0.925703
ZMO1087	-0.0809502	0.360653
ZMO1088	-0.857139	0.00211309
ZMO1089	-0.0933572	0.00878461
ZMO1090	-0.0995225	0.355582
ZMO1091	-0.0812394	0.352413
ZMO1092	0.0659497	0.378208
ZMO1093	0.0148315	0.899084
ZMO1094	-0.0992233	0.882412
ZMO1095	0.241553	0.148744
ZMO1096	-0.081127	0.205129
ZMO1097	0.10009	0.333088
ZMO1098	-0.0787029	0.314838
ZMO1099	-0.11445	0.0267195
ZMO1100	0.51649	0.0184449
ZMO1101	0.308716	0.012162
ZMO1102	-0.173677	0.339505
ZMO1105	-0.398065	0.00697719
ZMO1107	0.393734	0.0335904
ZMO1109	-0.0609961	0.21827
ZMO1111	0.94004	0.058184
ZMO1112	0.134276	0.358421
ZMO1113	0.552334	0.00454641
ZMO1114	0.248154	0.499398
ZMO1115	0.219718	0.787716
ZMO1116	-0.462761	0.00128843
ZMO1117	-0.442153	0.00134552
ZMO1118	0.186712	0.474244
ZMO1121	0.0268331	0.783015
ZMO1122	-0.0159067	0.912309
ZMO1124	0.114368	0.024361
ZMO1125	-0.0538667	0.37826
ZMO1126	-0.271337	0.157046
ZMO1127	-0.103755	0.327288
ZMO1128	0.324724	0.0666132
ZMO1129	0.150673	0.525987
ZMO1130	0.218969	0.0520177
ZMO1131	-0.213329	0.167282
ZMO1132	0.0793467	0.259912
ZMO1133	0.0820383	0.283825
ZMO1134	-0.248527	0.646767
ZMO1135	0.107306	0.0648968
ZMO1136	-1.19853	2.09994e-05
ZMO1137	0.115895	0.00189464
ZMO1138	-0.245407	0.00467674
ZMO1139	0.662728	5.30861e-05
ZMO1140	0.525678	0.028579
ZMO1141	0.374281	0.00445577
ZMO1142	-0.1213	0.0161679
ZMO1143	-0.286218	0.121011
ZMO1145	0.44065	0.198729
ZMO1146	0.0108247	0.884514
ZMO1147	0.129036	0.14728
ZMO1148	-0.353747	0.000384902
ZMO1149	-0.255827	0.0173874
ZMO1150	0.0764403	0.230426
ZMO1151	-0.0846896	0.754219
ZMO1152	0.0361253	0.54676
ZMO1153	0.127552	0.0208376
ZMO1154	0.0204177	0.707791
ZMO1155	0.0652874	0.177878
ZMO1156	0.120907	0.203132
ZMO1158	0.000783707	0.990392
ZMO1159	0.115558	0.695433
ZMO1160	-0.150296	0.078415
ZMO1162	-0.49913	0.00106474
ZMO1163	0.327395	0.00501192
ZMO1164	-0.243799	0.106933
ZMO1165	-0.197108	0.588928
ZMO1166	-0.223517	0.0465858
ZMO1167	-0.677689	0.000693382
ZMO1169	-0.165036	0.157646
ZMO1170	0.0953909	0.468679
ZMO1171	0.0958667	0.119126
ZMO1172	-0.281804	0.0642622
ZMO1173	-0.566955	0.000121731
ZMO1174	-0.745987	0.000202871
ZMO1176	-0.449507	0.0893657
ZMO1177	0.0464659	0.389045
ZMO1178	0.198318	0.263116
ZMO1179	-0.0272295	0.565251
ZMO1180	0.032866	0.345625
ZMO1181	0.186509	0.179206
ZMO1182	-0.0328395	0.422393
ZMO1183	-0.236185	0.00355551
ZMO1184	-0.357419	0.000393444
ZMO1185	0.00690622	0.782899
ZMO1186	-0.676008	0.00280396
ZMO1187	-0.329422	0.0170732
ZMO1188	0.0686532	0.225863
ZMO1189	-0.124201	0.107053
ZMO1190	-0.188126	0.0190378
ZMO1191	0.282545	0.0616006
ZMO1192	-0.188108	0.0200334
ZMO1193	-0.016876	0.544782
ZMO1194	-0.173396	0.00278161
ZMO1195	0.099012	0.314099
ZMO1196	0.0500739	0.923715
ZMO1197	-0.0379082	0.688545
ZMO1198	-0.15188	0.200595
ZMO1200	0.0472671	0.540885
ZMO1201	0.0782399	0.280371
ZMO1202	0.0361897	0.571525
ZMO1203	0.00714744	0.928571
ZMO1205	-0.534121	0.0209382
ZMO1206	-0.288214	0.13634
ZMO1207	0.892999	0.00262692
ZMO1209	0.315048	0.0196564
ZMO1211	0.141955	0.121725
ZMO1212	0.240193	0.0451223
ZMO1213	-0.472987	0.804955
ZMO1214	-0.160617	0.0437349
ZMO1215	0.134596	0.177009
ZMO1216	-0.117525	0.476087
ZMO1218	-0.429629	0.377957
ZMO1219	0.59397	0.0283042
ZMO1220	0.29932	0.297163
ZMO1221	-0.108983	0.316455
ZMO1222	0.0593434	0.265915
ZMO1223	-0.00368839	0.969395
ZMO1225	0.217743	0.00834681
ZMO1226	0.0738132	0.555751
ZMO1227	0.025166	0.685958
ZMO1228	-0.115288	0.122663
ZMO1229	-0.391667	0.00742561
ZMO1231	-0.182114	0.238653
ZMO1232	-0.0114215	0.919567
ZMO1233	-0.0994568	0.324705
ZMO1234	-0.12482	0.0939621
ZMO1235	0.208894	0.00389461
ZMO1236	2.04661	1.7553e-05
ZMO1237	-0.223064	0.114683
ZMO1240	0.427816	0.0626924
ZMO1242	0.244875	4.00788e-05
ZMO1243	0.0840735	0.381564
ZMO1246	0.355824	0.436388
ZMO1248	0.131081	0.572232
ZMO1249	-0.434504	0.569436
ZMO1251	-0.272241	0.0358944
ZMO1252	-0.246829	0.299536
ZMO1253	-0.822778	0.28821
ZMO1254	-0.437692	0.0136021
ZMO1255	-0.0951547	0.725832
ZMO1256	-0.222003	0.119226
ZMO1258	0.215923	0.637887
ZMO1260	-1.69397	0.365057
ZMO1261	-0.470562	0.11798
ZMO1263	-1.05646	0.0274812
ZMO1264	-0.268565	1.4111e-05
ZMO1265	-0.8403	0.00752747
ZMO1267	0.0106539	0.874224
ZMO1268	-0.388041	0.00121485
ZMO1270	0.296529	0.00825381
ZMO1271	-0.0509377	0.331211
ZMO1272	-0.761645	3.77997e-05
ZMO1273	-0.167643	0.210936
ZMO1275	0.0461743	0.18153
ZMO1276	-0.572358	0.0183853
ZMO1277	0.129985	0.0964009
ZMO1278	-0.0490039	0.700309
ZMO1279	-0.141557	0.341265
ZMO1283	-0.21743	0.000289869
ZMO1284	0.438057	0.0106029
ZMO1285	0.181406	0.0575931
ZMO1286	0.283946	0.0256772
ZMO1287	-0.303049	0.0169773
ZMO1291	-0.628342	0.001578
ZMO1294	-0.20177	0.0171366
ZMO1295	-0.334209	0.0686396
ZMO1296	-0.58231	0.0931341
ZMO1298	-1.93626	0.343446
ZMO1299	-0.0280093	0.834498
ZMO1300	-0.116328	0.0675899
ZMO1301	0.0229197	0.820962
ZMO1302	-0.102444	0.488991
ZMO1303	0.204984	0.0748024
ZMO1304	-0.279409	0.238464
ZMO1305	0.416785	0.0659044
ZMO1306	-0.203125	0.00112535
ZMO1307	0.223201	0.0114363
ZMO1308	-0.24419	0.00510956
ZMO1309	0.0883945	0.222971
ZMO1311	-0.5806	0.0021765
ZMO1312	-0.29183	0.00164324
ZMO1313	-0.0513037	0.16906
ZMO1314	-0.318392	0.000248828
ZMO1315	0.117178	0.177061
ZMO1316	-0.107096	0.578667
ZMO1317	-0.265603	0.00526201
ZMO1318	0.0437235	0.387184
ZMO1319	-0.0612606	0.308241
ZMO1320	-0.155451	0.0190148
ZMO1321	-0.0891137	0.564578
ZMO1322	-0.0367674	0.604992
ZMO1323	-0.049478	0.129397
ZMO1324	-0.322979	0.12561
ZMO1325	0.127384	0.225164
ZMO1326	-0.104618	0.392331
ZMO1327	0.0591245	0.589519
ZMO1328	0.0219472	0.699831
ZMO1329	0.285377	0.00586552
ZMO1331	-0.0310596	0.697017
ZMO1334	1.73447	1.0017e-05
ZMO1335	1.25925	0.000111703
ZMO1336	-0.0318049	0.521962
ZMO1337	0.367691	0.351038
ZMO1341	0.20004	0.111057
ZMO1344	1.2557	4.792e-06
ZMO1345	0.141671	0.000214769
ZMO1346	-1.06679	0.129323
ZMO1347	0.197725	0.156355
ZMO1348	0.0891059	0.0874214
ZMO1350	0.398817	0.000258485
ZMO1351	-0.0174647	0.788906
ZMO1352	-0.581941	0.478199
ZMO1353	-0.0396649	0.179717
ZMO1354	0.104476	0.410437
ZMO1355	-0.24702	0.0248159
ZMO1356	-0.462943	0.00111109
ZMO1358	0.0970231	0.309499
ZMO1360	0.175377	0.0328149
ZMO1364	-0.113594	0.0014852
ZMO1365	0.307648	0.0136599
ZMO1366	0.134281	0.216318
ZMO1369	-0.177179	0.00124412
ZMO1370	0.0392623	0.594752
ZMO1372	0.141863	0.878206
ZMO1373	2.01804	0.000991518
ZMO1374	0.339145	0.00305747
ZMO1375	0.288999	0.00230858
ZMO1377	-1.4857	0.501073
ZMO1381	1.28429	0.594507
ZMO1384	-0.0144119	0.824995
ZMO1385	0.224991	0.01395
ZMO1386	0.152697	0.307926
ZMO1387	-0.31115	0.0116767
ZMO1388	-0.369996	0.00112825
ZMO1389	-0.121758	0.205468
ZMO1390	-0.429028	0.00221777
ZMO1391	0.118442	0.308974
ZMO1392	0.453731	0.0041438
ZMO1393	-0.103544	0.114686
ZMO1394	-0.272065	0.0335962
ZMO1395	0.124012	0.739768
ZMO1396	-0.355311	0.00700539
ZMO1399	0.594814	0.00102172
ZMO1400	0.175865	0.014386
ZMO1401	-0.033933	0.780694
ZMO1402	0.0463663	0.82448
ZMO1403	0.978599	0.0246568
ZMO1404	0.223382	0.0129811
ZMO1405	0.0848877	0.0430116
ZMO1406	0.318818	0.00796248
ZMO1407	0.105692	0.0348763
ZMO1408	-0.290603	0.000483191
ZMO1409	0.11831	0.0108467
ZMO1410	0.674893	9.01595e-06
ZMO1411	-0.160338	0.0093665
ZMO1412	0.309685	0.173848
ZMO1413	0.0593334	0.664885
ZMO1414	0.0571037	0.568006
ZMO1415	-0.00453013	0.977016
ZMO1417	-0.139764	0.0349233
ZMO1419	0.0796004	0.243658
ZMO1420	0.0542602	0.465552
ZMO1421	0.016945	0.877422
ZMO1422	-0.537015	0.000102801
ZMO1423	-0.489209	0.00368984
ZMO1424	0.178462	0.00931898
ZMO1425	-0.161251	0.079456
ZMO1426	0.224075	0.678485
ZMO1428	-0.194905	0.032117
ZMO1429	0.0419339	0.42217
ZMO1430	0.058885	0.130456
ZMO1432	0.162602	0.0446711
ZMO1433	-0.139017	0.0366038
ZMO1434	-0.00538469	0.96278
ZMO1435	0.0401719	0.39599
ZMO1436	-0.273527	0.00177622
ZMO1437	0.402435	0.390149
ZMO1438	-0.186223	0.0959674
ZMO1439	-0.579992	0.0003387
ZMO1440	0.886596	0.583739
ZMO1441	0.25609	0.0333205
ZMO1442	0.0978648	0.0316272
ZMO1443	-0.397084	0.528857
ZMO1444	-0.125998	0.00373992
ZMO1446	-0.0343689	0.73077
ZMO1447	-0.299452	0.220232
ZMO1448	0.100795	0.545844
ZMO1449	0.209402	0.151339
ZMO1450	-0.356983	0.0107759
ZMO1451	-0.152178	0.0345141
ZMO1455	0.0839115	0.370128
ZMO1456	-0.608214	0.00147493
ZMO1457	4.1132	1.77941e-05
ZMO1458	0.386527	0.602865
ZMO1460	-0.160412	0.0358683
ZMO1461	-0.0581987	0.755954
ZMO1462	-0.121592	0.350973
ZMO1463	-0.403097	0.210503
ZMO1464	-0.319337	0.697684
ZMO1465	-0.0819857	0.265716
ZMO1466	1.22694	0.00169332
ZMO1467	-0.192041	0.212144
ZMO1468	-0.0567859	0.413167
ZMO1470	-0.957472	0.0275782
ZMO1471	-0.0790666	0.364401
ZMO1473	-0.0191732	0.927595
ZMO1475	-1.10105	0.00160701
ZMO1476	-0.438426	0.0300092
ZMO1477	-0.217146	0.0319626
ZMO1478	0.603636	0.000145135
ZMO1479	0.0829487	0.0122396
ZMO1480	0.13823	0.00427951
ZMO1481	-0.0218696	0.0112678
ZMO1484	-0.0398675	0.158145
ZMO1485	0.298772	0.0102879
ZMO1487	-1.19263	0.135969
ZMO1488	0.210857	0.00400568
ZMO1489	0.066142	0.103628
ZMO1490	0.679213	0.00163114
ZMO1491	-0.00768141	0.964466
ZMO1493	0.0115035	0.925678
ZMO1494	0.0324379	0.528098
ZMO1495	-0.157322	0.308769
ZMO1496	0.142892	0.00717772
ZMO1497	-0.631621	0.00206615
ZMO1498	0.164862	0.0324195
ZMO1499	0.165719	0.103028
ZMO1500	0.03007	0.658127
ZMO1501	0.209846	0.0179704
ZMO1502	0.0539494	0.163657
ZMO1503	-0.174099	0.677574
ZMO1504	0.543642	0.0123345
ZMO1506	0.17306	0.0368928
ZMO1507	1.40069	0.000417187
ZMO1508	0.0695509	0.284848
ZMO1509	0.0158763	0.796278
ZMO1510	-0.287901	9.38111e-07
ZMO1511	-0.161101	0.0399266
ZMO1512	-0.00535155	0.968984
ZMO1513	0.00990431	0.850633
ZMO1514	0.199155	0.199962
ZMO1515	-0.262038	0.00200468
ZMO1516	-0.0774565	0.409628
ZMO1518	0.118892	0.1449
ZMO1519	-0.0652598	0.154493
ZMO1520	0.295911	0.0897087
ZMO1521	-0.30716	0.163382
ZMO1522	-2.27062	0.000121745
ZMO1524	-0.352471	0.00564262
ZMO1525	-0.353916	0.0487097
ZMO1527	-0.348328	0.0071334
ZMO1528	-0.245896	0.0030423
ZMO1529	-0.184791	0.0523009
ZMO1530	-0.273327	0.0517622
ZMO1531	0.180709	0.399649
ZMO1532	-0.00910304	0.907963
ZMO1536	-0.273949	0.00800104
ZMO1538	-0.274237	0.00557354
ZMO1540	0.00774982	0.930721
ZMO1541	0.0999404	0.189814
ZMO1542	0.344395	0.302898
ZMO1543	0.217203	0.0105249
ZMO1544	0.298716	0.00696765
ZMO1545	-0.348443	0.0100918
ZMO1547	-0.0685881	0.416115
ZMO1548	0.0476593	0.205868
ZMO1549	0.0781808	0.47063
ZMO1550	-0.0747515	0.192475
ZMO1551	0.208673	0.0101114
ZMO1552	-0.0884261	0.013661
ZMO1553	0.0329323	0.583612
ZMO1554	-0.0290583	0.308941
ZMO1556	0.0679975	0.00900097
ZMO1557	0.0301801	0.676311
ZMO1561	-0.121412	0.194132
ZMO1562	0.132046	0.238962
ZMO1563	-0.67134	0.00635886
ZMO1567	-0.0875872	0.268723
ZMO1568	-0.872987	0.00201255
ZMO1569	0.118271	0.0407545
ZMO1570	0.260517	0.0554577
ZMO1571	-0.355955	0.0120372
ZMO1572	-0.0323986	0.912737
ZMO1573	-0.0367581	0.579487
ZMO1574	-0.22277	0.133897
ZMO1576	0.635188	0.00250508
ZMO1578	0.310088	0.0697066
ZMO1579	0.481857	0.00882978
ZMO1581	0.936677	0.0025946
ZMO1582	-0.26678	0.471487
ZMO1583	0.0687105	0.474024
ZMO1584	-0.427373	0.0228027
ZMO1586	0.89162	0.00272008
ZMO1587	1.23951	0.108657
ZMO1588	-0.0242034	0.659523
ZMO1589	0.0428353	0.756634
ZMO1590	-0.114957	0.182641
ZMO1591	0.147362	0.141787
ZMO1592	0.0660482	0.219675
ZMO1593	-0.778475	5.12386e-05
ZMO1596	0.368248	0.132584
ZMO1598	0.163091	0.124913
ZMO1599	0.040122	0.554344
ZMO1600	0.244365	0.0508616
ZMO1601	0.0763803	0.509669
ZMO1602	0.218414	0.0733682
ZMO1603	0.128763	0.115697
ZMO1604	-0.124969	0.0784717
ZMO1605	0.0135458	0.694515
ZMO1606	0.0809698	0.262102
ZMO1607	0.660915	0.00404074
ZMO1608	0.334712	0.00726009
ZMO1609	0.602215	0.000459315
ZMO1610	0.0375476	0.492861
ZMO1611	0.319694	0.101608
ZMO1612	1.18263	3.90271e-05
ZMO1614	-1.65901	0.45433
ZMO1615	0.268285	0.0816016
ZMO1617	-0.21754	0.00140177
ZMO1618	-0.0390624	0.688841
ZMO1619	0.348194	0.0471346
ZMO1622	-0.217341	0.0287214
ZMO1623	0.106875	0.350125
ZMO1624	-0.13734	0.138112
ZMO1625	0.208657	0.120587
ZMO1626	0.0990579	0.232991
ZMO1627	-0.0550846	0.562535
ZMO1628	-0.727568	0.122121
ZMO1631	-0.928061	0.34715
ZMO1632	-0.0643901	0.0783769
ZMO1633	-0.5779	0.000728848
ZMO1634	-0.0947369	0.181
ZMO1636	-0.117209	0.300374
ZMO1638	-0.00477057	0.964497
ZMO1639	0.0362568	0.801207
ZMO1640	0.126807	0.0095215
ZMO1641	0.214319	0.378329
ZMO1642	-0.327732	6.10055e-07
ZMO1643	0.00968777	0.845784
ZMO1644	-0.00710966	0.939364
ZMO1646	-0.0942383	0.116656
ZMO1647	-0.037083	0.638374
ZMO1648	-0.208222	0.132529
ZMO1649	0.896683	0.000440091
ZMO1650	-0.147424	0.0865342
ZMO1651	-0.0737336	0.075376
ZMO1652	-0.047809	0.316927
ZMO1653	0.155333	0.146797
ZMO1654	0.533637	0.0199553
ZMO1655	0.188294	0.17081
ZMO1656	0.02326	0.779359
ZMO1657	0.149358	0.0497955
ZMO1658	-0.322562	0.0335287
ZMO1659	-0.105638	0.0108603
ZMO1660	0.216651	0.0829795
ZMO1661	0.223343	0.0118992
ZMO1662	0.102302	0.390239
ZMO1663	0.0563648	0.332993
ZMO1664	-0.0120088	0.919968
ZMO1665	-0.051479	0.835283
ZMO1667	-0.108337	0.208845
ZMO1668	0.254031	0.0109271
ZMO1669	0.40874	0.000175889
ZMO1670	0.0251758	0.59399
ZMO1671	0.459849	0.144915
ZMO1672	0.289141	0.0438608
ZMO1673	0.85771	0.000192588
ZMO1675	0.143008	0.0617248
ZMO1676	-0.147464	0.322128
ZMO1677	-0.176523	0.0372321
ZMO1678	0.124949	0.0475494
ZMO1679	0.0088158	0.87401
ZMO1680	-0.360884	0.21872
ZMO1681	1.85234	0.000131394
ZMO1682	1.57572	1.3296e-05
ZMO1683	-0.132142	0.10606
ZMO1684	0.643405	8.01029e-06
ZMO1685	0.646206	3.32697e-05
ZMO1686	-0.0192185	0.537186
ZMO1687	0.113154	0.134463
ZMO1688	0.0658493	0.402909
ZMO1689	0.0700443	0.184972
ZMO1690	-0.0298057	0.480648
ZMO1691	-0.142355	0.717677
ZMO1692	0.339637	0.0823958
ZMO1693	0.143641	0.209334
ZMO1694	-0.589315	0.0027246
ZMO1695	0.0587207	0.890976
ZMO1696	0.142279	0.358735
ZMO1697	-0.298217	0.0136303
ZMO1698	0.0358587	0.116981
ZMO1699	-0.0879781	0.430169
ZMO1700	-0.441998	0.0120542
ZMO1701	0.390221	0.00187009
ZMO1702	-0.226145	0.0230403
ZMO1703	0.0530499	0.0892611
ZMO1704	-0.222587	0.0419993
ZMO1705	0.168531	0.0572218
ZMO1707	-0.0457846	0.404251
ZMO1708	0.250897	0.336967
ZMO1709	-0.097716	0.607298
ZMO1710	-0.133088	0.122384
ZMO1711	-0.290602	0.0777059
ZMO1712	0.0636774	0.115386
ZMO1713	-0.141693	0.0871178
ZMO1715	-0.305336	0.00163375
ZMO1716	-0.202465	0.0265083
ZMO1717	-0.238261	0.0147977
ZMO1718	-0.0464593	0.55981
ZMO1719	0.371569	0.0020131
ZMO1720	-0.0911675	0.109557
ZMO1721	0.125824	0.0265563
ZMO1722	0.058866	0.0914693
ZMO1723	-0.280064	0.0109723
ZMO1724	0.0201318	0.620834
ZMO1725	0.0447619	0.673458
ZMO1727	0.191703	0.00584638
ZMO1728	0.103439	0.479372
ZMO1729	-0.0328792	0.937156
ZMO1730	-0.152365	0.205348
ZMO1732	0.0275209	0.840331
ZMO1733	0.343123	0.00424773
ZMO1734	0.10808	0.351832
ZMO1735	-0.0754136	0.442409
ZMO1738	0.0864208	0.208631
ZMO1739	-0.218147	0.0992391
ZMO1740	0.0190698	0.772271
ZMO1741	-0.160199	0.000260191
ZMO1743	-0.424045	0.0062573
ZMO1745	0.0239862	0.614819
ZMO1746	0.204465	0.0642567
ZMO1747	0.0189439	0.753412
ZMO1748	-0.0969279	0.543656
ZMO1749	-0.124218	0.151166
ZMO1750	0.245144	0.21953
ZMO1753	-0.198083	0.330415
ZMO1754	0.820913	0.000133779
ZMO1755	-0.0423721	0.349645
ZMO1756	0.00884586	0.855449
ZMO1757	0.3731	0.0487136
ZMO1758	0.00535858	0.93942
ZMO1759	-0.0260319	0.930276
ZMO1760	-0.144024	0.00422309
ZMO1761	-0.048744	0.403305
ZMO1763	0.0598553	0.204101
ZMO1764	-0.421718	0.00204115
ZMO1766	-0.234981	0.0104779
ZMO1767	0.522519	0.000127362
ZMO1768	-0.0405869	0.114731
ZMO1769	0.208896	0.452718
ZMO1770	-0.00515298	0.831646
ZMO1771	0.0940291	0.299282
ZMO1772	0.439858	0.00655566
ZMO1773	0.708774	0.00225208
ZMO1776	0.439681	0.0030731
ZMO1777	-0.547087	0.0138831
ZMO1778	0.0725402	0.822554
ZMO1779	0.343046	0.00548564
ZMO1780	0.463235	0.000242489
ZMO1781	-0.239376	0.117757
ZMO1784	-0.732817	0.0117392
ZMO1786	-0.117538	0.489516
ZMO1787	-0.595537	0.0029513
ZMO1788	0.0862553	0.424185
ZMO1790	-0.236132	0.00134691
ZMO1792	0.987715	0.00122149
ZMO1793	-0.20749	0.657068
ZMO1794	0.6038	0.00763007
ZMO1796	0.0317599	0.648147
ZMO1797	0.0830828	0.175183
ZMO1798	0.177212	0.0415452
ZMO1800	0.259023	0.00892075
ZMO1801	-0.0976503	0.783029
ZMO1804	-0.447927	0.290963
ZMO1805	0.232997	0.0753268
ZMO1806	-0.24901	0.0498148
ZMO1807	0.10725	0.775587
ZMO1808	0.0792878	0.0841489
ZMO1809	-0.0380998	0.881808
ZMO1810	0.28253	0.133693
ZMO1811	-0.00579851	0.949009
ZMO1812	-0.0917423	0.0770304
ZMO1813	-0.0939709	0.5489
ZMO1814	-3.10456	0.14838
ZMO1819	-0.450137	0.684537
ZMO1820	0.197111	0.0152936
ZMO1821	0.23572	0.19745
ZMO1822	0.440412	0.658595
ZMO1825	-0.577389	0.0277716
ZMO1826	-0.107616	0.876434
ZMO1828	0.055361	0.774302
ZMO1836	0.0977176	0.788173
ZMO1838	-0.333316	0.0230682
ZMO1840	0.21757	0.693666
ZMO1841	-0.556059	0.151496
ZMO1842	-0.276311	0.00889004
ZMO1844	0.107132	0.0210816
ZMO1845	0.114768	0.142852
ZMO1848	-0.846454	0.174262
ZMO1849	1.09926	0.0254262
ZMO1851	-0.460542	0.516954
ZMO1853	-0.17827	0.229346
ZMO1854	-0.0967836	0.375914
ZMO1855	-0.301365	0.156849
ZMO1857	0.0943739	0.679176
ZMO1859	-0.514815	0.097448
ZMO1860	-0.0758797	0.889223
ZMO1861	0.0134336	0.872405
ZMO1863	0.648153	0.248601
ZMO1866	-0.00747267	0.872327
ZMO1867	-0.194096	0.0998951
ZMO1868	-0.469938	0.00889139
ZMO1869	-0.0353736	0.453288
ZMO1870	0.0471415	0.429762
ZMO1871	0.201141	0.0680543
ZMO1872	0.300992	0.0383602
ZMO1873	0.151874	0.102155
ZMO1874	0.190933	0.289596
ZMO1875	0.40688	0.00494857
ZMO1876	0.040526	0.733021
ZMO1877	0.332079	0.0247087
ZMO1878	0.104821	0.0248818
ZMO1879	0.0592089	0.467348
ZMO1880	0.0838314	0.480782
ZMO1883	-0.101268	0.515158
ZMO1884	-0.238349	0.00702202
ZMO1885	0.375265	0.00241812
ZMO1887	-0.0267227	0.763965
ZMO1889	-0.195816	0.000267507
ZMO1890	0.0120139	0.870748
ZMO1891	0.0704489	0.433021
ZMO1892	0.131989	0.294061
ZMO1895	-0.00630473	0.824246
ZMO1896	-0.296848	0.00253935
ZMO1897	-0.219081	0.0235752
ZMO1898	-0.148256	0.0585153
ZMO1899	0.182119	0.143158
ZMO1900	0.284841	0.00241687
ZMO1901	0.160124	0.0159191
ZMO1902	-0.150189	0.411231
ZMO1903	-0.0114667	0.880218
ZMO1904	0.147335	0.10723
ZMO1905	0.0124213	0.430502
ZMO1906	0.425849	0.159956
ZMO1907	-0.114025	0.0131288
ZMO1908	0.0385149	0.696509
ZMO1909	-0.0984779	0.0577165
ZMO1910	0.0829205	0.686873
ZMO1911	0.063827	0.684463
ZMO1912	-0.0458388	0.276486
ZMO1913	0.284583	0.00356217
ZMO1914	-0.176412	0.213194
ZMO1915	-0.310634	0.0376503
ZMO1916	-0.053112	0.549297
ZMO1917	-0.0706256	0.756059
ZMO1918	0.207383	0.0352212
ZMO1919	0.371336	0.0701274
ZMO1920	0.833236	0.0130883
ZMO1921	0.126236	0.156145
ZMO1922	-0.382967	0.0035937
ZMO1923	-0.277404	0.0523333
ZMO1924	0.0531309	0.243005
ZMO1925	-0.045472	0.0555579
ZMO1927	-0.00719554	0.882851
ZMO1928	0.304815	0.206581
ZMO1929	0.191356	0.0337029
ZMO1931	-0.700682	0.495938
ZMO1932	-0.0572503	0.484087
ZMO1933	-0.123759	0.0261245
ZMO1934	0.053248	0.297803
ZMO1936	-1.15365	0.0234393
ZMO1943	-0.094596	0.310935
ZMO1944	0.171744	0.166391
ZMO1945	0.62198	0.0241789
ZMO1946	0.73239	0.615151
ZMO1947	0.194382	0.582138
ZMO1948	0.219995	0.350806
ZMO1949	0.341954	0.0567113
ZMO1950	0.271858	0.0853452
ZMO1951	0.161532	0.648611
ZMO1952	0.432948	0.0117757
ZMO1954	-0.00509862	0.936721
ZMO1955	0.428909	1.5018e-05
ZMO1956	-0.0524476	0.215646
ZMO1957	-0.301596	7.55718e-05
ZMO1958	-0.0438436	0.649654
ZMO1959	-0.513257	7.44426e-05
ZMO1960	-0.306463	0.0688243
ZMO1961	-0.102197	0.580356
ZMO1962	-0.180228	0.0162581
ZMO1963	0.650227	3.12338e-06
ZMO1964	0.118415	0.131517
ZMO1965	0.317539	0.133574
ZMO1966	-0.0739551	0.182324
ZMO1967	-0.277979	0.00984971
ZMO1969	0.267688	0.0493484
ZMO1970	0.100303	0.213565
ZMO1974	-0.237181	0.173617
ZMO1975	0.0203217	0.641681
ZMO1976	-0.83991	0.000400689
ZMO1978	-0.190222	0.00103163
ZMO1979	-0.495364	0.000320172
ZMO1980	-0.125106	0.102214
ZMO1981	-0.200963	0.00768956
ZMO1983	0.675084	0.709626
ZMO1984	0.408446	0.0101526
ZMO1986	0.24671	0.0130772
ZMO1988	-0.162896	0.000307117
ZMO1989	0.328383	0.0502031
ZMO1992	0.140198	0.155732
ZMO1993	0.412676	3.15258e-05
ZMO1996	-0.0720688	0.260891
ZMO1997	0.132956	0.340315
ZMO1998	-0.0285486	0.266793
ZMO2001	-1.68925	0.00043693
ZMO2002	-0.0927887	0.527515
ZMO2003	0.225389	0.245632
ZMO2004	0.122276	0.335559
ZMO2005	0.355141	0.0146245
ZMO2006	-0.463665	2.75533e-05
ZMO2007	-0.367169	0.0325147
ZMO2008	0.677102	0.0397527
ZMO2012	0.375554	0.0439937
ZMO2014	0.0731794	0.204621
ZMO2015	0.015802	0.7363
ZMO2017	-0.0501732	0.530476
ZMO2021	0.139776	0.773098
ZMO2023	-0.331424	0.00921204
ZMO2025	-0.360928	0.0704731
ZMO2026	-0.180668	0.011085
ZMO2029	1.99857	0.273511
ZMO2031	-0.0822892	0.928854
ZMO2032	0.906908	0.249905
ZMO2033	0.394865	0.32698
ZMO2038	-0.220326	0.225412
ZZM4_0102	0.025947	0.702131
ZZM4_0113	0.146187	0.127341
ZZM4_0140	0.103645	0.11841

## Sheet: PK16073 +FA vs -FA
PK16073 (ΔZMO1631-1628)
Gene	log2fc(+FA/-FA)	pval
ZMO0399	-4.83428	0.00934529
ZMO0383	-4.51082	0.0822774
ZMO1983	-3.36851	0.0194865
ZMO1582	-2.92506	0.0650804
ZMO1249	-2.5254	0.00286439
ZMO1819	-2.28722	0.0082497
ZMO1381	-2.18966	0.449958
ZMO2001	-2.18049	0.0085843
ZMO1807	-2.11711	0.115405
ZMO0253	-2.01202	0.0249225
ZMO0822	-1.94527	0.011953
ZMO0378	-1.89519	0.0161648
ZMO1372	-1.8946	0.0413795
ZMO0562	-1.84403	0.0442287
ZMO1863	-1.8209	0.0137699
ZMO0978	-1.71062	0.0348693
ZMO0390	-1.69216	0.0528508
ZMO2008	-1.62688	0.133347
ZMO0398	-1.59065	0.0348407
ZMO0069	-1.543	0.0488659
ZMO0044	-1.50855	0.00251572
ZMO1377	-1.50087	0.0268423
ZMO1470	-1.4888	0.0014802
ZMO1346	-1.48745	0.0475194
ZMO1522	-1.45551	0.00652202
ZMO0448	-1.44179	0.078471
ZMO0255	-1.43251	0.0346655
ZMO0646	-1.4194	0.136344
ZMO1246	-1.39973	0.0847986
ZMO0849	-1.37872	0.0129937
ZMO1298	-1.34738	0.0805151
ZMO0902	-1.342	0.0772992
ZMO1198	-1.32127	5.77e-05
ZMO0815	-1.28997	0.00339743
ZMO0001	-1.28846	0.119546
ZMO0680	-1.27428	0.0462806
ZMO0895	-1.27355	0.116833
ZMO2029	-1.2248	0.23001
ZMO0560	-1.21847	0.000155852
ZMO1464	-1.21318	0.0168826
ZMO0795	-1.20642	0.0810567
ZMO2038	-1.19999	0.00986466
ZMO0631	-1.17964	0.000148149
ZMO0145	-1.17331	3.86e-06
ZMO0136	-1.14225	0.370575
ZMO0262	-1.139	0.144354
ZMO0389	-1.1303	0.422813
ZMO0607	-1.11687	0.000174578
ZMO1976	-1.10857	0.00125393
ZMO0109	-1.10649	0.00778663
ZMO0025	-1.10343	0.210586
ZMO0641	-1.09733	0.000335841
ZMO0912	-1.04638	3.29e-05
ZMO0134	-1.04516	0.368827
ZMO0925	-1.04106	9.51e-06
ZMO0375	-1.03884	0.0189285
ZMO1218	-1.02879	0.228492
ZMO0293	-1.02547	0.17871
ZMO0110	-1.01048	0.0253953
ZMO0384	-0.984286	0.19276
ZMO0418	-0.971752	0.197606
ZMO0100	-0.965477	0.144993
ZMO0768	-0.962778	0.473374
ZMO1439	-0.931589	0.000330048
ZMO1467	-0.914369	0.00274899
ZMO0634	-0.897896	0.000112581
ZMO1020	-0.890768	0.000898292
ZMO1943	-0.859297	0.642905
ZMO1265	-0.858985	0.00177484
ZMO1174	-0.856232	0.000147142
ZMO0638	-0.854119	0.00169797
ZMO0135	-0.850056	0.108901
ZMO1777	-0.849802	0.00370036
ZMO0657	-0.849687	1.19e-05
ZMO1593	-0.843733	1.42e-05
ZMO1475	-0.825261	0.0205296
ZMO0357	-0.81556	0.139249
ZMO0190	-0.795694	0.0129252
ZMO0866	-0.791037	0.0671596
ZMO0291	-0.775288	0.00650723
ZMO0794	-0.769434	0.000144889
ZMO0789	-0.767019	0.074388
ZMO1784	-0.752971	0.0534639
ZMO1573	-0.749352	0.00276319
ZMO0957	-0.738466	0.0432
ZMO1848	-0.738285	0.435623
ZMO1268	-0.734219	0.00232883
ZMO0401	-0.733451	0.067847
ZMO0975	-0.731895	0.0377904
ZMO1497	-0.730408	0.00900999
ZMO1443	-0.722918	0.46515
ZMO1304	-0.721215	0.00782376
ZMO1167	-0.716541	7.4e-06
ZMO1633	-0.714551	0.014355
ZMO1176	-0.709766	0.311471
ZMO0744	-0.707575	0.503586
ZMO0568	-0.700038	0.0779127
ZMO0130	-0.697539	0.00628378
ZMO0254	-0.693709	0.168235
ZMO0010	-0.693324	0.284968
ZMO1456	-0.692915	0.0026308
ZMO1936	-0.692436	0.00376529
ZMO0624	-0.678563	0.000826054
ZMO0894	-0.677014	0.000169477
ZMO0548	-0.674971	0.005511
ZMO0967	-0.674917	0.422814
ZMO0608	-0.671311	0.000114562
ZMO1088	-0.66664	0.00760238
ZMO1272	-0.658063	0.000110474
ZMO1263	-0.654695	0.311083
ZMO1173	-0.654386	3.45e-05
ZMO0639	-0.644688	0.0876319
ZMO1838	-0.644087	0.0297199
ZMO0131	-0.634066	2.05e-05
ZMO0937	-0.630581	0.000486525
ZMO0301	-0.63019	0.00593391
ZMO1042	-0.607405	0.0235301
ZMO1946	-0.607274	0.61153
ZMO0605	-0.597197	0.000436847
ZMO0394	-0.596975	0.0460071
ZMO0979	-0.596912	0.0685805
ZMO1423	-0.594104	0.000258865
ZMO1273	-0.589165	0.000569044
ZMO0374	-0.588081	0.225098
ZMO0321	-0.584709	0.00938241
ZMO1276	-0.579005	0.0400579
ZMO0228	-0.577465	0.00739262
ZMO1084	-0.564801	0.00422453
ZMO1296	-0.562195	0.0267028
ZMO1291	-0.560698	0.00020333
ZMO1390	-0.55949	0.0028469
ZMO1743	-0.549416	0.000260497
ZMO1723	-0.5476	0.00125233
ZMO1009	-0.54715	0.000286708
ZMO1563	-0.54683	0.14328
ZMO1388	-0.543023	7.65e-05
ZMO0958	-0.539634	0.068092
ZMO0959	-0.537421	0.124166
ZMO0637	-0.534048	9.09e-05
ZMO0969	-0.533224	0.0177304
ZMO1967	-0.53269	0.00626231
ZMO1105	-0.531536	8.05e-05
ZMO0611	-0.530405	0.355644
ZMO1902	-0.529764	0.0212012
ZMO1473	-0.527387	0.025893
ZMO1159	-0.526543	0.122553
ZMO1859	-0.524894	0.127336
ZMO0026	-0.522865	0.00332615
ZMO0345	-0.521522	0.00360873
ZMO2006	-0.521076	0.000762257
ZMO0636	-0.520924	0.000666794
ZMO0650	-0.519156	0.00730228
ZMO0406	-0.518115	0.0045174
ZMO1461	-0.517841	0.105462
ZMO1422	-0.517338	5.02e-05
ZMO1162	-0.515863	0.00383806
ZMO1959	-0.514009	2.81e-05
ZMO1680	-0.513973	0.0414011
ZMO1524	-0.51222	0.0132476
ZMO1055	-0.511931	0.000201981
ZMO1205	-0.507646	0.0674186
ZMO1538	-0.503424	0.00050216
ZMO0982	-0.500518	0.322933
ZMO1117	-0.498376	1.45e-05
ZMO1781	-0.498232	0.0157888
ZMO1138	-0.49304	0.0105096
ZMO1957	-0.492845	0.00108558
ZMO1700	-0.49188	0.0298796
ZMO0070	-0.491655	0.12088
ZMO0223	-0.490147	0.000811845
ZMO1356	-0.489923	0.00335183
ZMO0655	-0.489731	0.00106983
ZMO1868	-0.48972	0.000533516
ZMO0203	-0.484725	0.236563
ZMO1476	-0.484373	0.156676
ZMO2007	-0.483239	0.0107249
ZMO1115	-0.482114	0.187776
ZMO1759	-0.481189	0.281878
ZMO1111	-0.479464	0.352851
ZMO0642	-0.479268	0.000323647
ZMO0087	-0.47055	0.00116947
ZMO1979	-0.466833	0.0056942
ZMO0681	-0.46407	0.173355
ZMO1631	-0.463245	0.341802
ZMO1143	-0.463176	0.0636765
ZMO1184	-0.457291	2.98e-05
ZMO0360	-0.455852	0.0190057
ZMO1961	-0.455655	0.0193859
ZMO1258	-0.451286	0.154783
ZMO1521	-0.449971	0.00965078
ZMO0033	-0.449757	0.0613016
ZMO0603	-0.447367	0.00014979
ZMO1624	-0.443309	0.0334158
ZMO0132	-0.442096	0.144927
ZMO0557	-0.438963	0.000524711
ZMO0673	-0.43786	0.0678644
ZMO0688	-0.437255	0.220049
ZMO1840	-0.436954	0.433243
ZMO1512	-0.433957	0.0081622
ZMO0387	-0.432596	0.404557
ZMO1916	-0.432224	0.128336
ZMO0695	-0.431619	0.00350158
ZMO1584	-0.430042	0.0386201
ZMO1804	-0.429919	0.26425
ZMO1116	-0.429738	0.000284984
ZMO1295	-0.428204	0.00757652
ZMO0970	-0.427378	0.00383267
ZMO0446	-0.426619	0.14605
ZMO0770	-0.424877	0.00971313
ZMO1164	-0.422346	0.0179416
ZMO0287	-0.419082	0.000932056
ZMO1134	-0.418017	0.728291
ZMO1326	-0.416863	0.0120359
ZMO1628	-0.414376	0.234611
ZMO1814	-0.413862	0.828169
ZMO0573	-0.412776	0.243835
ZMO0659	-0.412066	0.0386636
ZMO1312	-0.40972	0.00267765
ZMO0002	-0.408518	0.108421
ZMO0947	-0.404357	0.000268778
ZMO2025	-0.404357	0.0156181
ZMO0400	-0.403039	0.409002
ZMO0972	-0.402931	0.0178302
ZMO0380	-0.401511	0.771252
ZMO1922	-0.39988	0.00323042
ZMO0956	-0.399605	0.154498
ZMO0850	-0.39947	0.0568708
ZMO0864	-0.398632	0.0249174
ZMO0315	-0.398435	0.170648
ZMO1568	-0.397589	0.17651
ZMO1764	-0.39471	0.000611628
ZMO0302	-0.3922	0.141347
ZMO1951	-0.392088	0.208385
ZMO0128	-0.389031	0.0565917
ZMO1049	-0.38772	0.0561177
ZMO1081	-0.387362	0.00947185
ZMO0494	-0.386425	0.0172938
ZMO1004	-0.384178	0.0361322
ZMO1264	-0.384002	0.00223604
ZMO0938	-0.383909	0.00531266
ZMO1044	-0.383294	0.0253985
ZMO0017	-0.382898	0.000323163
ZMO0199	-0.382759	0.0363447
ZMO0551	-0.380792	0.00633201
ZMO0604	-0.380223	0.0025155
ZMO1715	-0.377346	0.00149315
ZMO1083	-0.377058	0.781117
ZMO0303	-0.376257	0.0127744
ZMO0343	-0.376064	0.00484123
ZMO1255	-0.375233	0.212394
ZMO0209	-0.3685	0.0914629
ZMO1477	-0.365357	0.245467
ZMO0656	-0.364527	0.000405749
ZMO0629	-0.363737	0.00340774
ZMO0479	-0.362311	0.00868874
ZMO0013	-0.362255	0.0946817
ZMO1658	-0.360539	0.000355159
ZMO1988	-0.359422	0.00011234
ZMO1683	-0.359326	0.000350137
ZMO1440	-0.359138	0.323701
ZMO1085	-0.358814	0.0173415
ZMO0614	-0.355027	0.298089
ZMO1149	-0.354782	0.0112154
ZMO0350	-0.353077	0.0375236
ZMO0658	-0.352552	0.0748686
ZMO1704	-0.352367	0.0123262
ZMO0496	-0.352233	0.283925
ZMO1047	-0.348092	0.0015065
ZMO0521	-0.346741	0.00320901
ZMO1256	-0.3436	0.0137817
ZMO0099	-0.342686	0.151309
ZMO0500	-0.341573	0.0718621
ZMO1183	-0.33899	0.00529194
ZMO1425	-0.336368	0.0798372
ZMO1729	-0.3361	0.401902
ZMO1462	-0.335208	0.0430024
ZMO2023	-0.331918	0.000936356
ZMO1915	-0.33059	0.0439133
ZMO0868	-0.329299	0.0173964
ZMO0917	-0.328937	0.00145046
ZMO0359	-0.328563	0.0203994
ZMO0609	-0.327536	0.146813
ZMO1194	-0.326622	0.0379363
ZMO1317	-0.325812	0.00272836
ZMO0992	-0.322021	0.0421121
ZMO1408	-0.318265	0.00293468
ZMO0227	-0.31702	0.000421283
ZMO1962	-0.315999	0.00960465
ZMO1841	-0.315244	0.206229
ZMO0863	-0.315002	0.0010991
ZMO0812	-0.314268	0.186658
ZMO1786	-0.311956	0.10503
ZMO0537	-0.311808	0.00260102
ZMO1536	-0.309683	0.000375625
ZMO0465	-0.308739	0.180372
ZMO0647	-0.30862	0.542867
ZMO1702	-0.308045	0.00277671
ZMO1206	-0.307872	0.2409
ZMO1234	-0.307255	0.00086241
ZMO0643	-0.307235	0.013772
ZMO0691	-0.306826	0.00471548
ZMO1287	-0.306643	0.00397485
ZMO1451	-0.305438	0.00120279
ZMO1396	-0.305315	0.0024412
ZMO0619	-0.305132	0.133097
ZMO0711	-0.305109	0.017753
ZMO1068	-0.304895	0.0675706
ZMO0480	-0.303669	0.0324935
ZMO1169	-0.303426	0.0335994
ZMO1355	-0.303361	0.0011773
ZMO0892	-0.302569	0.176747
ZMO0922	-0.301903	0.135308
ZMO1311	-0.301305	0.030218
ZMO1426	-0.300804	0.158198
ZMO1622	-0.300786	0.0117732
ZMO0195	-0.299947	0.0805354
ZMO1336	-0.297231	0.0553742
ZMO1812	-0.297047	0.000576706
ZMO0626	-0.296515	0.0207542
ZMO1387	-0.293872	0.00833433
ZMO0996	-0.293607	0.019106
ZMO0625	-0.293524	0.00316279
ZMO0442	-0.293332	0.00349215
ZMO0581	-0.290957	0.000748964
ZMO0127	-0.290954	0.015067
ZMO0361	-0.290233	0.289965
ZMO1029	-0.290117	0.00158972
ZMO2021	-0.289855	0.358207
ZMO0635	-0.288471	0.00459071
ZMO1465	-0.287063	0.0304096
ZMO1711	-0.286055	0.0340349
ZMO0814	-0.28428	0.00155984
ZMO0718	-0.280601	0.049034
ZMO0617	-0.280127	0.0592604
ZMO1389	-0.27825	0.00109738
ZMO0746	-0.277234	0.0806805
ZMO1896	-0.277212	0.00208793
ZMO1054	-0.276769	0.0229678
ZMO1012	-0.276305	0.0131125
ZMO1071	-0.27614	0.0977213
ZMO0924	-0.274639	0.00148464
ZMO1933	-0.274055	0.000124775
ZMO1545	-0.272676	0.214121
ZMO1978	-0.271355	0.000516121
ZMO0502	-0.270966	0.250737
ZMO1510	-0.268897	0.0751165
ZMO1136	-0.268296	0.00258212
ZMO2026	-0.268145	0.0132634
ZMO1320	-0.268013	0.000519127
ZMO0875	-0.267743	0.00130516
ZMO0856	-0.267602	0.0392041
ZMO1061	-0.267272	0.546414
ZMO1189	-0.265873	0.000177263
ZMO0758	-0.263332	0.149608
ZMO1571	-0.26321	0.129835
ZMO1642	-0.263022	0.00257884
ZMO0275	-0.262353	0.00958366
ZMO0574	-0.261151	0.00165524
ZMO1917	-0.261059	0.224987
ZMO0416	-0.26101	0.0674014
ZMO0230	-0.26009	0.0692519
ZMO1283	-0.258949	0.00046825
ZMO1716	-0.258257	0.029896
ZMO0351	-0.258101	0.0402359
ZMO0211	-0.255695	0.112043
ZMO1493	-0.255339	0.493623
ZMO1883	-0.255262	0.190973
ZMO1186	-0.255162	0.0531598
ZMO1604	-0.255156	0.00783965
ZMO0322	-0.254875	0.00671859
ZMO1165	-0.254414	0.0403582
ZMO0873	-0.25396	0.0148418
ZMO1324	-0.25368	0.362824
ZMO0664	-0.253616	0.0220916
ZMO1825	-0.253494	0.385721
ZMO1187	-0.253195	0.09032
ZMO1960	-0.253128	0.0135052
ZMO0872	-0.252534	0.00215959
ZMO1294	-0.252174	0.00113005
ZMO0492	-0.25103	0.0290296
ZMO1739	-0.250558	0.0879708
ZMO0865	-0.249748	0.00272081
ZMO0601	-0.248814	0.173154
ZMO1022	-0.248807	0.000311048
ZMO0602	-0.248083	0.021053
ZMO1151	-0.245564	0.114722
ZMO0778	-0.245026	0.0157068
ZMO0325	-0.243943	0.0192108
ZMO1574	-0.243146	0.0365221
ZMO1709	-0.242496	0.0508831
ZMO0061	-0.242191	0.00913106
ZMO1855	-0.242119	0.222
ZMO0440	-0.241864	0.793176
ZMO1966	-0.24128	0.00123603
ZMO1080	-0.240938	0.0939907
ZMO1413	-0.240499	0.0600973
ZMO0277	-0.239718	0.233678
ZMO0713	-0.238574	0.00671527
ZMO1914	-0.238546	0.0413196
ZMO0847	-0.237905	0.0399293
ZMO1214	-0.237728	0.00147736
ZMO1889	-0.23762	0.000656414
ZMO0476	-0.237382	0.0897803
ZMO0622	-0.235838	0.412524
ZMO1890	-0.235024	0.0230071
ZMO0699	-0.23436	0.78455
ZMO1981	-0.234097	0.00139861
ZMO1525	-0.230762	0.00633306
ZMO1221	-0.230477	0.0276397
ZMO0565	-0.230431	0.0817999
ZMO1302	-0.22942	0.43694
ZMO0627	-0.228925	0.00422741
ZMO0719	-0.228308	0.0115214
ZMO0692	-0.228098	0.00603699
ZMO0661	-0.227164	0.0051835
ZMO0578	-0.227136	0.0847765
ZMO0412	-0.226391	0.429427
ZMO1869	-0.224682	0.0540198
ZMO0459	-0.22448	0.0441325
ZMO0447	-0.224402	0.0376736
ZMO1617	-0.224334	0.00116822
ZMO0052	-0.224069	0.688509
ZMO0597	-0.223719	0.314845
ZMO0867	-0.223502	0.00259866
ZMO1766	-0.223322	0.000740191
ZMO0800	-0.222867	0.576563
ZMO1316	-0.222442	0.461933
ZMO0354	-0.222425	0.00417761
ZMO1041	-0.222042	0.0631202
ZMO1261	-0.221881	0.290089
ZMO1030	-0.221646	0.16716
ZMO0826	-0.221121	0.00127773
ZMO1001	-0.220924	0.205187
ZMO0716	-0.219738	0.00151944
ZMO1527	-0.219238	0.117929
ZMO0827	-0.219205	0.000220712
ZMO1102	-0.219066	0.35691
ZMO0610	-0.217746	0.374295
ZMO0296	-0.217197	0.0368136
ZMO0222	-0.216064	0.138334
ZMO0901	-0.215843	0.499465
ZMO0499	-0.215814	0.00481539
ZMO0907	-0.213742	0.0369578
ZMO1228	-0.213152	0.00211149
ZMO0570	-0.212392	0.00256028
ZMO1050	-0.21203	0.00584113
ZMO1279	-0.21085	0.0778146
ZMO0852	-0.210441	0.00115086
ZMO1417	-0.209612	0.000142135
ZMO0040	-0.205141	0.123652
ZMO0845	-0.205115	0.000599578
ZMO1647	-0.204603	0.0629914
ZMO0420	-0.204412	0.0059479
ZMO0335	-0.204256	0.006852
ZMO0012	-0.204243	0.370614
ZMO1190	-0.204006	0.0522798
ZMO0743	-0.203427	0.00141689
ZMO0411	-0.203067	0.0679621
ZMO1460	-0.202752	0.122558
ZMO1958	-0.200254	0.294367
ZMO0453	-0.199367	0.000425482
ZMO0326	-0.197754	0.0507489
ZMO1907	-0.197198	0.0187663
ZMO0663	-0.197051	0.402374
ZMO1369	-0.196809	0.00410917
ZMO1231	-0.196783	0.267395
ZMO0803	-0.195842	0.0403676
ZMO0952	-0.195707	0.0478063
ZMO1932	-0.1949	0.0232202
ZMO0088	-0.194568	0.912958
ZMO0456	-0.193204	0.304978
ZMO1252	-0.193052	0.157944
ZMO0904	-0.191964	0.107105
ZMO0531	-0.189925	0.00197497
ZMO1530	-0.188856	0.0987814
ZMO1806	-0.188818	0.228151
ZMO1717	-0.18796	0.114733
ZMO1328	-0.187925	0.10104
ZMO1677	-0.187376	0.0843534
ZMO1912	-0.187297	0.00220631
ZMO0950	-0.187068	0.310409
ZMO1166	-0.186686	0.0128999
ZMO0613	-0.184903	0.614493
ZMO1090	-0.184897	0.0134141
ZMO0376	-0.184393	0.000507377
ZMO1484	-0.183694	0.06118
ZMO1769	-0.183494	0.523167
ZMO0508	-0.183373	0.00699739
ZMO0724	-0.181337	0.016353
ZMO1436	-0.180125	0.0190513
ZMO0792	-0.179717	0.000682622
ZMO0710	-0.179678	0.200853
ZMO1923	-0.179518	0.0373964
ZMO1695	-0.179307	0.690714
ZMO0569	-0.178999	0.21939
ZMO1300	-0.178864	0.00759463
ZMO1851	-0.177789	0.802241
ZMO0556	-0.176202	0.00128333
ZMO1741	-0.175476	0.0180107
ZMO0628	-0.175372	0.00897119
ZMO0074	-0.174854	0.068526
ZMO0836	-0.174561	0.0015827
ZMO1553	-0.174101	0.0108498
ZMO0807	-0.173886	0.000330754
ZMO0899	-0.172215	0.00517764
ZMO0419	-0.17212	0.00410797
ZMO0883	-0.171945	0.00732633
ZMO1529	-0.171145	0.0219364
ZMO0940	-0.17102	0.0136703
ZMO1172	-0.17094	0.274013
ZMO0468	-0.170842	0.00153817
ZMO1078	-0.169601	0.224082
ZMO1331	-0.169143	0.000293722
ZMO0082	-0.16905	0.0441447
ZMO1667	-0.16904	0.0182472
ZMO0612	-0.168417	0.394722
ZMO0813	-0.168327	0.11433
ZMO1148	-0.168082	0.0512056
ZMO1790	-0.167483	0.017162
ZMO0307	-0.166672	0.301011
ZMO1197	-0.166345	0.195746
ZMO0654	-0.164744	0.0125941
ZMO0092	-0.164522	0.367527
ZMO0586	-0.164495	0.0562241
ZMO0137	-0.163829	0.0753507
ZMO0853	-0.16379	0.0854242
ZMO0458	-0.163455	0.114616
ZMO0355	-0.163404	0.0173755
ZMO0029	-0.162971	0.882626
ZMO1650	-0.162837	0.139613
ZMO0414	-0.16278	0.0304427
ZMO1327	-0.162289	0.192939
ZMO1099	-0.161575	0.00774182
ZMO1519	-0.161124	0.0649648
ZMO1003	-0.158796	0.0186512
ZMO1821	-0.155805	0.519482
ZMO0703	-0.15451	0.388138
ZMO1121	-0.154189	0.0680443
ZMO1528	-0.153493	0.0782271
ZMO0766	-0.153101	0.0368428
ZMO1925	-0.152624	0.00272844
ZMO1314	-0.15236	0.081621
ZMO1393	-0.152353	0.274141
ZMO1170	-0.152018	0.253414
ZMO0226	-0.151851	0.056477
ZMO0356	-0.151724	0.069223
ZMO0133	-0.150946	0.0357785
ZMO1499	-0.149911	0.0516777
ZMO1567	-0.148928	0.242332
ZMO1921	-0.148858	0.145343
ZMO1032	-0.148496	0.00110313
ZMO2033	-0.148405	0.782747
ZMO1598	-0.148404	0.482363
ZMO1086	-0.148185	0.0272254
ZMO0014	-0.146975	0.0881263
ZMO0300	-0.146954	0.0827013
ZMO1437	-0.145312	0.847933
ZMO1126	-0.14454	0.371292
ZMO1980	-0.143024	0.0593572
ZMO1897	-0.141318	0.0116495
ZMO0224	-0.141143	0.1611
ZMO1710	-0.14065	0.123916
ZMO0598	-0.139063	0.0966705
ZMO0232	-0.136308	0.00557851
ZMO0890	-0.135746	0.00735579
ZMO1414	-0.135398	0.198344
ZMO1735	-0.135135	0.240048
ZMO0825	-0.134853	0.073396
ZMO1301	-0.134791	0.0668115
ZMO1857	-0.134147	0.404754
ZMO1433	-0.134045	0.240122
ZMO1432	-0.133704	0.0562026
ZMO1444	-0.133659	0.0546445
ZMO0774	-0.133591	0.546331
ZMO0452	-0.131716	0.0280985
ZMO1651	-0.131364	0.0448355
ZMO1067	-0.130807	0.226889
ZMO1386	-0.130197	0.0623228
ZMO0575	-0.130036	0.136336
ZMO1760	-0.129013	0.00104418
ZMO1098	-0.128801	0.146613
ZMO0854	-0.128581	0.252551
ZMO1254	-0.128134	0.557891
ZMO0347	-0.127896	0.417264
ZMO1644	-0.127847	0.151236
ZMO0039	-0.127595	0.197414
ZMO1463	-0.127197	0.549465
ZMO0505	-0.126987	0.332953
ZMO1909	-0.126859	0.00699563
ZMO0672	-0.126358	0.689477
ZMO1627	-0.124505	0.0478138
ZMO0686	-0.124319	0.379603
ZMO0946	-0.12408	0.0246756
ZMO1322	-0.12373	0.253598
ZMO0077	-0.123255	0.232628
ZMO0582	-0.122798	0.0485548
ZMO0823	-0.122569	0.395783
ZMO0336	-0.12243	0.356907
ZMO1707	-0.122394	0.0129943
ZMO1323	-0.122222	0.000580431
ZMO1013	-0.121982	0.0647834
ZMO1131	-0.121849	0.334052
ZMO0756	-0.118308	0.061395
ZMO0518	-0.117677	0.169311
ZMO1420	-0.11752	0.187158
ZMO1005	-0.116832	0.279512
ZMO0911	-0.116541	0.014092
ZMO1895	-0.116229	0.076564
ZMO0576	-0.115594	0.280346
ZMO0882	-0.115586	0.236766
ZMO0828	-0.11552	0.443584
ZMO0421	-0.115153	0.00442791
ZMO0176	-0.115071	0.0116093
ZMO0435	-0.114804	0.304354
ZMO1974	-0.113724	0.366454
ZMO0874	-0.113723	0.0120625
ZMO0348	-0.11352	0.0469336
ZMO0837	-0.112914	0.00798997
ZMO0981	-0.112874	0.458581
ZMO1306	-0.112245	0.391798
ZMO0083	-0.111306	0.0279254
ZMO0249	-0.11101	0.583955
ZMO0349	-0.110465	0.40413
ZMO0364	-0.110432	0.0915664
ZMO1811	-0.110333	0.460214
ZMO1018	-0.109569	0.318057
ZMO0727	-0.109345	0.0517127
ZMO1572	-0.109123	0.778059
ZMO0346	-0.107822	0.622495
ZMO1867	-0.10659	0.231144
ZMO1057	-0.106436	0.280905
ZMO1313	-0.106406	0.00800534
ZMO1089	-0.106318	0.036294
ZMO0564	-0.105096	0.246965
ZMO1087	-0.105047	0.185324
ZMO1589	-0.104862	0.200755
ZMO0877	-0.1044	0.199079
ZMO1142	-0.104306	0.0660618
ZMO0191	-0.103715	0.232844
ZMO0653	-0.103654	0.27437
ZMO0271	-0.103506	0.0284532
ZMO1045	-0.103448	0.925336
ZMO0542	-0.102881	0.00946623
ZMO1694	-0.101958	0.630044
ZMO1471	-0.101648	0.168792
ZMO1636	-0.101364	0.255067
ZMO1428	-0.100893	0.471077
ZMO0971	-0.0992875	0.025075
ZMO0174	-0.0986297	0.0564517
ZMO1699	-0.0983524	0.143621
ZMO0870	-0.0978023	0.0249475
ZMO0632	-0.0977278	0.799361
ZMO1996	-0.0967623	0.0468519
ZMO1182	-0.0957059	0.109461
ZMO0621	-0.09526	0.540282
ZMO2002	-0.0939113	0.53004
ZMO0183	-0.0935899	0.00839421
ZMO0328	-0.0934783	0.13982
ZMO0999	-0.092881	0.171299
ZMO1394	-0.0923705	0.352077
ZMO1125	-0.0922931	0.0809777
ZMO0791	-0.0917255	0.319451
ZMO1730	-0.0915797	0.333525
ZMO0980	-0.0915098	0.0327081
ZMO0506	-0.0901867	0.71082
ZMO0599	-0.08939	0.0715654
ZMO1908	-0.0890223	0.207086
ZMO0503	-0.0885198	0.259743
ZMO1096	-0.0875473	0.0802039
ZMO0314	-0.0869687	0.354828
ZMO0888	-0.0865214	0.164924
ZMO1299	-0.0861679	0.523994
ZMO0323	-0.086116	0.00606193
ZMO0545	-0.0860877	0.0476947
ZMO0698	-0.0858987	0.430213
ZMO0116	-0.0844733	0.426582
ZMO1655	-0.084303	0.29638
ZMO1321	-0.0839142	0.256279
ZMO1353	-0.0838645	0.0752626
ZMO0704	-0.0834304	0.0508614
ZMO1129	-0.0833473	0.625372
ZMO0835	-0.0831011	0.304522
ZMO1618	-0.0829871	0.287144
ZMO0523	-0.0821144	0.0903156
ZMO0900	-0.0816439	0.00868972
ZMO1278	-0.0816015	0.580894
ZMO0709	-0.0815079	0.0118839
ZMO1450	-0.080129	0.685653
ZMO0541	-0.0790848	0.0469803
ZMO1091	-0.0788484	0.449499
ZMO1956	-0.0788201	0.297024
ZMO1370	-0.0786321	0.401187
ZMO1308	-0.0780029	0.544692
ZMO0757	-0.0777044	0.251461
ZMO1513	-0.0768287	0.00711932
ZMO0031	-0.0768008	0.739904
ZMO1127	-0.0761709	0.241452
ZMO1880	-0.0755923	0.456349
ZMO1768	-0.0752772	0.0108848
ZMO1552	-0.0743752	0.100027
ZMO0068	-0.0743546	0.0352138
ZMO0534	-0.073817	0.141505
ZMO1015	-0.073733	0.224018
ZMO1446	-0.0736276	0.201834
ZMO2015	-0.0728469	0.0971729
ZMO1515	-0.0724856	0.653118
ZMO1351	-0.072083	0.0709448
ZMO0124	-0.0718116	0.311121
ZMO0115	-0.0716681	0.588883
ZMO0107	-0.071107	0.168594
ZMO0678	-0.0706488	0.659262
ZMO0515	-0.0705509	0.224149
ZMO0460	-0.0696966	0.0989777
ZMO1748	-0.0692791	0.540177
ZMO1975	-0.0689339	0.433371
ZMO1364	-0.0688587	0.239032
ZMO0919	-0.0688459	0.452121
ZMO0221	-0.0688133	0.141028
ZMO1813	-0.0687282	0.699033
ZMO0819	-0.0686021	0.0162598
ZMO0498	-0.0684257	0.375745
ZMO0784	-0.0674629	0.37423
ZMO1495	-0.0674193	0.66541
ZMO0780	-0.0669711	0.815326
ZMO0062	-0.0666214	0.596598
ZMO0785	-0.0661913	0.483159
ZMO1511	-0.0658326	0.45168
ZMO1756	-0.0653073	0.743466
ZMO0036	-0.0650634	0.640597
ZMO0200	-0.0643556	0.432134
ZMO0926	-0.0631611	0.325135
ZMO0341	-0.0629794	0.583581
ZMO1722	-0.0621611	0.198604
ZMO0329	-0.0618757	0.290275
ZMO0539	-0.0615136	0.452519
ZMO0777	-0.0609799	0.431172
ZMO0028	-0.0609585	0.626527
ZMO0805	-0.059946	0.105532
ZMO0483	-0.0586928	0.28453
ZMO1698	-0.0585184	0.507216
ZMO0445	-0.0583127	0.401625
ZMO0843	-0.0582963	0.111749
ZMO0085	-0.058283	0.161257
ZMO0751	-0.0576808	0.886019
ZMO0714	-0.0568688	0.110476
ZMO0202	-0.0561035	0.149302
ZMO0616	-0.0560248	0.743115
ZMO1632	-0.0557877	0.260871
ZMO1468	-0.0555617	0.565728
ZMO0644	-0.0554094	0.353664
ZMO0846	-0.055409	0.421028
ZMO0214	-0.0551698	0.884109
ZMO1233	-0.0546568	0.364452
ZMO1652	-0.0538088	0.0168889
ZMO0786	-0.053739	0.557622
ZMO0765	-0.0536215	0.203568
ZMO0019	-0.0535856	0.158051
ZMO0143	-0.0531993	0.399107
ZMO1905	-0.0528029	0.295329
ZMO0528	-0.0527554	0.586714
ZMO0593	-0.0527437	0.357893
ZMO0078	-0.052654	0.24987
ZMO0809	-0.052471	0.774205
ZMO1808	-0.0524661	0.384395
ZMO1853	-0.0518229	0.633482
ZMO1646	-0.0514977	0.439124
ZMO1079	-0.0508476	0.607956
ZMO0984	-0.0508187	0.452383
ZMO1998	-0.0502962	0.314595
ZMO0207	-0.0495196	0.552529
ZMO1160	-0.0473848	0.521808
ZMO0871	-0.0461637	0.420271
ZMO0908	-0.0458957	0.600212
ZMO0752	-0.0456193	0.673457
ZMO1154	-0.0453581	0.0173183
ZMO0011	-0.0452761	0.781309
ZMO1761	-0.0448327	0.376176
ZMO1720	-0.0444412	0.0490125
ZMO1185	-0.04429	0.809255
ZMO1579	-0.0431961	0.67248
ZMO1216	-0.0425751	0.805868
ZMO1554	-0.0425138	0.503339
ZMO1494	-0.0422633	0.192574
ZMO0660	-0.0418325	0.552524
ZMO0651	-0.040724	0.698114
ZMO1318	-0.0401844	0.412325
ZMO0413	-0.0399561	0.860533
ZMO0555	-0.0398985	0.375355
ZMO0481	-0.0398195	0.887693
ZMO2017	-0.0395291	0.658284
ZMO1251	-0.0395103	0.68077
ZMO0072	-0.0394191	0.471606
ZMO0140	-0.0389384	0.460044
ZMO0987	-0.0386848	0.766959
ZMO1770	-0.0383219	0.16805
ZMO1503	-0.0378183	0.903651
ZMO1384	-0.0372664	0.226947
ZMO1502	-0.0368273	0.242006
ZMO0949	-0.0365172	0.32078
ZMO1648	-0.0362406	0.805869
ZMO0793	-0.0362096	0.938517
ZMO0750	-0.0361474	0.706315
ZMO1319	-0.03554	0.613385
ZMO1006	-0.0354493	0.597595
ZMO0939	-0.0345975	0.75386
ZMO1226	-0.0335935	0.520337
ZMO0831	-0.0331812	0.1681
ZMO1072	-0.0326081	0.745577
ZMO1229	-0.0320345	0.950191
ZMO0722	-0.0315099	0.370339
ZMO1947	-0.0315082	0.929699
ZMO1458	-0.0298623	0.94469
ZMO0064	-0.0295053	0.856786
ZMO1248	-0.0292305	0.904765
ZMO0454	-0.0276819	0.461144
ZMO1892	-0.0260702	0.696075
ZMO0928	-0.0259862	0.809026
ZMO1232	-0.0258836	0.847426
ZMO0973	-0.0254868	0.529846
ZMO1659	-0.0253464	0.655921
ZMO0366	-0.0248781	0.834107
ZMO0462	-0.0243857	0.614132
ZMO1755	-0.0239219	0.663087
ZMO0776	-0.0226764	0.646094
ZMO0332	-0.0224832	0.513478
ZMO1590	-0.0219689	0.71998
ZMO1447	-0.0218005	0.810322
ZMO0832	-0.0211362	0.722653
ZMO1481	-0.0208642	0.0507305
ZMO1569	-0.0195819	0.866166
ZMO0260	-0.0191983	0.841751
ZMO1718	-0.0191747	0.806429
ZMO0477	-0.0190066	0.968562
ZMO1910	-0.0185987	0.816083
ZMO1438	-0.0172972	0.871709
ZMO1411	-0.0171847	0.78534
ZMO0820	-0.0171153	0.680408
ZMO1797	-0.0146236	0.869979
ZMO0769	-0.0142374	0.739954
ZMO1531	-0.0142078	0.838008
ZMO0759	-0.0137381	0.837064
ZMO0735	-0.0136901	0.823784
ZMO0023	-0.0134301	0.906308
ZMO0522	-0.013399	0.878459
ZMO2014	-0.0130569	0.830436
ZMO0342	-0.0123259	0.818231
ZMO0501	-0.01176	0.983136
ZMO1052	-0.0114275	0.825048
ZMO1954	-0.0111968	0.87657
ZMO1561	-0.0108717	0.877609
ZMO0495	-0.0108535	0.871575
ZMO0583	-0.0102085	0.766751
ZMO1056	-0.00970222	0.870451
ZMO0449	-0.00896467	0.83104
ZMO1626	-0.00890578	0.520598
ZMO1934	-0.00854353	0.855393
ZMO0220	-0.00696719	0.948521
ZMO1778	-0.00583046	0.987151
ZMO0306	-0.0036286	0.964938
ZMO0015	-0.00327962	0.984524
ZMO0457	-0.00296009	0.979458
ZMO0861	-0.0026455	0.965811
ZMO0148	-0.00212844	0.97179
ZMO0587	-0.00176367	0.96441
ZMO1514	0.0003551	0.995549
ZMO0783	0.000976963	0.960104
ZMO0779	0.0013123	0.981062
ZMO1177	0.00248037	0.858978
ZMO1192	0.00273134	0.957674
ZMO1118	0.00307645	0.986345
ZMO0101	0.0055296	0.948021
ZMO0410	0.00658001	0.883694
ZMO0250	0.00722516	0.952261
ZMO1076	0.00855094	0.893906
ZMO0806	0.00885768	0.899032
ZMO1002	0.00934817	0.783805
ZMO1434	0.00958299	0.939296
ZMO0497	0.01012	0.894471
ZMO1203	0.0102314	0.835388
ZMO0281	0.0104654	0.927602
ZMO1065	0.0108232	0.974729
ZMO0299	0.0117535	0.719241
ZMO0441	0.0122626	0.698619
ZMO0781	0.0123648	0.784359
ZMO1146	0.0142473	0.92172
ZMO0675	0.0142543	0.767169
ZMO1758	0.0143179	0.653653
ZMO1686	0.0145368	0.70027
ZMO0106	0.015096	0.283369
ZMO1601	0.0152322	0.862763
ZMO0084	0.0154627	0.814506
ZMO0880	0.0158096	0.811464
ZMO1508	0.0158227	0.707821
ZMO0721	0.0164155	0.817364
ZMO0353	0.0164497	0.797769
ZMO0896	0.0169053	0.74994
ZMO0797	0.0169949	0.617622
ZMO1489	0.0170325	0.486449
ZMO0517	0.0173356	0.748392
ZMO1193	0.0174457	0.514673
ZMO0182	0.0182064	0.597463
ZMO0120	0.0186008	0.791968
ZMO1668	0.0190744	0.931039
ZMO1610	0.0191732	0.823337
ZMO1687	0.0203221	0.689765
ZMO1876	0.0204811	0.811384
ZMO0274	0.0215251	0.875562
ZMO0467	0.0225643	0.715516
ZMO1911	0.0237668	0.749742
ZMO0834	0.0239006	0.729639
ZMO1557	0.0244811	0.510645
ZMO1747	0.0245946	0.704449
ZMO1025	0.0249093	0.388764
ZMO1970	0.0255844	0.61954
ZMO0731	0.0261817	0.488731
ZMO1639	0.0262099	0.821386
ZMO1965	0.026554	0.963651
ZMO1122	0.0285274	0.626886
ZMO1223	0.0293711	0.51822
ZMO0951	0.0300524	0.743099
ZMO0294	0.0300713	0.482192
ZMO0829	0.0308754	0.425078
ZMO0086	0.0309981	0.565209
ZMO1898	0.0310558	0.509711
ZMO0192	0.0317255	0.644221
ZMO0270	0.0324441	0.442893
ZMO0787	0.0336226	0.525264
ZMO0732	0.0345304	0.336748
ZMO0266	0.0347886	0.90233
ZMO1093	0.0348435	0.544082
ZMO1787	0.0351564	0.925369
ZMO0728	0.0354793	0.913398
ZMO0344	0.0359622	0.297816
ZMO1603	0.0361049	0.6275
ZMO1352	0.0371405	0.956267
ZMO1215	0.0373016	0.665051
ZMO1688	0.0376733	0.672297
ZMO0075	0.0379403	0.256802
ZMO1109	0.0379466	0.233195
ZMO0665	0.0388619	0.742259
ZMO1638	0.0390161	0.833835
ZMO0035	0.0392053	0.616249
ZMO1550	0.0399073	0.411372
ZMO1927	0.0400691	0.231986
ZMO0056	0.0432132	0.19249
ZMO0439	0.0441698	0.467519
ZMO1745	0.0441791	0.206301
ZMO1325	0.0441949	0.597155
ZMO0215	0.0443158	0.642576
ZMO0530	0.0447442	0.511834
ZMO1697	0.0447826	0.774138
ZMO1017	0.0449762	0.118595
ZMO1150	0.0451076	0.0502925
ZMO1556	0.0460878	0.383597
ZMO1740	0.0460945	0.348439
ZMO1509	0.0467821	0.412664
ZMO1179	0.0470627	0.512463
ZMO1903	0.0471941	0.58726
ZMO0407	0.0473609	0.297218
ZMO0507	0.0478339	0.733212
ZMO1551	0.0484064	0.336813
ZMO1578	0.0493656	0.559767
ZMO1243	0.0495402	0.654249
ZMO0594	0.0496642	0.141025
ZMO1132	0.0500837	0.160462
ZMO0158	0.0503506	0.335708
ZMO0546	0.0506973	0.825964
ZMO0705	0.0508828	0.907677
ZMO1583	0.0518991	0.371695
ZMO0180	0.0519037	0.451153
ZMO1036	0.0519496	0.0536591
ZMO0725	0.0519797	0.430565
ZMO0524	0.0520711	0.59834
ZMO1788	0.0521164	0.730372
ZMO0197	0.0527477	0.543099
ZMO0830	0.0528082	0.741341
ZMO0550	0.0537075	0.224058
ZMO1059	0.0537366	0.710621
ZMO1924	0.0540189	0.379622
ZMO1989	0.0544415	0.621351
ZMO1691	0.0545106	0.938668
ZMO1672	0.0545149	0.797656
ZMO1810	0.0546884	0.525638
ZMO0514	0.0551926	0.499964
ZMO1713	0.0558402	0.479416
ZMO0431	0.0558443	0.0461306
ZMO1191	0.0559133	0.454236
ZMO0273	0.0571364	0.0649768
ZMO1879	0.0572625	0.428335
ZMO0540	0.0578014	0.436469
ZMO1588	0.0580374	0.356005
ZMO1237	0.0584453	0.601662
ZMO0279	0.0584937	0.346014
ZMO1870	0.0588655	0.288324
ZMO1866	0.0589614	0.413153
ZMO1728	0.0593438	0.522872
ZZM4_0140	0.0612787	0.323538
ZMO0909	0.0615461	0.663402
ZMO1152	0.0621602	0.265731
ZMO1048	0.0624255	0.779467
ZMO1653	0.0642394	0.26406
ZMO0552	0.0644875	0.65114
ZMO0764	0.0649715	0.229133
ZMO1405	0.0650887	0.221159
ZMO0536	0.0651878	0.13189
ZMO0490	0.0663552	0.213622
ZMO0276	0.0668136	0.539439
ZMO0155	0.0692359	0.526323
ZMO1435	0.0700322	0.166774
ZMO2004	0.0702851	0.651372
ZMO1678	0.0707199	0.02684
ZMO1532	0.0708257	0.117958
ZMO1401	0.071601	0.630416
ZMO0734	0.0723471	0.107845
ZMO0297	0.072442	0.402231
ZMO1625	0.0734059	0.248475
ZMO0715	0.0734665	0.0377441
ZMO1931	0.074565	0.891324
ZMO0763	0.0747887	0.440886
ZMO0433	0.0761138	0.250882
ZMO1548	0.0766998	0.0450242
ZMO0324	0.0775115	0.834943
ZMO1599	0.0788379	0.0669242
ZMO1271	0.0791872	0.233547
ZMO1605	0.0797665	0.00450265
ZMO1227	0.0801256	0.102564
ZMO0121	0.081064	0.390579
ZMO0533	0.0810698	0.380436
ZMO1016	0.0812549	0.198274
ZMO0111	0.0818101	0.00484877
ZMO0526	0.0823018	0.277688
ZMO0157	0.0825973	0.0346994
ZMO1155	0.0839406	0.0798922
ZMO1135	0.0846319	0.10042
ZMO0173	0.0847627	0.109468
ZMO1195	0.0847901	0.349196
ZMO0855	0.0849958	0.0708427
ZMO0589	0.0852361	0.297245
ZMO0986	0.0855353	0.121333
ZMO1860	0.0856697	0.87107
ZMO1277	0.086501	0.29482
ZMO1541	0.087546	0.116683
ZMO0886	0.0883674	0.357059
ZMO1562	0.0886874	0.31278
ZMO1657	0.0899852	0.297804
ZMO0352	0.0900561	0.246845
ZMO0840	0.0905331	0.109143
ZMO1703	0.0908471	0.25381
ZMO0833	0.0912757	0.0662458
ZMO1275	0.0913555	0.148725
ZMO1429	0.0916869	0.0820525
ZMO1623	0.0918452	0.170677
ZMO0096	0.0928309	0.584721
ZMO1662	0.0930918	0.780753
ZMO0189	0.0933149	0.0479026
ZMO0188	0.0950605	0.713975
ZMO0754	0.0955238	0.279969
ZMO0857	0.0964911	0.157236
ZMO1415	0.0965309	0.0656259
ZMO0073	0.0969772	0.216283
ZMO1592	0.0972712	0.172275
ZMO1023	0.0973078	0.0446839
ZMO0652	0.0973658	0.445838
ZMO1696	0.0975188	0.618419
ZMO1540	0.0986244	0.360986
ZMO1643	0.0991176	0.0786128
ZMO0278	0.0994768	0.0625812
ZMO0513	0.0998176	0.309232
ZMO1547	0.0998442	0.170409
ZMO1267	0.100528	0.279856
ZMO0362	0.101395	0.087942
ZMO1794	0.102211	0.601176
ZMO0153	0.102286	0.165005
ZMO0782	0.1025	0.00535552
ZMO1479	0.102632	0.102181
ZMO1114	0.102806	0.902163
ZMO0094	0.102869	0.180932
ZMO1500	0.103075	0.0367446
ZMO0878	0.103414	0.0047819
ZMO0682	0.10436	0.165126
ZMO0186	0.104714	0.0749513
ZMO1842	0.10496	0.412942
ZMO0706	0.105395	0.160888
ZMO0080	0.105448	0.76376
ZMO0198	0.10546	0.389924
ZMO2005	0.105991	0.0941744
ZMO0821	0.106647	0.109374
ZMO1891	0.107227	0.0710133
ZMO1442	0.1073	0.0467329
ZMO1180	0.107863	0.00255012
ZMO1689	0.107897	0.0965556
ZMO1007	0.110062	0.141384
ZMO0567	0.112055	0.209723
ZMO0125	0.112725	0.048915
ZMO0549	0.112726	0.00112332
ZMO0590	0.113826	0.611437
ZMO1430	0.114473	0.172827
ZMO0561	0.114769	0.90338
ZMO0027	0.11477	0.0119738
ZMO0543	0.114929	0.0101404
ZMO0491	0.114992	0.0701261
ZMO0818	0.115563	0.748266
ZMO0554	0.115974	0.0642392
ZMO1796	0.116114	0.00203467
ZZM4_0113	0.116493	0.00568034
ZMO0312	0.116682	0.107163
ZMO1409	0.116729	0.0973656
ZMO1128	0.117133	0.435229
ZMO1542	0.117744	0.559951
ZMO1861	0.117895	0.423124
ZMO1235	0.11846	0.061276
ZMO0156	0.119288	0.214223
ZMO1095	0.119836	0.0876713
ZMO1516	0.119959	0.299436
ZMO0030	0.120555	0.419376
ZMO0748	0.121045	0.143361
ZMO1303	0.121184	0.115526
ZMO0305	0.121755	0.0529943
ZMO0187	0.122964	0.0346602
ZMO0538	0.123385	0.108226
ZMO0708	0.124723	0.133081
ZMO0112	0.124751	0.330899
ZMO1222	0.125221	0.0300354
ZMO1202	0.125582	0.00875864
ZMO1800	0.125731	0.0501507
ZMO1158	0.126444	0.0888205
ZMO1918	0.127561	0.0255599
ZMO0988	0.127718	0.109127
ZMO1518	0.128101	0.0726746
ZMO1171	0.129118	0.0994938
ZMO1948	0.129349	0.505585
ZMO0403	0.12967	0.413695
ZMO1887	0.130865	0.242696
ZMO0516	0.130944	0.227414
ZMO1188	0.131589	0.00550569
ZMO1712	0.131637	0.0626974
ZMO0707	0.131999	0.0782445
ZMO0737	0.132414	0.0939483
ZMO1900	0.13258	0.115935
ZMO1663	0.133213	0.160841
ZMO1407	0.134473	0.00643548
ZMO0402	0.134551	0.0711674
ZMO1011	0.135642	0.723631
ZMO0509	0.136271	0.210306
ZMO0529	0.137242	0.0469132
ZMO1964	0.137808	0.0348862
ZMO1615	0.137997	0.0868893
ZMO1455	0.138057	0.078267
ZMO1675	0.138668	0.236963
ZMO0018	0.139129	0.170493
ZMO0584	0.141135	0.00281649
ZMO1724	0.142069	0.00632172
ZMO0683	0.143402	0.118687
ZMO0736	0.14409	0.175231
ZMO0811	0.144608	0.143241
ZMO1092	0.145024	0.00145298
ZMO0905	0.145093	0.0152704
ZMO1634	0.147165	0.0402895
ZMO0585	0.147434	0.00494622
ZMO0154	0.148639	0.183757
ZMO1156	0.148672	0.185758
ZMO0666	0.150047	0.287915
ZMO1884	0.150078	0.125639
ZMO1640	0.151091	0.0258781
ZMO1070	0.151429	0.00358088
ZMO0234	0.151618	0.0103968
ZMO1828	0.151851	0.117833
ZMO0475	0.154275	0.0532769
ZMO0760	0.155528	0.670518
ZMO1000	0.155636	0.0120471
ZMO1944	0.155844	0.358637
ZMO0712	0.156569	0.0794996
ZMO1421	0.15665	0.035268
ZMO0788	0.158518	0.154917
ZMO1124	0.158897	0.0126265
ZMO1348	0.159206	0.124688
ZMO0432	0.159336	0.00523732
ZMO1844	0.160954	0.0647177
ZMO1901	0.161537	0.0160239
ZMO1606	0.161969	0.0894235
ZMO1997	0.162904	0.661142
ZMO0974	0.16345	0.0306207
ZMO1014	0.165279	0.541369
ZMO0060	0.1663	0.22156
ZMO1307	0.167595	0.00738797
ZMO0739	0.168373	0.254575
ZMO1798	0.169042	0.0219306
ZMO1253	0.169087	0.796469
ZMO0373	0.169885	0.75868
ZMO1201	0.169994	0.0201047
ZMO0006	0.170198	0.0682558
ZMO1899	0.17058	0.0493936
ZMO0558	0.170862	0.00763511
ZMO1501	0.172078	0.0103165
ZMO0444	0.172211	0.00509829
ZMO1137	0.172336	0.00485494
ZMO0059	0.172936	0.288452
ZMO1506	0.173222	0.132123
ZMO1549	0.173672	0.156139
ZMO0409	0.173854	0.0684694
ZMO0948	0.175036	0.00225839
ZMO0851	0.175295	0.00292207
ZMO1480	0.175306	0.00685054
ZMO0606	0.175628	0.590077
ZMO0464	0.175845	0.555858
ZMO1591	0.177695	0.492848
ZMO1097	0.17779	0.0759086
ZMO1375	0.178022	0.142266
ZMO0985	0.178616	0.035873
ZMO1543	0.178695	0.00020372
ZMO0041	0.178895	0.0649722
ZMO1749	0.179212	0.272619
ZMO1763	0.179241	0.122812
ZMO0219	0.179851	0.000651895
ZMO1366	0.179855	0.0790288
ZMO1130	0.18031	0.0190067
ZMO1676	0.181623	0.366005
ZMO1854	0.184197	0.0937618
ZMO0920	0.184288	0.0999605
ZMO1693	0.184729	0.165806
ZZM4_0102	0.187343	0.258168
ZMO1360	0.188675	0.0850451
ZMO1641	0.189853	0.286845
ZMO1725	0.191465	0.0514336
ZMO0372	0.193348	0.510289
ZMO1721	0.193676	0.00368237
ZMO0236	0.193935	0.0148634
ZMO0201	0.194083	0.429197
ZMO1358	0.194105	0.119736
ZMO0408	0.194684	0.0738351
ZMO1746	0.195756	0.00607182
ZMO0175	0.196911	0.00290257
ZMO1771	0.19957	0.0656194
ZMO0921	0.199901	0.0140082
ZMO0869	0.200032	0.00990398
ZMO0103	0.201003	0.000498631
ZMO0149	0.201901	0.146277
ZMO1705	0.202215	0.0173739
ZMO1690	0.203521	0.0215244
ZMO1404	0.20359	0.00980118
ZMO0684	0.205678	0.00286257
ZMO1679	0.206099	0.0150113
ZMO0037	0.207071	0.108232
ZMO0244	0.207372	0.253265
ZMO0009	0.20787	0.00431907
ZMO1315	0.209776	0.0698251
ZMO1845	0.210255	0.00783798
ZMO1008	0.210833	0.00552191
ZMO0738	0.210867	0.0088646
ZMO0859	0.211188	0.0873159
ZMO1878	0.211782	0.00118824
ZMO0553	0.212294	0.20723
ZMO1664	0.213138	0.00255851
ZMO0914	0.213416	0.00141087
ZMO1064	0.214183	0.11976
ZMO1039	0.215576	0.00830619
ZMO0050	0.215723	0.0715197
ZMO0749	0.216596	0.0768273
ZMO1488	0.216725	0.000169721
ZMO0525	0.216901	0.0948232
ZMO0251	0.217642	0.0243395
ZMO0139	0.217774	0.0903118
ZMO1043	0.217848	0.52175
ZMO0478	0.218515	0.015696
ZMO0927	0.219631	0.319346
ZMO0588	0.221559	0.417262
ZMO0113	0.222806	0.0758806
ZMO0377	0.223325	0.133439
ZMO2032	0.224315	0.510976
ZMO1570	0.224643	0.000950804
ZMO0436	0.225407	0.672531
ZMO0676	0.226679	0.00198678
ZMO0687	0.227787	0.0190092
ZMO0152	0.227944	0.00128582
ZMO0482	0.228582	0.0231002
ZMO0941	0.229707	0.267104
ZMO0205	0.231965	0.0626789
ZMO0930	0.23329	0.528406
ZMO0527	0.233536	0.00871946
ZMO0484	0.234655	0.410341
ZMO1544	0.235372	0.000206211
ZMO0117	0.235799	0.0012514
ZMO1147	0.236871	0.0288454
ZMO0810	0.236997	0.0413325
ZMO2003	0.239116	0.0688952
ZMO1345	0.239205	8.34e-05
ZMO1309	0.239756	0.0102659
ZMO0559	0.239942	4.87e-05
ZMO1496	0.242271	0.000229351
ZMO0591	0.242588	0.0505762
ZMO0487	0.242674	0.00641263
ZMO1656	0.242709	0.0943706
ZMO1448	0.244655	0.0537772
ZMO0258	0.24945	0.0258648
ZMO1077	0.250274	0.0010523
ZMO0474	0.251528	0.0035944
ZMO1600	0.252021	0.00963012
ZMO1107	0.253187	0.1373
ZMO0429	0.255116	0.0300315
ZMO1284	0.257388	0.0931804
ZMO1904	0.257838	0.00102914
ZMO0231	0.258085	0.0210124
ZMO1871	0.258518	0.0585769
ZMO0008	0.259691	0.00796657
ZMO1365	0.264149	0.087201
ZMO1661	0.264456	0.000395769
ZMO0423	0.266103	0.0113266
ZMO1738	0.2697	0.0123255
ZMO0327	0.2707	0.00667579
ZMO1260	0.272462	0.462947
ZMO0313	0.272911	0.24166
ZMO1520	0.273081	0.00834958
ZMO0417	0.273439	0.187692
ZMO1063	0.273512	0.0125357
ZMO1498	0.274984	0.00264379
ZMO0662	0.275368	0.00239987
ZMO1019	0.275582	0.0304768
ZMO1200	0.276611	0.00661921
ZMO1329	0.277061	0.0319052
ZMO0427	0.279254	0.00599814
ZMO1750	0.281456	0.237928
ZMO0243	0.281968	0.338699
ZMO1391	0.282598	0.0900863
ZMO2012	0.283869	0.00817445
ZMO1133	0.28709	0.0621018
ZMO0003	0.287991	0.0413685
ZMO0563	0.288757	0.0056146
ZMO1341	0.289038	0.000753136
ZMO1757	0.289923	0.00278716
ZMO0105	0.292309	0.000349306
ZMO0962	0.292331	0.00701468
ZMO0961	0.29539	0.127789
ZMO1153	0.295779	0.00747587
ZMO0910	0.299427	0.148173
ZMO0923	0.30367	0.000127432
ZMO1772	0.304362	0.0029426
ZMO0363	0.304849	0.0266049
ZMO0142	0.309582	0.020962
ZMO0493	0.30998	0.104624
ZMO1820	0.309983	0.00779063
ZMO1734	0.311696	0.0419924
ZMO0428	0.312135	0.0197991
ZMO1809	0.313962	0.168415
ZMO1400	0.316233	0.000519621
ZMO1225	0.317837	0.0315108
ZMO0520	0.319214	0.169773
ZMO0913	0.320498	0.00726572
ZMO1950	0.323037	0.00674867
ZMO0510	0.323372	0.0173379
ZMO1449	0.324333	0.0669077
ZMO0945	0.326491	0.00167889
ZMO1212	0.328418	0.00474047
ZMO1727	0.328762	0.000923668
ZMO0915	0.330292	0.0906463
ZMO0860	0.330839	0.329142
ZMO1441	0.331279	0.0192987
ZMO0903	0.331624	0.000131512
ZMO1213	0.331852	0.797998
ZMO1654	0.334075	0.00605813
ZMO0720	0.337159	0.00449515
ZMO1242	0.341347	0.000733249
ZMO0677	0.341484	2.01e-05
ZMO0172	0.341693	0.00618745
ZMO1069	0.347886	0.278822
ZMO1504	0.348737	0.0641102
ZMO0079	0.349144	0.0351169
ZMO0225	0.35037	0.00224918
ZMO0430	0.3507	0.00330274
ZMO1286	0.352003	0.118529
ZMO1347	0.353285	0.00991455
ZMO0369	0.353382	0.00415063
ZMO1350	0.353594	0.0040059
ZMO0381	0.360082	0.767944
ZMO0193	0.360815	0.000799172
ZMO1374	0.36191	0.000208436
ZMO0206	0.362699	0.00480392
ZMO1805	0.364285	0.00587801
ZMO1211	0.364298	0.000241183
ZMO1209	0.364429	1.47e-05
ZMO0233	0.364768	0.0820932
ZMO1385	0.364931	0.0191025
ZMO1753	0.366295	0.000226932
ZMO0057	0.368667	0.085239
ZMO0726	0.369104	0.00359155
ZMO0844	0.369306	0.0538786
ZMO0144	0.370291	0.000160401
ZMO0753	0.370468	0.0129351
ZMO2031	0.372142	0.271884
ZMO0862	0.373661	0.0117347
ZMO0473	0.374843	0.0136335
ZMO1607	0.375229	0.0105381
ZMO1285	0.378027	0.0121828
ZMO1913	0.378435	0.00470658
ZMO1485	0.382407	0.0169367
ZMO0963	0.383045	0.00304453
ZMO1100	0.38465	0.00990357
ZMO0405	0.385379	0.00332082
ZMO1708	0.385873	0.0629088
ZMO0114	0.386152	0.000630049
ZMO1608	0.387087	0.00069995
ZMO0747	0.389349	0.129664
ZMO1406	0.389465	0.00411083
ZMO1874	0.391572	0.00124668
ZMO0519	0.396716	0.021207
ZMO1733	0.397809	0.000251894
ZMO0671	0.399667	0.000413118
ZMO0488	0.401141	0.0216655
ZMO0054	0.402009	0.0147847
ZMO1075	0.404539	0.00489295
ZMO1094	0.405933	0.15971
ZMO1875	0.406232	0.0269014
ZMO1872	0.409097	0.0229213
ZMO1196	0.409472	0.175046
ZMO1929	0.412648	0.00131097
ZMO1952	0.413099	0.0364857
ZMO0532	0.414397	0.0124328
ZMO0007	0.41758	0.00531023
ZMO1919	0.422096	0.0163921
ZMO0339	0.422186	0.00122328
ZMO1779	0.422288	0.000828479
ZMO0298	0.425615	0.000776303
ZMO0842	0.426143	0.000926316
ZMO1587	0.427063	0.211531
ZMO0178	0.429853	0.0035369
ZMO0804	0.430037	0.05257
ZMO1701	0.430539	0.0208565
ZMO0004	0.431234	0.00732426
ZMO1395	0.433379	0.056945
ZMO0216	0.434742	0.0203376
ZMO1602	0.43565	0.000774646
ZMO0997	0.437978	0.0245081
ZMO0016	0.440075	0.00311376
ZMO0169	0.440897	0.0068182
ZMO1692	0.443353	0.000736538
ZMO0290	0.445907	0.019106
ZMO1969	0.448056	0.0055751
ZMO0367	0.450835	0.00167658
ZMO0426	0.451062	0.000538301
ZMO1424	0.451118	0.00159599
ZMO0179	0.455789	3.45e-05
ZMO1178	0.457674	0.224951
ZMO1873	0.458267	0.00418481
ZMO1576	0.458889	0.0714949
ZMO0263	0.45943	0.11506
ZMO0689	0.459793	0.00108607
ZMO1010	0.459847	0.0259138
ZMO1412	0.463092	0.0392018
ZMO0486	0.463786	0.00802307
ZMO0246	0.465577	0.0530192
ZMO0241	0.46736	0.000471196
ZMO0685	0.467656	0.00112945
ZMO1033	0.467921	0.00810237
ZMO1163	0.468293	0.00168843
ZMO1928	0.469108	0.0145748
ZMO0247	0.472806	0.000229198
ZMO1145	0.473705	0.056361
ZMO1491	0.474501	0.0437759
ZMO0160	0.475903	0.0299093
ZMO0916	0.47628	0.01125
ZMO0005	0.478232	9.75e-05
ZMO1992	0.478873	0.0259553
ZMO1181	0.47917	0.0301712
ZMO0368	0.480955	0.0062639
ZMO1112	0.483819	0.0517424
ZMO0164	0.485072	0.000473611
ZMO1955	0.495729	0.000623039
ZMO1732	0.499098	3.51e-05
ZMO1719	0.501198	0.0128649
ZMO1027	0.501337	0.0347724
ZMO1877	0.501954	0.01053
ZMO1141	0.502633	0.00356668
ZMO0425	0.508364	0.00166836
ZMO1026	0.511407	0.00128017
ZMO0544	0.511981	0.000410311
ZMO1101	0.514288	0.0317129
ZMO0257	0.515229	8.56e-05
ZMO1986	0.51771	0.00643283
ZMO1665	0.51893	0.19295
ZMO0267	0.520344	0.171666
ZMO1906	0.525795	0.00287101
ZMO1849	0.527351	0.318119
ZMO0165	0.528383	0.000323182
ZMO0282	0.54083	0.000171951
ZMO1596	0.542623	0.00162806
ZMO1354	0.542647	0.130058
ZMO0547	0.551185	0.134127
ZMO0935	0.55208	0.000281333
ZMO1021	0.553222	0.0577624
ZMO0053	0.556769	0.145796
ZMO1993	0.558652	0.000107969
ZMO0177	0.562752	0.00194065
ZMO0090	0.566881	0.000206113
ZMO1220	0.567791	0.00585607
ZMO0773	0.568575	0.00896408
ZMO0889	0.569128	0.00594565
ZMO0238	0.570901	1.38e-05
ZMO1270	0.574363	0.00187836
ZMO1478	0.575632	0.00127187
ZMO0242	0.577066	0.00171552
ZMO0512	0.586866	0.0179999
ZMO1776	0.589287	0.00120513
ZMO0824	0.593556	0.000853278
ZMO0264	0.593795	8.97e-05
ZMO1660	0.594317	0.00586221
ZMO0572	0.598826	0.0021336
ZMO0162	0.599582	0.00534914
ZMO1885	0.60203	0.0011829
ZMO1669	0.603805	0.00334921
ZMO1611	0.6051	0.0265013
ZMO0841	0.61187	0.053754
ZMO0884	0.61628	0.0768112
ZMO0669	0.626655	0.000743117
ZMO0511	0.626731	0.000119049
ZMO0213	0.633861	0.556181
ZMO1139	0.638412	0.00041014
ZMO0893	0.645097	0.252837
ZMO1219	0.645152	0.0295361
ZMO0767	0.647561	0.000311646
ZMO0285	0.65331	0.00670391
ZMO1392	0.655185	0.00114446
ZMO0485	0.656848	0.000372511
ZMO1984	0.657297	5.77e-05
ZMO1619	0.660481	0.000262207
ZMO0876	0.661746	0.000730267
ZMO0043	0.665639	0.00175
ZMO0472	0.666273	0.000889534
ZMO1767	0.674389	0.00212071
ZMO0239	0.677022	0.000340381
ZMO1240	0.683603	0.00141062
ZMO1402	0.685307	0.0355249
ZMO0055	0.687492	0.0504602
ZMO1490	0.694565	0.000206728
ZMO1963	0.699858	3.82e-05
ZMO0269	0.709391	0.0158467
ZMO0571	0.711049	0.0164651
ZMO1337	0.712364	0.0017259
ZMO1671	0.717904	0.0181699
ZMO1793	0.720959	0.565333
ZMO0471	0.723087	0.00125311
ZMO1949	0.732641	0.0148168
ZMO1685	0.732767	0.000472793
ZMO1780	0.73385	0.000231731
ZMO1305	0.748637	0.00255794
ZMO0942	0.751184	4.04e-05
ZMO0443	0.751982	0.000116931
ZMO1684	0.752693	8.4e-05
ZMO0283	0.758285	1.25e-05
ZMO0976	0.758754	0.000166586
ZMO1773	0.758924	0.00107923
ZMO1399	0.774983	0.000107048
ZMO0469	0.775547	0.00086124
ZMO1822	0.787039	0.059679
ZMO0240	0.787158	0.00012336
ZMO1140	0.789275	0.014243
ZMO1207	0.799524	0.00497998
ZMO0798	0.815841	0.00142073
ZMO0371	0.816691	0.0261136
ZMO0020	0.82701	0.000990613
ZMO0021	0.829274	0.00176091
ZMO1609	0.834625	0.000595344
ZMO0161	0.838361	0.000429722
ZMO1945	0.842078	0.109155
ZMO1113	0.842682	0.000760138
ZMO0674	0.863646	0.0476244
ZMO0268	0.865402	6.23e-05
ZMO0286	0.866741	0.00244559
ZMO1673	0.897029	0.000168244
ZMO1060	0.910604	0.026764
ZMO1670	0.917419	0.000301207
ZMO0918	0.922866	0.00182439
ZMO1754	0.94381	0.00201032
ZMO1649	0.944465	3.69e-05
ZMO1612	0.95498	0.000235226
ZMO0331	0.963095	0.00834722
ZMO1410	0.972896	0.00859933
ZMO1836	0.973062	0.7094
ZMO0799	0.98171	0.0703371
ZMO1586	0.983337	0.00466247
ZMO1034	0.987512	0.000382031
ZMO0256	1.01858	0.000634846
ZMO1826	1.0368	0.181739
ZMO0166	1.06509	0.000563039
ZMO0038	1.08979	0.000154455
ZMO1419	1.11812	0.008324
ZMO0022	1.12896	0.0107484
ZMO0801	1.14986	1.08e-05
ZMO0208	1.16264	0.000299552
ZMO0964	1.18841	0.00344579
ZMO0318	1.19284	3.24e-05
ZMO1792	1.23382	0.000159162
ZMO0693	1.25054	0.000286092
ZMO0740	1.25574	1.53e-05
ZMO0965	1.27096	7.33e-05
ZMO0994	1.31625	0.000452364
ZMO1466	1.32895	0.000230425
ZMO0966	1.33044	0.00226068
ZMO1801	1.33051	0.215312
ZMO0265	1.33494	2.39e-05
ZMO0667	1.3579	0.0112041
ZMO0998	1.3703	0.00463522
ZMO0668	1.38577	0.000150112
ZMO1581	1.4107	0.000498869
ZMO0150	1.435	0.00371699
ZMO1335	1.47083	1.93e-05
ZMO1344	1.49411	0.000267964
ZMO0309	1.51828	4.76e-05
ZMO1403	1.5515	0.000344792
ZMO0694	1.64186	0.000187071
ZMO1334	1.64754	2.5e-05
ZMO1507	1.65955	0.000111981
ZMO1681	1.76757	0.000276567
ZMO1682	1.8206	3.75e-05
ZMO0122	1.90759	0.000116236
ZMO0595	1.98627	0.00473645
ZMO0379	2.01655	0.417585
ZMO0989	2.18583	0.0263965
ZMO1920	2.3089	0.000397966
ZMO1373	2.38562	0.000622471
ZMO1236	2.46079	3.98e-06
ZMO0422	2.94597	0.358731
ZMO1457	3.04757	0.0131946
ZMO1614	3.41782	0.173223
ZMO1487	3.97084	0.175375

## Sheet: Proteins not detected
Proteins not detected	Avg. Anaerobic FPKM (from Vera et al. 2020 DOI: 10.1128/mSystems.00250-20)	Rank	Percentile
ZMO1941	0.0293686	1	0.052576
ZMO1940	0.0307476	2	0.105152
ZMO2037	0.0859037	3	0.157729
ZMOp36x053	0.107593	4	0.210305
ZMO2035	0.489573	7	0.368034
ZMOp36x047	1.46913	8	0.42061
ZMO0391	2.85866	12	0.630915
ZMO1937	3.05938	13	0.683491
ZMO1833	3.32505	14	0.736067
ZMOp36x042	4.21544	15	0.788644
ZMO1834	4.3342	16	0.84122
ZMO1847	4.66316	17	0.893796
ZMO2034	5.032	18	0.946372
ZMOp36x007	5.24997	20	1.05153
ZMOp39x013	5.53837	22	1.15668
ZMO2028	5.65749	23	1.20925
ZMO1832	5.88096	24	1.26183
ZMOp36x045	5.98818	25	1.31441
ZMOp36x046	6.31782	27	1.41956
ZMOp39x012	6.38107	28	1.47213
ZMOp36x002	6.44869	30	1.57729
ZMO1816	6.57226	31	1.62986
ZMO1262	6.64123	32	1.68244
ZMO1824	6.75807	33	1.73502
ZMO1835	6.90806	34	1.78759
ZMO0931	7.10351	35	1.84017
ZMOp36x004	7.28121	37	1.94532
ZMO2039	7.41096	39	2.05047
ZMOp36x014	7.46961	41	2.15563
ZMO1827	7.72588	42	2.2082
ZMOp36x001	8.05154	43	2.26078
ZMO0392	8.45508	46	2.41851
ZMOp39x014	8.47937	47	2.47108
ZMO1831	8.7734	49	2.57624
ZMO1829	9.22772	53	2.78654
ZMOp36x006	9.26742	54	2.83912
ZMO1378	9.52259	57	2.99684
ZMO0393	9.97195	60	3.15457
ZMO1815	10.503	65	3.41745
ZMO1782	10.6026	67	3.52261
ZMOp36x009	10.652	68	3.57518
ZMOp33x009	10.6928	69	3.62776
ZMOp36x008	10.7324	70	3.68034
ZMOp36x005	10.864	71	3.73291
ZMO1823	10.9551	74	3.89064
ZMOp36x016	11.0281	75	3.94322
ZMO1973	11.184	77	4.04837
ZMOp36x011	11.5488	80	4.2061
ZMO0397	11.6136	81	4.25868
ZMOp39x003	12.57	89	4.67929
ZMOp36x012	12.7162	90	4.73186
ZMOp36x015	12.7662	91	4.78444
ZMO0932	13.1591	92	4.83701
ZMOp39x007	13.4022	95	4.99474
ZMO0047	13.6413	96	5.04732
ZMO1846	14.2431	101	5.3102
ZMO0395	14.4945	102	5.36278
ZMOp36x044	14.5762	103	5.41535
ZMO0388	15.1405	107	5.62566
ZMO1785	15.6303	109	5.73081
ZMOp39x028	15.7617	111	5.83596
ZMO2018	16.011	115	6.04627
ZMOp36x043	16.119	117	6.15142
ZMO1459	16.7193	120	6.30915
ZMO0929	17.109	122	6.4143
ZMOp39x016	17.4205	126	6.62461
ZMOp39x023	17.4549	127	6.67718
ZMO1630	17.6433	128	6.72976
ZMO1382	17.6532	129	6.78233
ZMO0119	17.8073	130	6.83491
ZMO1482	17.9122	131	6.88749
ZMOp39x015	18.1325	136	7.15037
ZMO1850	18.3872	139	7.3081
ZMO1040	18.7372	142	7.46582
ZMOp36x010	19.1922	148	7.78128
ZMOp36x041	19.2581	149	7.83386
ZMOp32x016	19.4097	150	7.88643
ZMO1930	19.798	153	8.04416
ZMO0968	20.1007	155	8.14932
ZMOp33x010	20.4052	158	8.30705
ZMOp36x050	20.5641	159	8.35962
ZMO1837	20.7808	162	8.51735
ZMOp36x036	20.9812	164	8.6225
ZMOp39x032	22.3421	168	8.83281
ZMOp39x011	22.6979	174	9.14827
ZMOp36x035	23.0678	176	9.25342
ZMOp36x019	24.1112	182	9.56888
ZMOp36x017	24.1141	183	9.62145
ZMOp33x011	25.0566	187	9.83176
ZMOp39x031	26.6589	194	10.1998
ZMOp36x027	27.195	198	10.4101
ZMOp33x028	27.492	200	10.5152
ZMOp36x013	29.1697	209	10.9884
ZMOp33x038	29.8264	216	11.3565
ZMO2040	30.0086	217	11.409
ZMOp33x034	30.0506	218	11.4616
ZMO0252	30.4413	220	11.5668
ZMOp39x027	30.5351	221	11.6194
ZMOp33x020	32.5497	233	12.2503
ZMO0204	32.6323	235	12.3554
ZMO1629	32.9083	237	12.4606
ZMO0733	33.1124	239	12.5657
ZMO2060	33.2303	240	12.6183
ZMOp33x014	33.3809	243	12.776
ZMO0229	33.4668	245	12.8812
ZMO2019	33.9867	251	13.1966
ZMOp39x004	34.4181	252	13.2492
ZMOp36x034	35.0832	256	13.4595
ZMOp33x008	35.5974	260	13.6698
ZMOp39x006	35.6365	261	13.7224
ZMOp33x035	35.6731	263	13.8276
ZMOp36x052	35.7027	264	13.8801
ZMOp36x022	36.0395	267	14.0379
ZMO2054	36.7711	272	14.3007
ZMO0648	37.9589	277	14.5636
ZMO0983	38.1164	280	14.7213
ZMO0566	39.8789	288	15.142
ZMO1977	39.9271	289	15.1945
ZMOp36x051	40.4865	294	15.4574
ZMO0934	41.1128	298	15.6677
ZMO2071	41.2847	301	15.8255
ZMOp33x003	41.9897	307	16.1409
ZMOp33x036	42.1546	308	16.1935
ZMO1817	43.6376	314	16.5089
ZMO1577	45.3494	323	16.9821
ZMO1380	45.6759	325	17.0873
ZMOp39x025	46.0473	327	17.1924
ZMO1338	46.1174	328	17.245
ZMOp33x016	46.4543	329	17.2976
ZMOp33x040	47.4236	335	17.613
ZMOp33x022	49.0293	350	18.4017
ZMO0697	51.1635	368	19.3481
ZMOp33x039	51.6031	372	19.5584
ZMOp36x037	51.776	376	19.7687
ZMO1566	52.5913	381	20.0315
ZMO2044	52.8269	384	20.1893
ZMO0745	54.641	393	20.6625
ZMO1775	55.9544	400	21.0305
ZMOp33x037	56.545	403	21.1882
ZMO0649	57.2239	407	21.3985
ZMO1257	58.0525	411	21.6088
ZMOp32x028	58.29	412	21.6614
ZMO0089	58.3794	415	21.8191
ZMOp33x017	59.4492	419	22.0294
ZMO1882	61.0602	433	22.7655
ZMO1886	61.4156	437	22.9758
ZMOp33x018	62.8282	450	23.6593
ZMOp33x015	63.3295	455	23.9222
ZMO0592	63.6119	459	24.1325
ZMOp33x013	63.8833	465	24.4479
ZMO0319	65.3975	473	24.8686
ZMO1864	65.9269	476	25.0263
ZMOp33x021	69.1202	495	26.0252
ZMOp33x012	69.2115	497	26.1304
ZMOp33x023	72.8555	522	27.4448
ZMO0081	73.0689	523	27.4974
ZMOp36x024	73.243	525	27.6025
ZMO0885	73.8439	530	27.8654
ZMOp32x025	78.1504	557	29.285
ZMOp36x025	78.3574	560	29.4427
ZMO0936	78.8651	562	29.5478
ZMOp33x019	79.0972	565	29.7056
ZMO1856	80.0934	577	30.3365
ZMOp32x034	82.8055	600	31.5457
ZMOp39x010	83.6607	604	31.756
ZMOp39x005	83.689	605	31.8086
ZMOp33x001	86.1011	618	32.4921
ZMOp39x018	88.2935	628	33.0179
ZMOp33x030	88.7971	630	33.123
ZMOp33x033	89.5722	637	33.4911
ZMO1564	91.1598	653	34.3323
ZMO1398	92.4448	664	34.9106
ZMOp39x030	98.7359	700	36.8034
ZMOp39x036	100.413	709	37.2766
ZMOp33x002	100.56	711	37.3817
ZMO1762	102.534	721	37.9075
ZMOp36x023	104.025	728	38.2755
ZMOp39x009	104.3	730	38.3807
ZMO0437	109.048	754	39.6425
ZMOp33x029	109.618	759	39.9054
ZMOp39x033	110.112	763	40.1157
ZMOp32x015	113.218	778	40.9043
ZMO2061	114.128	782	41.1146
ZMO1752	120.548	817	42.9548
ZMOp33x005	121.026	822	43.2177
ZMOp36x039	123.743	836	43.9537
ZMO1288	128.826	856	45.0053
ZMOp33x004	129.1	857	45.0578
ZMO0108	129.841	861	45.2681
ZMOp32x013	129.994	862	45.3207
ZMOp36x048	130.229	864	45.4259
ZMO0311	132.086	873	45.8991
ZMOp33x006	136.283	899	47.266
ZMO1452	136.818	903	47.4763
ZMOp33x026	140.733	913	48.0021
ZMOp33x027	143.125	919	48.3176
ZMO1635	144.511	925	48.633
ZMO1144	149.285	942	49.5268
ZMOp39x021	150.164	947	49.7897
ZMO1431	157.416	977	51.367
ZMOp36x040	169.464	1016	53.4175
ZMOp39x008	177.073	1042	54.7844
ZMOp36x028	179.776	1048	55.0999
ZMO0095	188.695	1082	56.8875
ZMOp32x022	194.417	1100	57.8339
ZMOp36x038	205.744	1140	59.9369
ZMO2041	227.451	1189	62.5131
ZMO1533	250.421	1250	65.7203
ZMO1289	262.01	1284	67.5079
ZMOp36x029	273.185	1310	68.8749
ZMOp36x030	275.279	1318	69.2955
ZMOp36x031	340.923	1426	74.9737
ZMO2009	349.54	1442	75.8149
ZMOp39x034	375.693	1471	77.3396
ZMOp39x020	409.518	1501	78.9169
ZMOp32x021	410.403	1502	78.9695
ZMO2000	491.962	1565	82.2818
ZMO2056	502.741	1572	82.6498
ZMO1062	504.971	1573	82.7024
ZMOp32x020	562.197	1605	84.3849
ZMOp36x032	776.837	1689	88.8013
ZMO2053	799.257	1692	88.959
ZMO1818	812.565	1696	89.1693
ZMO2043	868.403	1707	89.7476
ZMO2011	927.188	1718	90.326
ZMOp33x031	951.179	1724	90.6414
ZMOp32x023	1093.16	1744	91.6929
ZMO2066	10648.3	1891	99.4217
ZMO1751	15644.8	1899	99.8423
ZMO0184	17185.7	1901	99.9474
