# Supplementary material for: Orthogonal chemical genomics approaches reveal genomic targets for increasing anaerobic chemical tolerance in Zymomonas mobilis
Source: mSystems. 2025 Dec 4;11(1):e01001-25. doi: 10.1128/msystems.01001-25 (PMC12817903; doi:10.1128/msystems.01001-25)
Supplement: Table S7 — Essential genes for anaerobic growth in ZRDM. [file msystems.01001-25-s0010.xlsx]

## Sheet: CRISPRi essentials
Table S7. Essential genes for anaerobic growth in ZRDM
Term	Description
medLFC	Median log2 fold-change (induced vs. uninduced in plain growth medium) for all perfect-match spacers targeting the gene.
locus_tag	gene_name	medLFC	Stouffer's p-value	gene product
ZMO1_ZMO0567	sucD	-9.28465	4.71e-45	succinyl-CoA synthetase alpha subunit
ZMO1_ZMO1632	dapE	-6.74286	1.37e-44	succinyl-diaminopimelate desuccinylase
ZMO1_ZMO1115	bacA	-8.30239	1.18e-43	undecaprenol kinase
ZMO1_ZMOt024	ZMOt024	-8.58893	7.18e-43	tRNA-Met
ZMO1_ZMO1708	pdxJ	-6.95626	8.3e-43	pyridoxal phosphate biosynthetic protein PdxJ
ZMO1_ZMO0094	bioB	-6.88444	2.08e-42	biotin synthase
ZMO1_ZMO1499	hisE	-7.84104	2.21e-42	phosphoribosyl-ATP pyrophosphatase
ZMO1_ZMOt016	ZMOt016	-9.70495	2.49e-42	tRNA-Arg
ZMO1_ZMO0999	ZMO0999	-8.03614	2.51e-42	L-threonylcarbamoyladenylate synthase
ZMO1_ZMO1509	prfA	-6.64507	2.72e-42	peptide chain release factor 1
ZMO1_ZMO1153	frr	-11.8713	1.01e-41	ribosome recycling factor
ZMO1_ZMO1661	proA	-7.61543	1.99e-41	gamma-glutamyl phosphate reductase
ZMO1_ZMO1716	exbB	-6.42943	2.16e-41	MotA/TolQ/ExbB proton channel
ZMO1_ZMOt023	ZMOt023	-10.3627	2.34e-41	tRNA-Arg
ZMO1_ZMOt032	ZMOt032	-6.18735	2.8e-41	tRNA-Val
ZMO1_ZMO1551	hisD	-5.57177	5.28e-41	histidinol dehydrogenase
ZMO1_ZMO0556	nusA	-12.4237	7.3e-41	transcription termination protein NusA
ZMO1_ZMO0453	engA	-7.49393	7.95e-41	ribosome-associated GTPase EngA
ZMO1_ZMO1600	thrB	-6.97522	2.38e-40	homoserine kinase
ZMO1_ZMO1240	gpmA	-8.50629	2.7e-40	2%2C3-bisphosphoglycerate-dependent phosphoglycerate mutase
ZMO1_ZMO0324	lspA	-10.0583	3.62e-40	lipoprotein signal peptidase LspA
ZMO1_ZMO1964	gltX2	-8.9208	4.15e-40	glutamate--tRNA ligase
ZMO1_ZMO1152	uppS	-13.1251	7.36e-40	undecaprenyl pyrophosphate synthase UppS
ZMO1_ZMO1384	era	-6.19987	8.37e-40	GTP-binding protein Era
ZMO1_ZMO1710	lepB	-8.89529	9.26e-40	signal peptidase I
ZMO1_ZMO1072	dapF	-6.58815	9.78e-40	diaminopimelate epimerase
ZMO1_ZMO1070	ftsY	-7.94041	1.01e-39	signal recognition particle-docking protein FtsY
ZMO1_ZMO1275	tdcB	-6.00402	1.1e-39	threonine dehydratase
ZMO1_ZMO0732	rpoC	-9.2127	1.19e-39	DNA-directed RNA polymerase beta' subunit
ZMO1_ZMO0198	prfB	-8.73628	1.27e-39	peptide chain release factor 2
ZMO1_ZMO1496	ppc	-7.52875	1.44e-39	phosphoenolpyruvate carboxylase
ZMO1_ZMO1929	groEL	-9.56716	1.56e-39	chaperonin GroEL
ZMO1_ZMO0474	ribB	-11.6174	1.87e-39	3%2C4-dihydroxy-2-butanone 4-phosphate synthase
ZMO1_ZMO1434	ZMO1434	-8.58382	1.97e-39	uncharacterized protein
ZMO1_ZMO1091	holB	-8.68112	2.12e-39	DNA polymerase III subunit delta'
ZMO1_ZMO1808	rfnH	-6.84786	2.9e-39	RnfH family protein
ZMO1_ZMO0242	atpC	-10.3751	2.93e-39	ATP synthase F0F1 epsilon subunit
ZMO1_ZMO0585	trpB	-8.06228	3.06e-39	tryptophan synthase beta subunit
ZMO1_ZMO0178	pgk	-8.72809	3.13e-39	phosphoglycerate kinase
ZMO1_ZMO0186	cysS	-8.20864	3.32e-39	cysteinyl-tRNA synthetase
ZMO1_ZMO1311	ostA	-6.73946	3.36e-39	organic solvent tolerance protein
ZMO1_ZMO1842	apbE	-7.17107	4.24e-39	ApbE family lipoprotein
ZMO1_ZMO1436	ZMO1436	-9.25027	4.65e-39	uncharacterized protein
ZMO1_ZMO1707	pyrE	-8.51143	8.04e-39	orotate phosphoribosyltransferase
ZMO1_ZMO1197	murI	-13.5229	9.05e-39	glutamate racemase
ZMO1_ZMO0669	atpG2	-11.9392	9.21e-39	ATP synthase F0F1 B/B' subunit
ZMO1_ZMO1698	ribA	-7.91345	1.12e-38	GTP cyclohydrolase II
ZMO1_ZMO1092	metG	-8.65068	1.3e-38	methionine--tRNA ligase
ZMO1_ZMO0096	pgsA	-7.25217	1.37e-38	CDP-diacylglycerol/glycerol-3-phosphate 3-phosphatidyltransferase
ZMO1_ZMO1218	tatC	-5.62294	1.39e-38	twin-arginine translocase subunit TatC
ZMO1_ZMOt001	ZMOt001	-10.267	1.84e-38	tRNA-Cys
ZMO1_ZMO0425	sufC	-8.88135	2.35e-38	FeS assembly ATPase SufC
ZMO1_ZMO1025	nrdD	-8.6968	2.66e-38	anaerobic ribonucleoside-triphosphate reductase
ZMO1_ZMO0668	atpE	-9.8744	3.37e-38	ATP synthase F0F1 C subunit
ZMO1_ZMO1193	topA	-9.02279	3.92e-38	DNA topoisomerase I
ZMO1_ZMO0851	pdxH	-7.60047	4.13e-38	pyridoxamine 5'-phosphate oxidase
ZMO1_ZMO1639	ZMO1639	-8.39707	4.32e-38	integral membrane protein MviN
ZMO1_ZMOt010	ZMOt010	-6.83287	5.03e-38	tRNA-Leu
ZMO1_ZMO1640	trpS	-8.88337	6.54e-38	tryptophanyl-tRNA synthetase
ZMO1_ZMO1906	infC	-9.10643	1.05e-37	translation initiation factor IF-3
ZMO1_ZMO0238	atpH	-11.9986	1.1e-37	ATP synthase F1 delta subunit
ZMO1_ZMO1059	ZMO1059	-6.59353	1.22e-37	dihydroneopterin aldolase
ZMO1_ZMO1002	glmM	-9.52873	1.23e-37	phosphoglucosamine mutase
ZMO1_ZMOt003	ZMOt003	-12.1789	1.27e-37	tRNA-Tyr
ZMO1_ZMO0859	ZMO0859	-6.12067	1.33e-37	aminotransferase class V
ZMO1_ZMOt025	ZMOt025	-8.99173	1.4e-37	tRNA-Leu
ZMO1_ZMO1160	psd	-8.36279	1.82e-37	phosphatidylserine decarboxylase
ZMO1_ZMO0431	dapD	-10.387	1.9e-37	2%2C3%2C4%2C5-tetrahydropyridine-2%2C6-dicarboxylate N-succinyltransferase
ZMO1_ZMO1008	glcD	-7.04255	1.92e-37	glycolate oxidase subunit GlcD
ZMO1_ZMO1596	adhB	-5.70466	1.97e-37	iron-containing alcohol dehydrogenase
ZMO1_ZMO0467	ZMO0467	-7.46174	2.17e-37	PpiC-type peptidyl-prolyl cis-trans isomerase
ZMO1_ZMO1154	pyrH	-7.81319	2.55e-37	uridylate kinase
ZMO1_ZMO0871	hpnE	-8.04786	2.63e-37	squalene-associated FAD-dependent desaturase HpnE
ZMO1_ZMO0557	ZMO0557	-9.19022	2.86e-37	DUF150/RimP N-terminal domain-containing protein
ZMO1_ZMO0822	ZMO0822	-6.65742	2.99e-37	uncharacterized protein
ZMO1_ZMO1878	valS	-10.2008	3.17e-37	valine--tRNA ligase
ZMO1_ZMO0177	gap	-9.92707	3.31e-37	type I glyceraldehyde-3-phosphate dehydrogenase
ZMO1_ZMOt021	ZMOt021	-12.1721	3.86e-37	tRNA-Phe
ZMO1_ZMO1223	fabD	-6.42327	5.06e-37	malonyl CoA-acyl carrier protein transacylase
ZMO1_ZMO0426	sufD	-7.38811	5.75e-37	FeS assembly protein SufD
ZMO1_ZMO0917	ZMO0917	-11.1275	5.97e-37	2-nitropropane dioxygenase NPD
ZMO1_ZMOt009	ZMOt009	-8.09625	6.1e-37	tRNA-Ser
ZMO1_ZMO0144	nadB	-5.64584	7.84e-37	L-aspartate oxidase
ZMO1_ZMO1768	lysA2	-8.34458	8.92e-37	diaminopimelate decarboxylase
ZMO1_ZMOt033	ZMOt033	-11.1824	9.21e-37	tRNA-Thr
ZMO1_ZMO1899	fabH	-8.10817	9.79e-37	3-oxoacyl-(acyl-carrier-protein) synthase III
ZMO1_ZMO0980	dnaN	-8.67071	1.1e-36	DNA polymerase III beta subunit
ZMO1_ZMO1841	rseC	-5.64823	1.23e-36	positive regulator of sigma E RseC/MucC
ZMO1_ZMO0419	plsC	-7.78573	1.3e-36	1-acyl-sn-glycerol-3-phosphate acyltransferase PlsC
ZMO1_ZMO0720	dapA1	-8.11318	1.53e-36	dihydrodipicolinate synthase
ZMO1_ZMO0791	pyrB	-6.19214	1.55e-36	aspartate carbamoyltransferase
ZMO1_ZMO0765	thrS	-8.46491	1.59e-36	threonyl-tRNA synthetase
ZMO1_ZMO0356	mreC	-6.59844	1.74e-36	rod shape-determining protein MreC
ZMO1_ZMO1871	nadA	-9.11044	1.8e-36	quinolinate synthetase complex A subunit
ZMO1_ZMO0499	pbpF	-11.0344	3.31e-36	1A family penicillin-binding protein
ZMO1_ZMO0176	tklB	-9.3257	3.96e-36	transketolase
ZMO1_ZMO1347	ltaE	-5.82558	3.97e-36	threonine aldolase
ZMO1_ZMO0731	rpoB	-8.93769	4.08e-36	DNA-directed RNA polymerase beta subunit
ZMO1_ZMO1414	ZMO1414	-8.80485	5.74e-36	tRNA(adenosine(37)-N6)-threonylcarbamoyltransferase complex dimerization subunit type 1 TsaB
ZMO1_ZMO1148	ZMO1148	-6.52244	6.74e-36	YaeT-like component of outer membrane protein assembly complex
ZMO1_ZMO1393	lptF	-7.50457	6.74e-36	LPS export ABC transporter permease LptF
ZMO1_ZMO1507	ppa	-9.73245	7.6e-36	inorganic diphosphatase
ZMO1_ZMO0074	ZMO0074	-6.75572	7.73e-36	endoribonuclease YbeY
ZMO1_ZMO1278	fabF	-9.54444	8.22e-36	3-oxoacyl-(acyl-carrier-protein) synthase 2
ZMO1_ZMO0708	purN	-6.60382	8.41e-36	phosphoribosylglycinamide formyltransferase
ZMO1_ZMO1500	hisF	-7.12129	8.57e-36	imidazole glycerol phosphate synthase cyclase subunit
ZMO1_ZMO1390	ZMO1390	-8.55325	8.71e-36	uncharacterized protein
ZMO1_ZMO1996	rho	-7.78122	1.11e-35	transcription termination factor Rho
ZMO1_ZMOt020	ZMOt020	-6.64783	1.12e-35	tRNA-Gly
ZMO1_ZMO1684	serC	-6.1234	1.14e-35	phosphoserine aminotransferase
ZMO1_ZMO0827	murF	-9.99607	1.24e-35	UDP-N-acetylmuramoyl-tripeptide-D-alanyl-D-alanine ligase
ZMO1_ZMO0660	dnaK	-11.3613	1.26e-35	chaperone protein DnaK
ZMO1_ZMO0899	ZMO0899	-8.04836	1.27e-35	NAD+ synthetase
ZMO1_ZMO0142	ZMO0142	-6.04617	1.37e-35	YggS family pyridoxal phosphate enzyme
ZMO1_ZMO1182	ispE	-8.40758	1.69e-35	4-diphosphocytidyl-2C-methyl-D-erythritol kinase
ZMO1_ZMO1400	ZMO1400	-8.41643	1.95e-35	uncharacterized protein
ZMO1_ZMO1550	hisG	-6.19296	2.06e-35	ATP phosphoribosyltransferase
ZMO1_ZMO1124	ZMO1124	-7.10025	2.63e-35	sigma-54-dependent Fis family transcriptional regulator
ZMO1_ZMO0855	ispA2	-8.47524	3.16e-35	geranylgeranyl pyrophosphate synthase
ZMO1_ZMO1643	tyrS	-9.52111	3.84e-35	tyrosine--tRNA ligase
ZMO1_ZMO0537	secY	-11.7571	3.91e-35	preprotein translocase SecY subunit
ZMO1_ZMO0997	eda	-8.52672	4.01e-35	2-dehydro-3-deoxyphosphogluconate aldolase/4-hydroxy-2-oxoglutarate aldolase
ZMO1_ZMOt035	ZMOt035	-7.33289	4.72e-35	tRNA-Ser
ZMO1_ZMO1618	carA	-7.63148	4.78e-35	carbamoyl-phosphate synthase small subunit
ZMO1_ZMO1592	alr	-7.62654	4.81e-35	alanine racemase
ZMO1_ZMO0586	trpF	-7.11868	5.13e-35	phosphoribosylanthranilate isomerase
ZMO1_ZMO1518	cbbF3	-6.16134	5.21e-35	inositol monophosphatase
ZMO1_ZMO0828	mraY	-10.4889	5.68e-35	phospho-N-acetylmuramoyl-pentapeptide transferase
ZMO1_ZMO0421	hisC2	-8.53634	6.03e-35	histidinol-phosphate aminotransferase HisC
ZMO1_ZMO1553	thiL	-5.17229	6.9e-35	thiamine-monophosphate kinase
ZMO1_ZMO0584	trpA	-8.59341	6.92e-35	tryptophan synthase alpha subunit
ZMO1_ZMO1540	feoA	-6.62172	7.21e-35	FeoA family protein
ZMO1_ZMO0206	proB	-8.7885	8.82e-35	glutamate 5-kinase
ZMO1_ZMO1870	nadC	-6.78235	9.56e-35	nicotinate-nucleotide pyrophosphorylase
ZMO1_ZMO1693	aroC	-8.23343	9.79e-35	chorismate synthase
ZMO1_ZMO0207	obgE	-8.52989	1.15e-34	GTP-binding protein Obg/CgtA
ZMO1_ZMO0737	aroD	-6.83596	1.37e-34	type II 3-dehydroquinate dehydratase
ZMO1_ZMO1501	hisA	-8.0273	1.9e-34	1-(5-phosphoribosyl)-5-[(5-phosphoribosylamino)methylideneamino] imidazole-4-carboxamide isomerase
ZMO1_ZMO1481	sucC	-8.6646	2.03e-34	succinyl-CoA ligase subunit beta
ZMO1_ZMO1415	ZMO1415	-8.80767	2.74e-34	Nfu/NifU-like scaffold protein
ZMO1_ZMO0588	ZMO0588	-7.60641	2.81e-34	uncharacterized protein
ZMO1_ZMO1599	ZMO1599	-5.36148	3.19e-34	hopanoid biosynthesis associated RND transporter like protein HpnN
ZMO1_ZMO0493	glnA	-7.14209	3.24e-34	type I glutamine synthetase
ZMO1_ZMO0449	ZMO0449	-7.94863	3.51e-34	uncharacterized protein
ZMO1_ZMO1229	folE	-6.35197	3.76e-34	GTP cyclohydrolase I FolE
ZMO1_ZMO1128	ispDF	-6.56282	4.56e-34	bifunctional 2-C-methyl-D-erythritol 4-phosphate cytidylyltransferase/2-C-methyl-D-erythritol 2%2C4-cyclodiphosphate synthase
ZMO1_ZMO1101	ZMO1101	-8.49742	4.86e-34	TsaE (Threonylcarbamoyl adenosine biosynthesis protein) domain-containing protein
ZMO1_ZMO0240	atpG1	-9.39683	5.8e-34	ATP synthase F0F1 gamma subunit
ZMO1_ZMO0735	accC	-9.16368	5.99e-34	acetyl-CoA carboxylase complex biotin carboxylase subunit
ZMO1_ZMO1792	ilvD	-5.63367	6.4e-34	dihydroxy-acid dehydratase
ZMO1_ZMO0273	metK	-7.62051	7.02e-34	S-adenosylmethionine synthase
ZMO1_ZMOt015	ZMOt015	-10.797	7.13e-34	tRNA-Thr
ZMO1_ZMO1057	ZMO1057	-6.30243	7.27e-34	GCN5-related N-acetyltransferase
ZMO1_ZMOt011	ZMOt011	-11.1489	8.84e-34	tRNA-Val
ZMO1_ZMO0876	hpnM	-7.2588	9.09e-34	hopanoid biosynthesis associated membrane protein HpnM
ZMO1_ZMO0476	ribD	-6.90877	1.01e-33	riboflavin biosynthesis protein RibD
ZMO1_ZMO0241	atpD	-9.74614	1.01e-33	ATP synthase F0F1 beta subunit
ZMO1_ZMO0826	murE	-9.24591	1.03e-33	UDP-N-acetylmuramoyl-L-alanyl-D-glutamate-2%2C6-diaminopimelate ligase
ZMO1_ZMO0823	mraW	-12.6539	1.12e-33	S-adenosyl-methyltransferase MraW
ZMO1_ZMO0407	ZMO0407	-6.27594	1.2e-33	GcrA cell cycle regulator
ZMO1_ZMO1433	holA	-7.30136	1.3e-33	DNA polymerase III delta subunit
ZMO1_ZMO1146	fabZ	-6.8935	1.37e-33	beta-hydroxyacyl-(acyl-carrier-protein) dehydratase FabZ
ZMO1_ZMO0279	ZMO0279	-5.14078	1.5e-33	putative cold-shock DNA-binding protein
ZMO1_ZMO0845	alaS	-11.4737	1.53e-33	alanine--tRNA ligase
ZMO1_ZMO1796	aroA	-6.90719	1.54e-33	3-phosphoshikimate 1-carboxyvinyltransferase
ZMO1_ZMO1394	lptG	-7.00799	1.56e-33	LPS export ABC transporter permease LptG
ZMO1_ZMO0473	ribH	-7.27588	1.57e-33	6%2C7-dimethyl-8-ribityllumazine synthase
ZMO1_ZMO0829	murD	-8.70029	1.6e-33	UDP-N-acetylmuramoyl-L-alanine-D-glutamate ligase
ZMO1_ZMO0593	aroB	-6.29611	1.7e-33	3-dehydroquinate synthase
ZMO1_ZMO1749	mlaA	-5.94087	1.78e-33	lipoprotein MlaA
ZMO1_ZMO0411	gyrB1	-5.23386	1.88e-33	DNA topoisomerase IV B subunit
ZMO1_ZMO0323	ileS	-10.2583	2.04e-33	isoleucyl-tRNA synthetase
ZMO1_ZMO0277	lptC	-7.73127	2.26e-33	LPS export ABC transporter LptC
ZMO1_ZMO1054	parC	-7.94689	2.33e-33	DNA topoisomerase IV A subunit
ZMO1_ZMO0427	sufS	-5.75204	2.61e-33	SufS subfamily cysteine desulfurase
ZMO1_ZMO0018	rpe	-6.32782	2.71e-33	ribulose-phosphate 3-epimerase
ZMO1_ZMOt019	ZMOt019	-5.18416	3.03e-33	tRNA-Leu
ZMO1_ZMO0832	murC	-12.5724	3.35e-33	UDP-N-acetylmuramate-L-alanine ligase
ZMO1_ZMO2020	ZMO2020	-6.79209	3.45e-33	hypothetical protein
ZMO1_ZMO1758	ZMO1758	-7.02435	3.45e-33	outer membrane assembly lipoprotein YfiO
ZMO1_ZMO0239	atpA	-10.1209	3.54e-33	ATP synthase F0F1 alpha subunit
ZMO1_ZMO0662	purB	-9.1964	3.7e-33	adenylosuccinate lyase
ZMO1_ZMO1662	nadD	-5.52317	4.06e-33	nicotinate-nicotinamide nucleotide adenylyltransferase
ZMO1_ZMO0749	rpoH	-5.94369	4.14e-33	RNA polymerase sigma 32 subunit RpoH
ZMO1_ZMO0465	tpiA	-7.59295	4.49e-33	triosephosphate isomerase TpiA
ZMO1_ZMO0322	ribF	-7.61153	4.55e-33	riboflavin biosynthesis protein RibF
ZMO1_ZMO1511	ZMO1511	-5.7561	4.68e-33	uncharacterized protein
ZMO1_ZMO1811	rnfD	-7.41875	4.9e-33	electron transport complex RnfABCDGE type D subunit
ZMO1_ZMO0550	rpsO	-12.5694	6.2e-33	ribosomal protein S15
ZMO1_ZMO0460	proS	-8.17498	6.35e-33	proline--tRNA ligase
ZMO1_ZMOt040	ZMOt040	-14.3884	6.85e-33	tRNA-Lys
ZMO1_ZMOp32x009	ZMOp32x009	-10.7666	7.06e-33	SinI-like DNA-binding domain protein
ZMO1_ZMOt004	ZMOt004	-10.6212	7.42e-33	tRNA-Pro
ZMO1_ZMO1159	pssA	-7.00929	7.98e-33	CDP-diacylglycerol--serine O-phosphatidyltransferase
ZMO1_ZMO1770	argH	-9.78149	8.4e-33	argininosuccinate lyase
ZMO1_ZMO1391	ZMO1391	-5.74994	8.86e-33	diacylglycerol kinase catalytic region
ZMO1_ZMO1056	cca	-5.82039	9.06e-33	polynucleotide adenylyltransferase
ZMO1_ZMO0276	ZMO0276	-8.28282	1.16e-32	OstA family protein
ZMO1_ZMOt008	ZMOt008	-9.92307	1.18e-32	tRNA-Ser
ZMO1_ZMO1354	motB3	-5.3892	1.2e-32	flagellar motor protein MotB
ZMO1_ZMO1583	gyrB2	-7.4346	1.29e-32	DNA gyrase B subunit
ZMO1_ZMO1928	groES	-8.68859	1.33e-32	chaperonin Cpn10
ZMO1_ZMO0831	murG	-11.0899	1.76e-32	undecaprenyldiphospho-muramoylpentapeptide beta-N-acetylglucosaminyltransferase
ZMO1_ZMO0468	trpE	-7.10466	1.87e-32	anthranilate synthase component I
ZMO1_ZMO1321	guaB	-7.49595	1.9e-32	inosine-5'-monophosphate dehydrogenase
ZMO1_ZMO0483	hom	-5.41579	1.98e-32	homoserine dehydrogenase
ZMO1_ZMO0792	pyrC1	-5.77718	2.42e-32	dihydroorotase
ZMO1_ZMO0498	glmU	-7.58159	2.48e-32	bifunctional N-acetylglucosamine-1-phosphateuridyltransferase/glucosamine-1-phosphate acetyltransferase
ZMO1_ZMO0692	gyrA	-10.3546	2.55e-32	DNA gyrase A subunit
ZMO1_ZMO1715	exbD1	-5.58712	2.56e-32	biopolymer transport protein ExbD/TolR
ZMO1_ZMO0459	lolC	-6.53855	2.79e-32	lipoprotein releasing system transmembrane protein LolC/E family
ZMO1_ZMO1514	pheS	-8.48647	2.82e-32	phenylalanine--tRNA ligase subunit alpha
ZMO1_ZMO0200	trpD	-7.36982	2.99e-32	anthranilate phosphoribosyltransferase
ZMO1_ZMO0854	coaD	-6.23404	3.02e-32	pantetheine-phosphate adenylyltransferase
ZMO1_ZMO0518	rplD	-11.3916	3.03e-32	ribosomal protein L4
ZMO1_ZMO1769	ZMO1769	-8.3425	3.03e-32	uncharacterized protein
ZMO1_ZMO0835	ftsQ	-6.4938	3.51e-32	cell division protein FtsQ
ZMO1_ZMO1155	tsf	-7.52676	3.61e-32	translation elongation factor Ts
ZMO1_ZMO0811	fmt	-5.9664	3.64e-32	methionyl-tRNA formyltransferase
ZMO1_ZMO0291	lgt	-8.28644	3.82e-32	prolipoprotein diacylglyceryl transferase
ZMO1_ZMO0667	atpB	-9.63934	3.94e-32	ATP synthase F0F1 A subunit
ZMO1_ZMO1896	secF	-9.10513	4.26e-32	protein-export membrane protein SecF
ZMO1_ZMO0549	pnp	-7.85003	4.87e-32	polyribonucleotide nucleotidyltransferase
ZMO1_ZMO0707	dapB	-9.07329	5.32e-32	dihydrodipicolinate reductase
ZMO1_ZMO0227	polA	-7.17356	5.84e-32	DNA polymerase I
ZMO1_ZMO1047	pstS	-6.24015	8.25e-32	phosphate ABC transporter substrate-binding protein PstS
ZMO1_ZMO1407	asd	-8.07606	8.46e-32	aspartate-semialdehyde dehydrogenase
ZMO1_ZMO0452	ZMO0452	-6.62692	1.31e-31	pyrrolo-quinoline quinone
ZMO1_ZMO0671	atpF	-9.05748	1.35e-31	ATP synthase F0F1 B/B' subunit
ZMO1_ZMO1329	ppnK	-5.46014	1.45e-31	NAD(+) kinase
ZMO1_ZMO0180	ispG	-9.82728	1.52e-31	1-hydroxy-2-methyl-2-(E)-butenyl 4-diphosphate synthase
ZMO1_ZMO1724	murA	-13.4998	1.58e-31	UDP-N-acetylglucosamine 1-carboxyvinyltransferase
ZMO1_ZMOt013	ZMOt013	-10.6318	2.06e-31	tRNA-Trp
ZMO1_ZMO0782	gatB	-11.5536	2.12e-31	glutamyl-tRNA(Gln) amidotransferase B subunit
ZMO1_ZMO0199	lexA	-10.33	2.13e-31	SOS-response transcriptional repressor LexA
ZMO1_ZMO1730	cysE	-6.30602	2.19e-31	serine O-acetyltransferase
ZMO1_ZMO0278	rnd1	-6.83298	2.46e-31	ribonuclease D
ZMO1_ZMO0539	rpsM	-11.8162	2.69e-31	ribosomal protein S13
ZMO1_ZMO1738	ZMO1738	-8.59647	2.71e-31	LytTR family two component transcriptional regulator
ZMO1_ZMO1623	rpoD	-9.42373	2.91e-31	RNA polymerase sigma 70 subunit RpoD
ZMO1_ZMO1908	ZMO1908	-5.5193	3.1e-31	outer membrane protein assembly factor BamE
ZMO1_ZMO0193	ZMO0193	-5.69168	3.4e-31	Rne/Rng family ribonuclease
ZMO1_ZMO0515	ZMO0515	-10.1792	3.64e-31	translation elongation factor G
ZMO1_ZMO0582	folC	-7.73449	3.83e-31	bifunctional folylpolyglutamate synthase/dihydrofolate synthase FolC
ZMO1_ZMO1653	lysC	-7.42224	3.83e-31	aspartate kinase
ZMO1_ZMO0619	flgA	-6.36906	4.02e-31	flagella basal body P-ring formation protein FlgA
ZMO1_ZMO1444	glyS	-9.42648	4.31e-31	glycine--tRNA ligase subunit beta
ZMO1_ZMO1813	rnfB	-8.23417	4.56e-31	electron transport complex RnfABCDGE type B subunit
ZMO1_ZMO0594	aroK	-8.70554	4.81e-31	shikimate kinase
ZMO1_ZMO1151	cdsA	-9.54736	5.16e-31	phosphatidate cytidylyltransferase
ZMO1_ZMO1435	leuS	-7.85857	5.37e-31	leucyl-tRNA synthetase
ZMO1_ZMO1519	prs	-9.68249	5.52e-31	ribose-phosphate pyrophosphokinase
ZMO1_ZMO1891	thrC	-8.26938	5.54e-31	threonine synthase
ZMO1_ZMO0520	rplB	-10.5166	7.34e-31	ribosomal protein L2
ZMO1_ZMO1220	tatA	-6.20987	7.69e-31	twin-arginine translocase subunit TatA
ZMO1_ZMO0900	gltX1	-10.5519	1.12e-30	glutamyl-tRNA synthetase
ZMO1_ZMOt050	ZMOt050	-9.81117	1.13e-30	tRNA-Gly
ZMO1_ZMO1809	rfnE	-8.42623	1.24e-30	electron transport complex RnfABCDGE type E subunit
ZMO1_ZMO0408	argD	-9.33457	1.29e-30	acetylornithine and succinylornithine aminotransferase
ZMO1_ZMO1116	gltD	-5.59179	1.3e-30	glutamate synthase small subunit
ZMO1_ZMO1503	hisB	-7.6256	1.47e-30	Imidazoleglycerol-phosphate dehydratase
ZMO1_ZMO1502	hisH	-5.87679	1.77e-30	imidazole glycerol phosphate synthase subunit HisH
ZMO1_ZMO2006	ZMO2006	-11.0509	2.17e-30	preprotein translocase SecE subunit
ZMO1_ZMO1798	rpsA	-9.07141	2.22e-30	ribosomal protein S1
ZMO1_ZMO0298	ZMO0298	-6.09301	2.6e-30	uncharacterized protein
ZMO1_ZMO1905	gpsA	-8.06884	3e-30	glycerol-3-phosphate dehydrogenase (NAD(P)(+))
ZMO1_ZMO1014	infA	-7.4328	3.09e-30	translation initiation factor IF-1
ZMO1_ZMO1267	guaA	-5.60553	4.11e-30	GMP synthase large subunit
ZMO1_ZMO1617	carB	-7.05289	4.27e-30	carbamoyl-phosphate synthase large chain
ZMO1_ZMO0275	ZMO0275	-6.10441	4.86e-30	ABC transporter related protein
ZMO1_ZMO0727	rplJ	-11.2261	5.05e-30	ribosomal protein L10
ZMO1_ZMO0924	secA	-9.21352	5.61e-30	preprotein translocase SecA subunit
ZMO1_ZMO0874	hpnH	-7.45425	5.75e-30	hopanoid biosynthesis associated radical SAM protein HpnH
ZMO1_ZMO1079	rplS	-9.53535	6.46e-30	ribosomal protein L19
ZMO1_ZMO1814	rnfA	-7.57483	6.57e-30	electron transport complex RnfABCDGE type A subunit
ZMO1_ZMO1328	ZMO1328	-5.71387	8.77e-30	SpoU type tRNA/rRNA methyltransferase
ZMO1_ZMO0725	rplK	-10.1909	9.26e-30	ribosomal protein L11
ZMO1_ZMO0041	aroE	-5.30533	1.04e-29	shikimate 5-dehydrogenase
ZMO1_ZMOt014	ZMOt014	-9.26946	1.1e-29	tRNA-Ser
ZMO1_ZMO0833	murB	-10.6118	1.17e-29	UDP-N-acetylenolpyruvoylglucosamine reductase
ZMO1_ZMO1689	pyrC2	-5.19071	1.26e-29	multifunctional complex type dihydroorotase
ZMO1_ZMO1050	pstB	-9.04596	1.28e-29	phosphate ABC transporter ATPase subunit
ZMO1_ZMO1910	rplY	-8.18727	1.29e-29	50S ribosomal protein L25
ZMO1_ZMO1090	tmk	-8.96159	1.35e-29	dTMP kinase
ZMO1_ZMO1515	rplT	-8.35474	1.41e-29	ribosomal protein L20
ZMO1_ZMO1225	rpsF	-10.3082	1.43e-29	ribosomal protein S6
ZMO1_ZMO1200	rpiB	-5.34541	1.72e-29	ribose 5-phosphate isomerase B
ZMO1_ZMO1209	kup	-5.91663	1.74e-29	potassium transporter Kup
ZMO1_ZMO1686	hisZ	-9.43945	2.56e-29	ATP phosphoribosyltransferase regulatory subunit HisZ
ZMO1_ZMO1048	pstC	-8.61737	2.8e-29	phosphate ABC transporter inner membrane subunit PstC
ZMO1_ZMO0834	ddl	-12.3553	2.84e-29	D-alanine-D-alanine ligase
ZMO1_ZMO1478	pgl	-12.8969	2.89e-29	6-phosphogluconolactonase
ZMO1_ZMOt031	ZMOt031	-11.0694	3.25e-29	tRNA-Asn
ZMO1_ZMOp32x016	ZMOp32x016	-9.02472	4.38e-29	winged helix-turn-helix DNA-binding domain
ZMO1_ZMO0766	glnD	-8.72699	4.42e-29	bifunctional uridylyltransferase/uridylyl-removing protein GlnD
ZMO1_ZMO1904	ZMO1904	-8.33374	5.6e-29	tRNA(adenosine(37)-N6)-threonylcarbamoyltransferase complex transferase subunit TsaD
ZMO1_ZMO1900	plsX	-8.3412	5.69e-29	fatty acid/phospholipid synthesis protein PlsX
ZMO1_ZMO0843	argS	-10.9727	5.95e-29	arginine--tRNA ligase
ZMO1_ZMO0715	aspS	-10.6596	6.08e-29	aspartate--tRNA(Asp/Asn) ligase
ZMO1_ZMO1089	dacC	-9.81881	6.15e-29	D-alanyl-D-alanine carboxypeptidase DacC
ZMO1_ZMO0366	glf	-11.5094	7.51e-29	glucose facilitated diffusion protein
ZMO1_ZMO1687	purA	-8.3078	9.68e-29	adenylosuccinate synthase
ZMO1_ZMO0583	accD	-10.1499	1.03e-28	acetyl-CoA carboxylase beta subunit
ZMO1_ZMO1219	tatB	-5.72782	1.09e-28	twin-arginine translocase subunit TatB
ZMO1_ZMO1139	ilvI	-5.79667	1.38e-28	acetolactate synthase large subunit
ZMO1_ZMO0433	gmk	-7.6997	1.76e-28	guanylate kinase
ZMO1_ZMO1279	acpP	-9.62322	1.82e-28	acyl carrier protein
ZMO1_ZMO0836	ftsA	-5.95383	2.1e-28	cell division protein FtsA
ZMO1_ZMO1513	pheT	-10.0639	2.28e-28	phenylalanine--tRNA ligase subunit beta
ZMO1_ZMO1227	rplI	-11.6944	2.61e-28	ribosomal protein L9
ZMO1_ZMO1608	eno	-9.69498	2.65e-28	enolase
ZMO1_ZMO2013	ZMO2013	-6.67031	2.92e-28	hypothetical protein
ZMO1_ZMO1166	recA	-6.54164	3.1e-28	DNA recombination/repair protein RecA
ZMO1_ZMO0913	ilvE	-6.14611	3.45e-28	branched-chain amino acid aminotransferase
ZMO1_ZMO1375	rnc	-5.19372	3.75e-28	ribonuclease III
ZMO1_ZMO0462	pyrG	-10.4652	4.05e-28	CTP synthase
ZMO1_ZMO1446	glyQ	-8.98659	4.4e-28	glycine--tRNA ligase subunit alpha
ZMO1_ZMO1516	rpmI	-13.2494	5.13e-28	ribosomal protein L35
ZMO1_ZMO1713	rpsU	-10.7931	6.48e-28	ribosomal protein S21
ZMO1_ZMO0875	ispH	-9.98423	7.1e-28	4-hydroxy-3-methylbut-2-enyl diphosphate reductase
ZMO1_ZMOt030	ZMOt030	-11.9488	9.11e-28	tRNA-Glu
ZMO1_ZMO0975	ZMO0975	-5.42423	9.49e-28	putative membrane spanning protein
ZMO1_ZMO1692	fabI	-8.13512	9.82e-28	enoyl-[acyl-carrier-protein] reductase FabI
ZMO1_ZMO1097	ZMO1097	-6.98537	1.04e-27	thioredoxin-domain containing protein
ZMO1_ZMO1141	ilvC	-5.88521	1.04e-27	ketol-acid reductoisomerase
ZMO1_ZMO0783	gatA	-10.4286	1.16e-27	glutamyl-tRNA(Gln) amidotransferase A subunit
ZMO1_ZMOt028	ZMOt028	-9.11787	1.36e-27	tRNA-Met
ZMO1_ZMO1026	ZMO1026	-7.24083	1.58e-27	uncharacterized protein
ZMO1_ZMO0527	rplX	-10.3742	1.86e-27	ribosomal protein L24
ZMO1_ZMO0883	rpsI	-10.7797	1.96e-27	ribosomal protein S9
ZMO1_ZMO0369	glk	-10.1724	2.03e-27	glucokinase
ZMO1_ZMO0972	ZMO0972	-6.35841	2.41e-27	hopanoid biosynthesis associated glycosyl transferase protein HpnI
ZMO1_ZMO1150	dxr	-8.11776	2.47e-27	1-deoxy-D-xylulose 5-phosphate reductoisomerase
ZMO1_ZMO0830	ftsW	-5.93188	2.84e-27	cell division protein FtsW
ZMO1_ZMO1226	rpsR	-10.2711	2.94e-27	ribosomal protein S18
ZMO1_ZMO1508	hisS	-9.87773	2.94e-27	histidine--tRNA ligase
ZMO1_ZMO0368	edd	-9.57796	3.08e-27	6-phosphogluconate dehydratase
ZMO1_ZMO1156	rpsB	-10.5858	3.7e-27	ribosomal protein S2
ZMO1_ZMO0205	ZMO0205	-5.24345	4.29e-27	NAD-dependent epimerase/dehydratase
ZMO1_ZMO1147	ZMO1147	-8.0679	4.62e-27	chaperone protein Skp (OmpH)
ZMO1_ZMO0554	infB	-8.60912	6.62e-27	translation initiation factor IF-2
ZMO1_ZMO0541	rpoA	-9.87211	6.9e-27	DNA-directed RNA polymerase alpha subunit
ZMO1_ZMO0784	gatC	-10.8878	6.95e-27	glutamyl-tRNA(Gln) amidotransferase C subunit
ZMO1_ZMO0538	adk	-13.3593	7.35e-27	adenylate kinase
ZMO1_ZMO1890	ZMO1890	-5.36412	7.53e-27	mitochondrial processing peptidase-like protein
ZMO1_ZMO1658	ZMO1658	-5.46744	9.11e-27	tRNA(Ile)-lysidine synthetase
ZMO1_ZMO1607	ZMO1607	-8.74184	1.08e-26	septum formation initiator
ZMO1_ZMO0364	ligA	-10.8475	1.13e-26	DNA ligase (NAD(+)) LigA
ZMO1_ZMO2003	ZMO2003	-10.9552	1.33e-26	ribosomal protein S10
ZMO1_ZMOp32x013	ZMOp32x013	-6.17996	1.48e-26	hypothetical protein
ZMO1_ZMO0528	rplE	-9.48988	1.72e-26	ribosomal protein L5
ZMO1_ZMO0152	pyk	-11.7471	1.8e-26	pyruvate kinase
ZMO1_ZMOt029	ZMOt029	-9.6836	1.91e-26	tRNA-His
ZMO1_ZMO2002	ZMO2002	-10.4255	2.12e-26	ribosomal protein S12
ZMO1_ZMO0986	serS	-9.39112	2.49e-26	seryl-tRNA synthetase
ZMO1_ZMO0890	lysK	-10.3437	2.66e-26	lysine--tRNA ligase
ZMO1_ZMO0844	ZMO0844	-7.80033	3.03e-26	sporulation domain-containing protein
ZMO1_ZMO0359	mrdA	-5.30441	3.25e-26	peptidoglycan D%2CD-transpeptidase MrdA
ZMO1_ZMO0321	dhfrIII	-11.0108	3.67e-26	dihydrofolate reductase region
ZMO1_ZMO1538	dnaE	-9.54528	4.23e-26	DNA polymerase III alpha subunit
ZMO1_ZMO0357	ZMO0357	-5.75458	5.02e-26	hypothetical protein
ZMO1_ZMO1403	ZMO1403	-6.57287	5.75e-26	peptidase M23
ZMO1_ZMO1075	ffh	-9.4961	6.07e-26	signal recognition particle protein
ZMO1_ZMO0355	mreB	-6.25973	6.44e-26	MreB/Mrl family cell shape determining protein
ZMO1_ZMO0726	rplA	-8.17296	7.41e-26	ribosomal protein L1
ZMO1_ZMO0540	rpsK	-8.82395	8.69e-26	ribosomal protein S11
ZMO1_ZMOt007	ZMOt007	-11.9395	9.74e-26	tRNA-Asp
ZMO1_ZMO0856	xseB	-9.16589	9.84e-26	exodeoxyribonuclease VII small subunit
ZMO1_ZMO0517	rplC	-11.4387	1.45e-25	ribosomal protein L3
ZMO1_ZMO0716	ZMO0716	-7.57455	1.56e-25	DUF344/polyphosphate kinase 2 domain-containing protein
ZMO1_ZMO1810	rnfG	-8.26204	1.72e-25	electron transport complex RnfABCDGE type G subunit
ZMO1_ZMO1916	bioH	-6.80294	1.76e-25	pimeloyl-[acyl-carrier protein] methyl ester esterase BioH
ZMO1_ZMO0016	grpE	-8.23013	2.62e-25	GrpE protein
ZMO1_ZMO0974	ZMO0974	-7.3983	2.94e-25	hopanoid biosynthesis associated protein HpnK
ZMO1_ZMO1013	ZMO1013	-5.70665	2.98e-25	septum formation inhibitor Maf
ZMO1_ZMO0056	glmS	-11.4486	4.1e-25	glucosamine/fructose-6-phosphate isomerizing aminotransferase
ZMO1_ZMO1917	bioF	-6.19313	5.16e-25	8-amino-7-oxononanoate synthase
ZMO1_ZMO0869	hpnC	-9.65079	9.5e-25	squalene synthase HpnC
ZMO1_ZMO1625	rnpA	-10.7078	1.08e-24	ribonuclease P protein component
ZMO1_ZMO0884	rplM	-7.72206	1.26e-24	ribosomal protein L13
ZMO1_ZMO1360	pdc	-11.5625	1.28e-24	pyruvate decarboxylase
ZMO1_ZMO0736	accB	-9.91703	1.37e-24	acetyl-CoA carboxylase complex biotin carboxyl carrier protein
ZMO1_ZMO1348	map	-5.73394	1.9e-24	type I methionine aminopeptidase
ZMO1_ZMOp32x012	ZMOp32x012	-6.54836	2.67e-24	hypothetical protein
ZMO1_ZMO0458	lolD	-6.68556	2.75e-24	lipoprotein-releasing system ATP-binding protein LolD
ZMO1_ZMO0724	nusG	-11.7884	3.94e-24	transcription termination/antitermination factor NusG
ZMO1_ZMO0475	ribC	-7.21401	6.58e-24	riboflavin synthase alpha subunit
ZMO1_ZMO1755	thyB	-9.27843	6.62e-24	thymidylate synthase
ZMO1_ZMO1626	yidC	-8.82357	6.85e-24	YidC translocase/secretase
ZMO1_ZMO1356	dnaA	-10.8503	9.54e-24	chromosomal replication initiator protein DnaA
ZMO1_ZMO1366	rpsD	-10.0916	1.1e-23	30S ribosomal protein S4
ZMO1_ZMO1049	pstA	-7.93423	1.16e-23	phosphate ABC transporter inner membrane subunit PstA
ZMO1_ZMO1118	ZMO1118	-6.19404	1.27e-23	glutathione S-transferase
ZMO1_ZMOp33x001	ZMOp33x001	-5.34501	2.03e-23	hypothetical protein
ZMO1_ZMO0861	dnaZX	-10.8031	2.81e-23	DNA polymerase III subunits gamma and tau
ZMO1_ZMO0728	rplL	-9.01836	2.86e-23	ribosomal protein L7/L12
ZMO1_ZMO0120	ZMO0120	-10.495	3.1e-23	dihydroorotate dehydrogenase/oxidase
ZMO1_ZMO0531	rplF	-9.31642	3.51e-23	ribosomal protein L6 signature 1
ZMO1_ZMO1898	yajC	-9.79126	4.35e-23	preprotein translocase YajC subunit
ZMO1_ZMO0423	sufB	-7.9154	9.32e-23	FeS assembly protein SufB
ZMO1_ZMO1897	secD	-9.44146	9.33e-23	protein-export membrane protein SecD
ZMO1_ZMO1383	ZMO1383	-6.81217	1.09e-22	hypothetical protein
ZMO1_ZMO0825	pbp2	-10.0131	2.23e-22	penicillin-binding protein PBP2
ZMO1_ZMO0555	ZMO0555	-6.82176	2.42e-22	DUF448 domain-containing protein
ZMO1_ZMO0524	rpmC	-10.6105	3.43e-22	ribosomal protein L29
ZMO1_ZMO0824	ZMO0824	-7.56527	4.63e-22	uncharacterized protein
ZMO1_ZMO1541	feoB	-5.22141	5.02e-22	ferrous iron transport protein B
ZMO1_ZMO1627	engB	-9.63258	5.75e-22	GTP-binding protein HSR1-related protein
ZMO1_ZMO0870	hpnD	-9.94025	6.07e-22	squalene synthase HpnD
ZMO1_ZMO0514	rpsG	-11.1403	7.18e-22	ribosomal protein S7
ZMO1_ZMO0367	zwf	-11.5399	7.57e-22	glucose-6-phosphate 1-dehydrogenase
ZMO1_ZMO1076	rpsP	-10.7155	8.66e-22	ribosomal protein S16
ZMO1_ZMO1358	rpsT	-6.92693	8.96e-22	ribosomal protein S20
ZMO1_ZMO0621	flgM	-6.87649	9.7e-22	flagellar biosynthesis anti-sigma factor FlgM
ZMO1_ZMO1812	rnfC	-7.84831	1.09e-21	electron transport complex RnfABCDGE type C subunit
ZMO1_ZMO0542	rplQ	-9.39622	1.52e-21	ribosomal protein L17
ZMO1_ZMOp33x027	ZMOp33x027	-7.63751	2.4e-21	relaxosome protein TraY
ZMO1_ZMO0837	ftsZ	-11.1239	3.29e-21	cell division protein FtsZ
ZMO1_ZMOt026	ZMOt026	-7.70185	4.7e-21	tRNA-Leu
ZMO1_ZMO1542	ssb	-10.3934	6.12e-21	single-strand binding protein
ZMO1_ZMO1678	pheA	-6.54782	6.53e-21	prephenate dehydratase
ZMO1_ZMO2014	ZMO2014	-7.35821	6.83e-21	uncharacterized protein
ZMO1_ZMO1702	ftsK	-5.93063	7.18e-21	DNA translocase FtsK
ZMO1_ZMO0211	rplU	-9.15285	1.55e-20	ribosomal protein L21
ZMO1_ZMO1802	ZMO1802	-8.99171	1.55e-20	hypothetical protein
ZMO1_ZMO0187	aroH	-6.19299	2.3e-20	3-deoxy-7-phosphoheptulonate synthase
ZMO1_ZMO0201	trpG	-5.96383	4.59e-20	glutamine amidotransferase of anthranilate synthase
ZMO1_ZMOt006	ZMOt006	-6.67483	8.22e-20	tRNA-Gln
ZMO1_ZMO1901	ZMO1901	-7.35677	1.04e-19	uncharacterized protein
ZMO1_ZMOp39x005	ZMOp39x005	-6.20576	1.15e-19	RelB antitoxin/Antitoxin DinJ family toxin
ZMO1_ZMO1622	dnaG	-9.32396	1.76e-19	DNA primase
ZMO1_ZMOt051	ZMOt051	-10.8705	2.1e-19	tRNA-Pro
ZMO1_ZMO1195	plsY	-5.6933	2.23e-19	glycerol-3-phosphate acyltransferase PlsY
ZMO1_ZMOt034	ZMOt034	-11.1893	2.49e-19	tRNA-Pro
ZMO1_ZMO0529	rpsN	-9.71699	3.41e-19	ribosomal protein S14
ZMO1_ZMO1077	rimM	-7.00552	4.5e-19	16S rRNA processing protein RimM
ZMO1_ZMO0587	pyrF	-6.99898	8.62e-19	orotidine 5'-phosphate decarboxylase
ZMO1_ZMO0873	hpnG	-6.39749	8.7e-19	hopanoid-associated phosphorylase
ZMO1_ZMOp39x034	ZMOp39x034	-6.00724	1.14e-18	XRE family transcriptional regulator
ZMO1_ZMOp36x029	ZMOp36x029	-9.74903	2.6e-18	Lambda repressor-like DNA-binding domain protein
ZMO1_ZMOt042	ZMOt042	-6.90819	4.14e-18	tRNA-Ala
ZMO1_ZMO0599	accA	-9.18295	1.43e-17	acetyl-CoA carboxyltransferase alpha subunit
ZMO1_ZMO0525	rpsQ	-10.6633	2.41e-17	ribosomal protein S17
ZMO1_ZMO0865	dnaB	-12.8359	3.09e-16	replicative DNA helicase
ZMO1_ZMO2027	ZMO2027	-9.06365	3.46e-15	hypothetical protein
ZMO1_ZMO0519	rplW	-7.0952	1.34e-14	ribosomal protein L23
ZMO1_ZMO2004	ZMO2004	-8.6424	1.64e-14	ribosomal protein S19
ZMO1_ZMO0294	ZMO0294	-9.49523	1.85e-14	ribosomal protein L28
ZMO1_ZMOp33x031	ZMOp33x031	-11.5986	2.02e-14	uncharacterized protein
ZMO1_ZMO0526	rplN	-8.55265	2.14e-14	ribosomal protein L14
ZMO1_ZMOp32x011	ZMOp32x011	-11.4151	1.31e-13	uncharacterized protein
ZMO1_ZMOt049	ZMOt049	-10.4585	3.53e-12	tRNA-Arg
ZMO1_ZMO0522	rpsC	-8.5176	6.36e-12	ribosomal protein S3
ZMO1_ZMOp36x028	ZMOp36x028	-8.20581	1.88e-11	uncharacterized protein
ZMO1_ZMO0530	rpsH	-7.1673	4.82e-11	ribosomal protein S8
ZMO1_ZMOp39x033	ZMOp39x033	-6.68132	2.21e-10	hypothetical protein
ZMO1_ZMO0521	rplV	-7.73691	5.09e-10	ribosomal protein L22
ZMO1_ZMOp36x032	ZMOp36x032	-14.6948	1.27e-09	uncharacterized protein
ZMO1_ZMOp32x015	ZMOp32x015	-7.17475	1.33e-09	Azospirillum phage Cd Gp10 family protein
ZMO1_ZMO0533	rpsE	-9.34829	6.56e-06	ribosomal protein S5
ZMO1_ZMO0523	rplP	-6.67801	8.79e-06	ribosomal protein L16
ZMO1_ZMO0534	rpmD	-9.14772	1.85e-05	ribosomal protein L30
ZMO1_ZMO0516	ZMO0516	-7.16899	1.99e-05	translation elongation factor Tu
ZMO1_ZMO2031	ZMO2031	-5.13376	0.00168697	ribosomal protein L32

## Sheet: TnSeq essentials
Gene			Untreated		1% DMSO solvent control
locus_tag	gene_name	annotation	Adj. Pvalue (Essential)	Normalized Unique hits (hits/bp)	Adj. Pvalue (Essential)	Normalized Unique hits (hits/bp)
ZMO1_ZMO0016	ZMO0016	GrpE protein	0.000359197	0.023301	3.39181e-05	0.015534
ZMO1_ZMO0018	ZMO0018	ribulose-phosphate 3-epimerase	4.38684e-07	0.0150754	1.28362e-08	0.00921273
ZMO1_ZMO0027	ZMO0027	bifunctional phosphoribosyl aminoimidazole carboxamide formyltransferase/IMP cyclohydrolase	3.14097e-16	0.0145329	4.3137e-23	0.00588235
ZMO1_ZMO0040	ZMO0040	dephospho-CoA kinase	1.84677e-08	0.0093633	4.96738e-09	0.00561798
ZMO1_ZMO0041	ZMO0041	shikimate 5-dehydrogenase	5.02174e-07	0.0201511	6.37067e-11	0.00944584
ZMO1_ZMO0056	ZMO0056	glucosamine/fructose-6-phosphate isomerizing aminotransferase	7.94517e-27	0.00730816	2.6969e-34	0.00152253
ZMO1_ZMO0064	ZMO0064	carbohydrate-selective porin OprB	2.34557e-13	0.0187166	1.25339e-20	0.00835561
ZMO1_ZMO0066	ZMO0066	hypothetical protein	0.000199083	0.00826446	0.000632789	0.00826446
ZMO1_ZMO0074	ZMO0074	endoribonuclease YbeY	1.47759e-06	0.0125786	7.44161e-08	0.00628931
ZMO1_ZMO0094	ZMO0094	biotin synthase	2.61522e-11	0.0132159	6.11299e-11	0.0115639
ZMO1_ZMO0095	ZMO0095	hypothetical protein	0.00644747	0.015	0.0148295	0.015
ZMO1_ZMO0096	ZMO0096	CDP-diacylglycerol/glycerol-3-phosphate 3-phosphatidyltransferase	2.01101e-11	0.00201613	3.39339e-09	0.00403226
ZMO1_ZMO0103	ZMO0103	beta-lactamase	1.73827e-10	0.0220327	3.30406e-14	0.0138593
ZMO1_ZMO0105	ZMO0105	3-isopropylmalate dehydratase large subunit	8.15169e-15	0.0145149	2.20522e-24	0.00305577
ZMO1_ZMO0106	ZMO0106	3-isopropylmalate dehydratase small subunit	5.69429e-09	0.00767754	2.65418e-12	0
ZMO1_ZMO0107	ZMO0107	conserved hypothetical protein	1.16724e-09	0.0123626	3.31012e-14	0.00343407
ZMO1_ZMO0115	ZMO0115	aminotransferase class IV	1.33759e-11	0.00929615	4.92564e-16	0.00199203
ZMO1_ZMO0120	ZMO0120	dihydroorotate dehydrogenase/oxidase	4.54616e-17	0.00623701	4.27192e-18	0.00363825
ZMO1_ZMO0142	ZMO0142	YggS family pyridoxal phosphate enzyme	1.05918e-07	0.0143084	3.01004e-09	0.00794913
ZMO1_ZMO0144	ZMO0144	L-aspartate oxidase	2.97427e-22	0.00837404	2.72903e-28	0.00244243
ZMO1_ZMO0152	ZMO0152	pyruvate kinase	5.59063e-28	0.00233281	6.66936e-28	0.00116641
ZMO1_ZMO0153	ZMO0153	YebC/PmpR family DNA-binding regulatory protein	2.24007e-06	0.0192878	2.3589e-07	0.014095
ZMO1_ZMO0155	ZMO0155	Holliday junction DNA helicase RuvA	1.15763e-05	0.0190311	1.02221e-05	0.0155709
ZMO1_ZMO0158	ZMO0158	Holliday junction DNA helicase RuvB	4.41363e-09	0.0180851	3.08651e-12	0.0101064
ZMO1_ZMO0176	ZMO0176	transketolase	1.44656e-43	0.000558036	2.68349e-41	0.000279018
ZMO1_ZMO0177	ZMO0177	type I glyceraldehyde-3-phosphate dehydrogenase	3.12015e-20	0.00219298	1.4456e-19	0.00109649
ZMO1_ZMO0178	ZMO0178	phosphoglycerate kinase	1.13215e-18	0.00651769	2.334e-17	0.00558659
ZMO1_ZMO0180	ZMO0180	1-hydroxy-2-methyl-2-(E)-butenyl 4-diphosphate synthase	2.68503e-24	0.000980392	5.37897e-22	0.000980392
ZMO1_ZMO0186	ZMO0186	cysteinyl-tRNA synthetase	3.88469e-28	0.00358423	8.15107e-29	0.00179211
ZMO1_ZMO0187	ZMO0187	3-deoxy-7-phosphoheptulonate synthase	1.25345e-19	0.0075188	7.03856e-20	0.00501253
ZMO1_ZMO0193	ZMO0193	Rne/Rng family ribonuclease	2.09989e-16	0.0231237	3.68794e-24	0.0133874
ZMO1_ZMO0198	ZMO0198	peptide chain release factor 2	2.53841e-20	0.00393701	6.61922e-22	0.00147638
ZMO1_ZMO0200	ZMO0200	anthranilate phosphoribosyltransferase	3.66522e-17	0.00541126	7.87831e-20	0.00162338
ZMO1_ZMO0201	ZMO0201	glutamine amidotransferase of anthranilate synthase	5.76807e-10	0.00706714	7.16464e-12	0.00176678
ZMO1_ZMO0205	ZMO0205	NAD-dependent epimerase/dehydratase	4.58269e-15	0.00600962	2.81482e-14	0.00480769
ZMO1_ZMO0206	ZMO0206	glutamate 5-kinase	1.29316e-19	0.00558659	8.91786e-22	0.0018622
ZMO1_ZMO0207	ZMO0207	GTP-binding protein Obg/CgtA	1.57615e-17	0.00531915	3.42841e-20	0.00106383
ZMO1_ZMO0209	ZMO0209	ribosomal protein L27	1.82224e-06	0	6.83533e-06	0
ZMO1_ZMO0211	ZMO0211	ribosomal protein L21	7.19639e-09	0	4.44502e-08	0
ZMO1_ZMO0220	ZMO0220	ferredoxin	8.35172e-07	0.00327869	2.41427e-07	0.00163934
ZMO1_ZMO0221	ZMO0221	CarD family transcriptional regulator	2.98278e-05	0.0180361	1.81169e-07	0.00801603
ZMO1_ZMO0222	ZMO0222	DUF1330 domain-containing protein	0.00362104	0.0185185	0.00337993	0.0166667
ZMO1_ZMO0227	ZMO0227	DNA polymerase I	3.76907e-43	0.0060241	6.649e-49	0.00200803
ZMO1_ZMO0238	ZMO0238	ATP synthase F1 delta subunit	5.99395e-13	0	2.17711e-10	0.00300601
ZMO1_ZMO0239	ZMO0239	ATP synthase F0F1 alpha subunit	6.80773e-29	0.00290698	6.28136e-30	0.000726744
ZMO1_ZMO0240	ZMO0240	ATP synthase F0F1 gamma subunit	1.67616e-14	0.00619579	6.30253e-16	0.00309789
ZMO1_ZMO0241	ZMO0241	ATP synthase F0F1 beta subunit	4.19082e-26	0.00381971	1.98962e-28	0.00114591
ZMO1_ZMO0242	ZMO0242	ATP synthase F0F1 epsilon subunit	1.93153e-06	0	7.19136e-06	0
ZMO1_ZMO0243	ZMO0243	conserved hypothetical protein	2.48729e-08	0.0159363	3.87109e-10	0.00929615
ZMO1_ZMO0244	ZMO0244	HU family DNA-binding protein	0.00283465	0.016129	0.000482183	0.00806452
ZMO1_ZMO0249	ZMO0249	ribosomal protein L33	0.0031557	0.00657895	0.00676213	0.00986842
ZMO1_ZMO0250	ZMO0250	response regulator receiver protein	8.19135e-05	0.0122324	1.19746e-05	0.00764526
ZMO1_ZMO0257	ZMO0257	winged helix family two component transcriptional regulator	5.92735e-11	0.00655738	8.02379e-07	0.0139344
ZMO1_ZMO0271	ZMO0271	apolipoprotein N-acyltransferase	1.92741e-21	0.0107868	9.85075e-26	0.0053934
ZMO1_ZMO0273	ZMO0273	S-adenosylmethionine synthase	2.60198e-18	0.00661626	7.53376e-23	0.00141777
ZMO1_ZMO0275	ZMO0275	ABC transporter related protein	2.35245e-11	0.00851064	1.05419e-13	0.0035461
ZMO1_ZMO0276	ZMO0276	OstA family protein	2.50319e-09	0.00744879	1.13605e-12	0.000931099
ZMO1_ZMO0277	ZMO0277	LPS export ABC transporter LptC	2.4274e-09	0.00869565	6.81013e-11	0.00434783
ZMO1_ZMO0278	ZMO0278	ribonuclease D	6.87837e-11	0.00530035	7.16464e-12	0.00265018
ZMO1_ZMO0279	ZMO0279	putative cold-shock DNA-binding protein	5.40872e-18	0	2.23929e-16	0
ZMO1_ZMO0291	ZMO0291	prolipoprotein diacylglyceryl transferase	5.18092e-12	0.00906736	3.65402e-15	0.00323834
ZMO1_ZMO0294	ZMO0294	ribosomal protein L28	6.35202e-07	0	2.62019e-06	0
ZMO1_ZMO0298	ZMO0298	conserved hypothetical protein	1.00355e-09	0.00953895	5.2281e-11	0.00476948
ZMO1_ZMO0306	ZMO0306	glycosyl transferase group 1	3.07033e-09	0.0209974	8.42807e-10	0.0166229
ZMO1_ZMO0319	ZMO0319	WGR domain protein	0.00214892	0.0133333	0.00134661	0.00888889
ZMO1_ZMO0321	ZMO0321	dihydrofolate reductase region	4.74492e-10	0	3.65575e-09	0
ZMO1_ZMO0322	ZMO0322	riboflavin biosynthesis protein RibF	8.938e-19	0.00235018	7.09947e-17	0.00293772
ZMO1_ZMO0323	ZMO0323	isoleucyl-tRNA synthetase	5.22735e-59	0.00117925	1.34188e-58	0.000196541
ZMO1_ZMO0324	ZMO0324	lipoprotein signal peptidase LspA	9.86541e-10	0.00422833	8.12512e-10	0.00211416
ZMO1_ZMO0328	ZMO0328	translation elongation factor P	1.48741e-10	0.00393701	5.20746e-12	0
ZMO1_ZMO0329	ZMO0329	inositol-phosphate phosphatase	7.61822e-13	0.00681199	3.1449e-13	0.00408719
ZMO1_ZMO0339	ZMO0339	phosphomannomutase	6.20423e-08	0.0249597	6.04366e-19	0.0068438
ZMO1_ZMO0342	ZMO0342	aspartate aminotransferase	2.92048e-12	0.0147738	1.46941e-19	0.00415512
ZMO1_ZMO0355	ZMO0355	MreB/Mrl family cell shape determining protein	4.27034e-24	0	6.97608e-19	0.00212089
ZMO1_ZMO0356	ZMO0356	rod shape-determining protein MreC	9.84103e-10	0.0163399	2.42891e-13	0.00762527
ZMO1_ZMO0357	ZMO0357	conserved hypothetical protein	1.20232e-07	0.0100806	2.08035e-07	0.00806452
ZMO1_ZMO0359	ZMO0359	peptidoglycan D,D-transpeptidase MrdA	4.54735e-24	0.0103567	1.53549e-24	0.00747986
ZMO1_ZMO0360	ZMO0360	rod shape-determining protein MrdB (formly RodA)	6.0128e-17	0.00702106	2.55019e-13	0.00902708
ZMO1_ZMO0364	ZMO0364	DNA ligase (NAD(+)) LigA	7.24407e-41	0.00303644	7.951e-42	0.00126518
ZMO1_ZMO0366	ZMO0366	glucose facilitated diffusion protein	2.07707e-25	0.00390625	8.96651e-28	0.00078125
ZMO1_ZMO0367	ZMO0367	glucose-6-phosphate 1-dehydrogenase	2.06597e-33	0	2.86891e-30	0
ZMO1_ZMO0368	ZMO0368	6-phosphogluconate dehydratase	9.40866e-42	0	7.79154e-38	0
ZMO1_ZMO0369	ZMO0369	glucokinase	1.87395e-22	0	2.00788e-20	0
ZMO1_ZMO0407	ZMO0407	GcrA cell cycle regulator	1.81612e-06	0.0176565	2.25137e-08	0.0104334
ZMO1_ZMO0408	ZMO0408	acetylornithine and succinylornithine aminotransferase	8.56436e-23	0.00280112	3.8369e-23	0.00140056
ZMO1_ZMO0409	ZMO0409	ornithine carbamoyltransferase	1.17077e-13	0.00825472	1.17132e-15	0.00412736
ZMO1_ZMO0411	ZMO0411	DNA topoisomerase IV B subunit	4.82344e-35	0.00392157	3.00453e-32	0.00364146
ZMO1_ZMO0412	ZMO0412	multiple antibiotic resistance (MarC)-related protein	0.000148462	0.0230088	0.000152916	0.019469
ZMO1_ZMO0414	ZMO0414	MJ0042 family finger-like protein	1.55091e-08	0.0192102	4.73233e-07	0.0197439
ZMO1_ZMO0419	ZMO0419	1-acyl-sn-glycerol-3-phosphate acyltransferase PlsC	9.39354e-11	0.00886263	4.60583e-11	0.00664697
ZMO1_ZMO0420	ZMO0420	prephenate dehydratase	2.34658e-20	0	1.56974e-18	0
ZMO1_ZMO0421	ZMO0421	histidinol-phosphate aminotransferase HisC	6.4512e-20	0.00400802	3.42092e-23	0.000501002
ZMO1_ZMO0423	ZMO0423	FeS assembly protein SufB	1.16166e-27	0.00301887	2.88446e-27	0.00150943
ZMO1_ZMO0425	ZMO0425	FeS assembly ATPase SufC	1.38087e-14	0.00295421	7.02759e-16	0
ZMO1_ZMO0426	ZMO0426	FeS assembly protein SufD	3.02514e-16	0.00796813	6.20483e-16	0.0059761
ZMO1_ZMO0427	ZMO0427	SufS subfamily cysteine desulfurase	2.95286e-21	0.00453721	2.12258e-22	0.0022686
ZMO1_ZMO0428	ZMO0428	FeS assembly SUF system protein	3.81988e-06	0.0102302	5.71218e-07	0.00639386
ZMO1_ZMO0431	ZMO0431	2,3,4,5-tetrahydropyridine-2,6-dicarboxylate N-succinyltransferase	9.76848e-11	0.0107095	1.28291e-14	0.00267738
ZMO1_ZMO0433	ZMO0433	guanylate kinase	1.47841e-09	0.00854701	3.44469e-09	0.00683761
ZMO1_ZMO0439	ZMO0439	RluC/D family pseudouridine synthase	6.0929e-11	0.0157947	2.07291e-14	0.00839092
ZMO1_ZMO0440	ZMO0440	hypothetical protein	0.0138317	0.0229885	0.0333142	0.0249042
ZMO1_ZMO0441	ZMO0441	ATP12 ATPase	1.42362e-13	0.00314961	3.45839e-12	0.00314961
ZMO1_ZMO0445	ZMO0445	GDSL lipase/esterase	1.81222e-19	0.0106383	9.53813e-20	0.00780142
ZMO1_ZMO0449	ZMO0449	conserved hypothetical protein	3.0342e-10	0.0101597	1.29534e-14	0.00145138
ZMO1_ZMO0452	ZMO0452	pyrrolo-quinoline quinone	1.28382e-24	0.0052356	5.66536e-25	0.00299177
ZMO1_ZMO0453	ZMO0453	ribosome-associated GTPase EngA	1.74033e-19	0.0081367	7.21939e-24	0.00244101
ZMO1_ZMO0458	ZMO0458	lipoprotein-releasing system ATP-binding protein LolD	2.21714e-11	0.0063593	4.66882e-12	0.00397456
ZMO1_ZMO0459	ZMO0459	lipoprotein releasing system transmembrane protein LolC/E family	2.39654e-14	0.0124444	1.88619e-20	0.004
ZMO1_ZMO0460	ZMO0460	proline--tRNA ligase	1.27281e-24	0.0033389	6.14344e-26	0.000834725
ZMO1_ZMO0462	ZMO0462	CTP synthase	3.47024e-31	0.00271924	6.51386e-34	0
ZMO1_ZMO0465	ZMO0465	triosephosphate isomerase TpiA	1.3855e-08	0.0133531	5.88955e-12	0.00445104
ZMO1_ZMO0467	ZMO0467	PpiC-type peptidyl-prolyl cis-trans isomerase	1.37619e-37	0.00230282	1.99297e-36	0.00143926
ZMO1_ZMO0468	ZMO0468	anthranilate synthase component I	5.0074e-32	0.00143369	3.46716e-32	0
ZMO1_ZMO0473	ZMO0473	6,7-dimethyl-8-ribityllumazine synthase	6.66698e-10	0	4.98967e-09	0
ZMO1_ZMO0474	ZMO0474	3,4-dihydroxy-2-butanone 4-phosphate synthase	5.31532e-23	0.00194932	8.10937e-24	0.000487329
ZMO1_ZMO0475	ZMO0475	riboflavin synthase alpha subunit	1.78162e-14	0	3.51853e-13	0
ZMO1_ZMO0476	ZMO0476	riboflavin biosynthesis protein RibD	5.9527e-12	0.0114416	3.27643e-16	0.00400458
ZMO1_ZMO0477	ZMO0477	conserved hypothetical protein	0.00180615	0.0190476	0.00197884	0.0174603
ZMO1_ZMO0483	ZMO0483	homoserine dehydrogenase	1.1752e-20	0.00601892	1.0013e-23	0.00214961
ZMO1_ZMO0484	ZMO0484	MgtC/SapB transporter	2.62942e-05	0.0219436	9.04182e-05	0.0211599
ZMO1_ZMO0489	ZMO0489	hypothetical protein	0.00476289	0.0144928	0.0114134	0.0144928
ZMO1_ZMO0493	ZMO0493	type I glutamine synthetase	3.37109e-25	0.00393391	4.43514e-26	0.00196696
ZMO1_ZMO0498	ZMO0498	bifunctional N-acetylglucosamine-1-phosphateuridyltransferase/glucosamine-1-phosphate acetyltransferase	4.58492e-20	0.00739523	1.30553e-23	0.00287592
ZMO1_ZMO0499	ZMO0499	1A family penicillin-binding protein	4.48808e-29	0.00842549	1.47262e-33	0.00368615
ZMO1_ZMO0500	ZMO0500	conserved hypothetical protein	3.17239e-15	0.0191765	7.36224e-28	0.00592217
ZMO1_ZMO0506	ZMO0506	peptide chain release factor 2	0.00123811	0.021164	0.00473671	0.0224868
ZMO1_ZMO0514	ZMO0514	ribosomal protein S7	1.45087e-08	0.00472813	1.045e-08	0.00236407
ZMO1_ZMO0515	ZMO0515	translation elongation factor G	2.17954e-45	0.000536193	5.08836e-41	0.000536193
ZMO1_ZMO0516	ZMO0516	translation elongation factor Tu	2.08716e-27	0	6.82564e-25	0
ZMO1_ZMO0517	ZMO0517	ribosomal protein L3	6.16345e-17	0	1.99829e-15	0
ZMO1_ZMO0518	ZMO0518	ribosomal protein L4	1.51022e-14	0	3.00629e-13	0
ZMO1_ZMO0519	ZMO0519	ribosomal protein L23	1.96894e-07	0	9.0646e-07	0
ZMO1_ZMO0520	ZMO0520	ribosomal protein L2	2.38455e-19	0	1.30723e-17	0
ZMO1_ZMO0521	ZMO0521	ribosomal protein L22	5.05011e-09	0	3.22555e-08	0
ZMO1_ZMO0522	ZMO0522	ribosomal protein S3	3.68445e-16	0	1.03739e-14	0
ZMO1_ZMO0523	ZMO0523	ribosomal protein L16	3.76959e-10	0	2.99504e-09	0
ZMO1_ZMO0524	ZMO0524	ribosomal protein L29	5.38441e-05	0	0.000147477	0
ZMO1_ZMO0525	ZMO0525	ribosomal protein S17	4.6474e-06	0	1.57355e-05	0
ZMO1_ZMO0526	ZMO0526	ribosomal protein L14	8.53948e-09	0	5.20116e-08	0
ZMO1_ZMO0527	ZMO0527	ribosomal protein L24	1.3835e-07	0	6.66723e-07	0
ZMO1_ZMO0528	ZMO0528	ribosomal protein L5	1.6561e-13	0	2.65418e-12	0
ZMO1_ZMO0529	ZMO0529	ribosomal protein S14	2.48951e-07	0	1.11856e-06	0
ZMO1_ZMO0530	ZMO0530	ribosomal protein S8	2.37117e-09	0	1.623e-08	0
ZMO1_ZMO0531	ZMO0531	ribosomal protein L6 signature 1	1.80134e-12	0	2.26779e-11	0
ZMO1_ZMO0532	ZMO0532	ribosomal protein L18	1.7999e-08	0	1.03009e-07	0
ZMO1_ZMO0533	ZMO0533	ribosomal protein S5	1.91427e-11	0.00632911	3.78675e-10	0.00632911
ZMO1_ZMO0536	ZMO0536	ribosomal protein L15	1.65021e-06	0.0113122	3.86461e-07	0.00791855
ZMO1_ZMO0537	ZMO0537	preprotein translocase SecY subunit	7.48085e-32	0	6.79899e-29	0
ZMO1_ZMO0538	ZMO0538	adenylate kinase	9.16647e-12	0.00496689	1.61279e-11	0.00331126
ZMO1_ZMO0539	ZMO0539	ribosomal protein S13	9.0266e-09	0	5.4572e-08	0.0015015
ZMO1_ZMO0540	ZMO0540	ribosomal protein S11	3.35334e-09	0	2.23628e-08	0
ZMO1_ZMO0541	ZMO0541	DNA-directed RNA polymerase alpha subunit	1.02152e-22	0.00104603	3.07552e-22	0
ZMO1_ZMO0542	ZMO0542	ribosomal protein L17	1.38052e-07	0.00524934	4.27575e-09	0.00131234
ZMO1_ZMO0545	ZMO0545	bifunctional N-(5-phosphoribosyl)anthranilate isomerase/indole-3-glycerolphosphate synthase	2.16742e-18	0	9.71789e-17	0
ZMO1_ZMO0549	ZMO0549	polyribonucleotide nucleotidyltransferase	1.62868e-33	0.00692042	3.39434e-36	0.00346021
ZMO1_ZMO0550	ZMO0550	ribosomal protein S15	2.69933e-05	0.00413223	6.83533e-06	0
ZMO1_ZMO0553	ZMO0553	ribosome-binding factor A	5.35015e-06	0.0104167	5.67403e-06	0.0078125
ZMO1_ZMO0554	ZMO0554	translation initiation factor IF-2	4.39643e-59	0.00187126	1.42471e-61	0.000187126
ZMO1_ZMO0555	ZMO0555	DUF448 domain-containing protein	3.31204e-14	0.00302572	1.6434e-15	0.00075643
ZMO1_ZMO0556	ZMO0556	transcription termination protein NusA	8.26924e-31	0.00274914	1.68028e-27	0.00274914
ZMO1_ZMO0557	ZMO0557	DUF150/RimP N-terminal domain-containing protein	2.3468e-09	0.00601202	8.3635e-12	0
ZMO1_ZMO0563	ZMO0563	chorismate mutase	4.88875e-06	0.003663	1.30709e-06	0.0018315
ZMO1_ZMO0564	ZMO0564	farnesyl diphosphate synthetase	3.33506e-07	0.0219298	7.40869e-06	0.0224781
ZMO1_ZMO0567	ZMO0567	succinyl-CoA synthetase alpha subunit	3.12562e-15	0.00501882	5.24911e-17	0.00125471
ZMO1_ZMO0582	ZMO0582	bifunctional folylpolyglutamate synthase/dihydrofolate synthase FolC	8.23961e-19	0.00834725	3.32351e-23	0.00292154
ZMO1_ZMO0583	ZMO0583	acetyl-CoA carboxylase beta subunit	3.95185e-18	0.00130039	5.72465e-18	0
ZMO1_ZMO0584	ZMO0584	tryptophan synthase alpha subunit	2.18837e-11	0.00942127	8.12803e-16	0.0013459
ZMO1_ZMO0585	ZMO0585	tryptophan synthase beta subunit	6.36563e-25	0.00180995	7.04094e-24	0.00135747
ZMO1_ZMO0586	ZMO0586	phosphoribosylanthranilate isomerase	5.0432e-11	0.00524476	1.80507e-13	0
ZMO1_ZMO0587	ZMO0587	orotidine 5'-phosphate decarboxylase	6.20223e-10	0.00938967	2.8562e-12	0.00312989
ZMO1_ZMO0588	ZMO0588	conserved hypothetical protein	2.47054e-05	0.00706714	9.54431e-05	0.00883392
ZMO1_ZMO0592	ZMO0592	DUF423 domain-containing protein	0.000212438	0.0148368	0.000857399	0.0148368
ZMO1_ZMO0593	ZMO0593	3-dehydroquinate synthase	1.64409e-19	0.00487329	3.92702e-22	0.000974659
ZMO1_ZMO0594	ZMO0594	shikimate kinase	7.94208e-10	0.00419287	6.61772e-10	0.00209644
ZMO1_ZMO0599	ZMO0599	acetyl-CoA carboxyltransferase alpha subunit	4.57571e-20	0.00117925	9.3652e-20	0.000589623
ZMO1_ZMO0621	ZMO0621	flagellar biosynthesis anti-sigma factor FlgM	0.000251397	0.0179028	0.00113362	0.0179028
ZMO1_ZMO0660	ZMO0660	chaperone protein DnaK	1.66484e-33	0.00407451	1.36188e-39	0.000291036
ZMO1_ZMO0662	ZMO0662	adenylosuccinate lyase	2.09036e-26	0.00171527	3.28202e-25	0.00128645
ZMO1_ZMO0667	ZMO0667	ATP synthase F0F1 A subunit	1.66019e-14	0.00416089	7.12802e-17	0
ZMO1_ZMO0668	ZMO0668	ATP synthase F0F1 C subunit	0.000109371	0.00462963	2.67127e-05	0
ZMO1_ZMO0669	ZMO0669	ATP synthase F0F1 B/B' subunit	2.49889e-10	0.00221729	1.04875e-10	0.00110865
ZMO1_ZMO0671	ZMO0671	ATP synthase F0F1 B/B' subunit	2.97429e-07	0.013913	3.45089e-08	0.00956522
ZMO1_ZMO0677	ZMO0677	3-isopropylmalate dehydrogenase	8.62439e-11	0.0148305	1.26647e-16	0.00423729
ZMO1_ZMO0686	ZMO0686	signal transduction protein	2.93102e-05	0.0131234	3.39227e-05	0.0104987
ZMO1_ZMO0692	ZMO0692	DNA gyrase A subunit	9.92641e-40	0.0076	7.60274e-48	0.0026
ZMO1_ZMO0707	ZMO0707	dihydrodipicolinate reductase	9.6215e-18	0	3.78531e-16	0.000725689
ZMO1_ZMO0708	ZMO0708	phosphoribosylglycinamide formyltransferase	6.06799e-10	0.00707965	2.58513e-13	0.000884956
ZMO1_ZMO0709	ZMO0709	phosphoribosylformylglycinamidine cyclo-ligase	8.15929e-17	0.00706357	1.28427e-17	0.00454087
ZMO1_ZMO0715	ZMO0715	aspartate--tRNA(Asp/Asn) ligase	5.38603e-41	0	4.09795e-37	0
ZMO1_ZMO0720	ZMO0720	dihydrodipicolinate synthase	2.98692e-17	0.00253807	2.13348e-18	0
ZMO1_ZMO0721	ZMO0721	SsrA-binding protein	6.6049e-08	0.00689655	6.6978e-08	0.0045977
ZMO1_ZMO0724	ZMO0724	transcription termination/antitermination factor NusG	3.51529e-11	0.00205761	1.65282e-11	0
ZMO1_ZMO0725	ZMO0725	ribosomal protein L11	7.46172e-07	0.00773196	2.99504e-09	0.00128866
ZMO1_ZMO0726	ZMO0726	ribosomal protein L1	1.91427e-11	0.00632911	4.01252e-12	0.00316456
ZMO1_ZMO0727	ZMO0727	ribosomal protein L10	4.54141e-12	0	5.32619e-11	0
ZMO1_ZMO0728	ZMO0728	ribosomal protein L7/L12	1.15824e-05	0.00898204	8.63512e-06	0.00598802
ZMO1_ZMO0731	ZMO0731	DNA-directed RNA polymerase beta subunit	1.10096e-74	0.00369783	1.64881e-81	0.000792393
ZMO1_ZMO0732	ZMO0732	DNA-directed RNA polymerase beta' subunit	1.37708e-77	0.00292709	3.98131e-84	0.000399148
ZMO1_ZMO0735	ZMO0735	acetyl-CoA carboxylase complex biotin carboxylase subunit	9.47771e-28	0.000862813	8.19359e-27	0.000431406
ZMO1_ZMO0736	ZMO0736	acetyl-CoA carboxylase complex biotin carboxyl carrier protein	2.44881e-11	0	2.45293e-10	0.00114943
ZMO1_ZMO0737	ZMO0737	type II 3-dehydroquinate dehydratase	0.000196249	0.0176322	7.59883e-05	0.0125945
ZMO1_ZMO0745	ZMO0745	DUF1348 domain-containing protein	0.000544855	0.0211268	0.0024442	0.0211268
ZMO1_ZMO0746	ZMO0746	DUF1058/SH3 domain-containing protein	1.9959e-05	0.0166667	2.26896e-06	0.0104167
ZMO1_ZMO0748	ZMO0748	cysteine synthase	4.77407e-16	0.00480769	6.08317e-09	0.0138221
ZMO1_ZMO0749	ZMO0749	RNA polymerase sigma 32 subunit RpoH	5.29972e-18	0.002442	4.25593e-19	0
ZMO1_ZMO0758	ZMO0758	isochorismatase hydrolase	2.66287e-06	0.017094	7.86484e-06	0.0162393
ZMO1_ZMO0765	ZMO0765	threonyl-tRNA synthetase	1.22166e-41	0.00112233	1.32907e-34	0.00252525
ZMO1_ZMO0769	ZMO0769	tRNA 2-thiouridine(34) synthase MnmA	5.52039e-20	0.003996	8.25183e-17	0.004995
ZMO1_ZMO0782	ZMO0782	glutamyl-tRNA(Gln) amidotransferase B subunit	9.74155e-32	0.00144718	6.90996e-32	0
ZMO1_ZMO0783	ZMO0783	glutamyl-tRNA(Gln) amidotransferase A subunit	7.21931e-34	0	6.64628e-29	0.000751315
ZMO1_ZMO0784	ZMO0784	glutamyl-tRNA(Gln) amidotransferase C subunit	0.000406612	0.0114943	3.54304e-05	0.00574713
ZMO1_ZMO0785	ZMO0785	Holliday junction resolvase YqgF	5.07723e-05	0.0185185	1.74662e-06	0.0113169
ZMO1_ZMO0791	ZMO0791	aspartate carbamoyltransferase	3.30571e-13	0.00925926	5.35599e-16	0.00405093
ZMO1_ZMO0792	ZMO0792	dihydroorotase	2.65262e-15	0.0108597	5.07603e-20	0.0040724
ZMO1_ZMO0796	ZMO0796	hypothetical protein	0.00367029	0.00671141	0.00772299	0.00671141
ZMO1_ZMO0804	ZMO0804	N-acetyl-gamma-glutamyl-phosphate reductase	6.2007e-09	0.016568	1.02159e-12	0.00710059
ZMO1_ZMO0811	ZMO0811	methionyl-tRNA formyltransferase	3.51732e-12	0.00980392	4.95834e-19	0.000612745
ZMO1_ZMO0813	ZMO0813	peptide deformylase	2.62172e-07	0.0104167	5.69437e-10	0.003125
ZMO1_ZMO0822	ZMO0822	hypothetical protein	0.000330723	0.0152905	0.00126714	0.0152905
ZMO1_ZMO0825	ZMO0825	penicillin-binding protein PBP2	4.32841e-20	0.011658	1.33513e-16	0.0126295
ZMO1_ZMO0826	ZMO0826	UDP-N-acetylmuramoyl-L-alanyl-D-glutamate-2,6-diaminopimelate ligase	6.23979e-15	0.0144487	1.03607e-25	0.0026616
ZMO1_ZMO0827	ZMO0827	UDP-N-acetylmuramoyl-tripeptide-D-alanyl-D-alanine ligase	6.37276e-17	0.0111821	2.31124e-24	0.00279553
ZMO1_ZMO0828	ZMO0828	phospho-N-acetylmuramoyl-pentapeptide transferase	3.77541e-11	0.0145379	3.07849e-14	0.00778816
ZMO1_ZMO0829	ZMO0829	UDP-N-acetylmuramoyl-L-alanine-D-glutamate ligase	8.43546e-14	0.0142379	5.45405e-18	0.00670017
ZMO1_ZMO0830	ZMO0830	cell division protein FtsW	9.07277e-18	0.00809353	3.87141e-18	0.00539568
ZMO1_ZMO0831	ZMO0831	undecaprenyldiphospho-muramoylpentapeptide beta-N-acetylglucosaminyltransferase	4.3546e-18	0.00667939	1.24208e-22	0.000954198
ZMO1_ZMO0832	ZMO0832	UDP-N-acetylmuramate-L-alanine ligase	9.93974e-21	0.00777001	4.29212e-25	0.002331
ZMO1_ZMO0833	ZMO0833	UDP-N-acetylenolpyruvoylglucosamine reductase	2.7789e-17	0.00357569	6.01286e-18	0.0011919
ZMO1_ZMO0834	ZMO0834	D-alanine-D-alanine ligase	5.26267e-15	0.00689655	4.09118e-14	0.00632184
ZMO1_ZMO0835	ZMO0835	cell division protein FtsQ	2.86553e-10	0.0140351	2.36264e-11	0.00935673
ZMO1_ZMO0837	ZMO0837	cell division protein FtsZ	4.6539e-24	0.00473186	1.06954e-24	0.00276025
ZMO1_ZMO0843	ZMO0843	arginine--tRNA ligase	6.62416e-36	0.00128783	6.40109e-34	0.000643915
ZMO1_ZMO0845	ZMO0845	alanine--tRNA ligase	2.90427e-51	0.0024948	2.85953e-53	0.0004158
ZMO1_ZMO0851	ZMO0851	pyridoxamine 5'-phosphate oxidase	7.26077e-11	0.00383877	2.65418e-12	0
ZMO1_ZMO0854	ZMO0854	pantetheine-phosphate adenylyltransferase	1.50854e-12	0	1.93601e-11	0
ZMO1_ZMO0855	ZMO0855	geranylgeranyl pyrophosphate synthase	5.40381e-12	0.00991326	6.30253e-16	0.00309789
ZMO1_ZMO0859	ZMO0859	aminotransferase class V	6.26296e-14	0.0109562	1.88222e-13	0.00896414
ZMO1_ZMO0861	ZMO0861	DNA polymerase III subunits gamma and tau	2.33255e-35	0.00294291	3.93244e-34	0.00176574
ZMO1_ZMO0865	ZMO0865	replicative DNA helicase	9.74155e-32	0.00144718	4.77897e-30	0.000723589
ZMO1_ZMO0867	ZMO0867	hopanoid-associated sugar epimerase HpnA	9.81962e-13	0.0109649	5.653e-15	0.0060307
ZMO1_ZMO0868	ZMO0868	hopene-associated glycosyltransferase HpnB	1.36311e-09	0.0185185	6.36183e-09	0.0165692
ZMO1_ZMO0869	ZMO0869	squalene synthase HpnC	5.39429e-19	0.00124378	9.33886e-19	0
ZMO1_ZMO0870	ZMO0870	squalene synthase HpnD	2.98692e-17	0.00253807	8.26073e-17	0.00190355
ZMO1_ZMO0871	ZMO0871	squalene-associated FAD-dependent desaturase HpnE	1.07194e-21	0.0044603	1.55722e-21	0.00312221
ZMO1_ZMO0873	ZMO0873	hopanoid-associated phosphorylase	3.15985e-14	0.00163934	7.55145e-13	0.00163934
ZMO1_ZMO0874	ZMO0874	hopanoid biosynthesis associated radical SAM protein HpnH	7.26345e-22	0.00290698	7.63555e-21	0.00193798
ZMO1_ZMO0875	ZMO0875	4-hydroxy-3-methylbut-2-enyl diphosphate reductase	3.07041e-19	0.00325733	2.09887e-18	0.00217155
ZMO1_ZMO0876	ZMO0876	hopanoid biosynthesis associated membrane protein HpnM	1.14825e-07	0.0112994	2.43786e-07	0.0094162
ZMO1_ZMO0883	ZMO0883	ribosomal protein S9	2.1252e-11	0.0020202	1.02863e-11	0
ZMO1_ZMO0884	ZMO0884	ribosomal protein L13	7.15308e-10	0.00231481	2.84588e-10	0
ZMO1_ZMO0890	ZMO0890	lysine--tRNA ligase	5.70048e-30	0.0028169	9.22921e-33	0.000352113
ZMO1_ZMO0895	ZMO0895	hypothetical protein	0.00244699	0.0135135	0.00638606	0.0135135
ZMO1_ZMO0899	ZMO0899	NAD+ synthetase	1.19738e-25	0.00662691	6.02991e-30	0.00198807
ZMO1_ZMO0900	ZMO0900	glutamyl-tRNA synthetase	1.6457e-22	0.00499584	1.50427e-24	0.0020816
ZMO1_ZMO0903	ZMO0903	2-isopropylmalate synthase	1.30483e-32	0.00261267	1.96157e-33	0.000979752
ZMO1_ZMO0908	ZMO0908	putative capsule polysaccharide export protein	1.18025e-15	0.00951475	3.70409e-15	0.0076118
ZMO1_ZMO0910	ZMO0910	ATPase component of polysaccharide export system	1.35765e-10	0.00673401	2.78395e-10	0.00589226
ZMO1_ZMO0911	ZMO0911	polysaccharide export system periplasmic protein	4.12466e-21	0.00526316	4.296e-16	0.00789474
ZMO1_ZMO0913	ZMO0913	branched-chain amino acid aminotransferase	9.38311e-20	0.00403633	2.37986e-21	0.00151362
ZMO1_ZMO0917	ZMO0917	2-nitropropane dioxygenase NPD	4.17582e-25	0.00394633	1.11623e-24	0.0023678
ZMO1_ZMO0923	ZMO0923	arginine biosynthesis bifunctional protein ArgJ	1.25248e-14	0.0117541	4.85263e-20	0.00406872
ZMO1_ZMO0924	ZMO0924	preprotein translocase SecA subunit	2.8881e-52	0.0028	7.60274e-48	0.0026
ZMO1_ZMO0948	ZMO0948	ATP-dependent Clp protease proteolytic subunit ClpP	9.09253e-08	0.0123023	9.11257e-11	0.00351494
ZMO1_ZMO0962	ZMO0962	N-acetylglucosamine-6-phosphate deacetylase	7.29439e-08	0.0222868	5.33595e-14	0.00920543
ZMO1_ZMO0963	ZMO0963	TetR family transcriptional regulator	3.80927e-09	0.00883392	8.29049e-09	0.00795053
ZMO1_ZMO0972	ZMO0972	hopanoid biosynthesis associated glycosyl transferase protein HpnI	6.87006e-18	0.00673725	1.26868e-18	0.00433109
ZMO1_ZMO0974	ZMO0974	hopanoid biosynthesis associated protein HpnK	1.82969e-15	0.00393701	3.11237e-16	0.0019685
ZMO1_ZMO0975	ZMO0975	conserved hypothetical membrane spanning protein	9.16712e-14	0.00898876	1.71495e-15	0.00449438
ZMO1_ZMO0980	ZMO0980	DNA polymerase III beta subunit	9.31326e-24	0.001002	3.42092e-23	0
ZMO1_ZMO0986	ZMO0986	seryl-tRNA synthetase	2.45136e-21	0.00521739	1.94199e-23	0.00173913
ZMO1_ZMO0989	ZMO0989	heat-shock protein IbpA	4.8088e-08	0.00680272	5.03262e-08	0.00566893
ZMO1_ZMO0997	ZMO0997	2-dehydro-3-deoxyphosphogluconate aldolase/4-hydroxy-2-oxoglutarate aldolase	6.6041e-12	0.00353982	2.58513e-13	0
ZMO1_ZMO0999	ZMO0999	L-threonylcarbamoyladenylate synthase	2.18903e-16	0.00561798	9.79888e-18	0.00224719
ZMO1_ZMO1002	ZMO1002	phosphoglucosamine mutase	1.27968e-14	0.013289	4.4542e-19	0.00622924
ZMO1_ZMO1005	ZMO1005	site-specific DNA-methyltransferase	2.36206e-11	0.0154589	1.3231e-12	0.0111111
ZMO1_ZMO1006	ZMO1006	dihydropteroate synthase	2.8288e-15	0.00902708	7.70934e-19	0.00300903
ZMO1_ZMO1008	ZMO1008	glycolate oxidase subunit GlcD	4.54951e-21	0.00768049	8.97413e-27	0.0015361
ZMO1_ZMO1011	ZMO1011	YacG/DUF329 family protein	0.0243471	0.0178571	0.0150823	0.0119048
ZMO1_ZMO1014	ZMO1014	translation initiation factor IF-1	2.54266e-05	0	7.35886e-05	0
ZMO1_ZMO1019	ZMO1019	deoxyhypusine synthase	1.04681e-08	0.0190074	1.15618e-11	0.0105597
ZMO1_ZMO1020	ZMO1020	diaminopimelate decarboxylase LysA	6.36114e-24	0.0018797	3.77825e-19	0.00422932
ZMO1_ZMO1021	ZMO1021	alpha/beta fold family hydrolase-like protein	1.6451e-07	0.0136054	3.00448e-09	0.00765306
ZMO1_ZMO1022	ZMO1022	cysteine desulfurase NifS/SufS	6.45998e-15	0.00848356	1.07159e-14	0.00636267
ZMO1_ZMO1025	ZMO1025	anaerobic ribonucleoside-triphosphate reductase	1.68211e-42	0.00110072	6.0729e-33	0.00357733
ZMO1_ZMO1026	ZMO1026	hypothetical protein	0.00621181	0.0116959	0.0133457	0.0116959
ZMO1_ZMO1027	ZMO1027	pyruvate-formate lyase-activating enzyme RflA	1.19198e-08	0.0092081	3.29184e-10	0.00460405
ZMO1_ZMO1036	ZMO1036	argininosuccinate synthase ArgG	8.27032e-17	0.00904977	7.04094e-24	0.00135747
ZMO1_ZMO1047	ZMO1047	phosphate ABC transporter substrate-binding protein PstS	1.28581e-15	0.00747065	1.71975e-15	0.0058698
ZMO1_ZMO1048	ZMO1048	phosphate ABC transporter inner membrane subunit PstC	7.52954e-10	0.0150463	5.35599e-16	0.00347222
ZMO1_ZMO1049	ZMO1049	phosphate ABC transporter inner membrane subunit PstA	2.09159e-16	0.00265604	1.30723e-17	0.000664011
ZMO1_ZMO1050	ZMO1050	phosphate ABC transporter ATPase subunit	3.51637e-17	0.00254777	2.48763e-18	0
ZMO1_ZMO1054	ZMO1054	DNA topoisomerase IV A subunit	9.06101e-32	0.00790905	5.98714e-40	0.00222442
ZMO1_ZMO1056	ZMO1056	polynucleotide adenylyltransferase	2.4935e-18	0.00727934	7.09648e-18	0.00591447
ZMO1_ZMO1057	ZMO1057	GCN5-related N-acetyltransferase	2.62172e-07	0.0104167	6.47531e-08	0.00625
ZMO1_ZMO1059	ZMO1059	dihydroneopterin aldolase	1.2178e-08	0.00262467	8.78669e-08	0.00262467
ZMO1_ZMO1067	ZMO1067	sulfur acceptor protein	0.000196249	0.0176322	1.69099e-05	0.011335
ZMO1_ZMO1070	ZMO1070	signal recognition particle-docking protein FtsY	3.19751e-15	0.00595948	1.81274e-15	0.00357569
ZMO1_ZMO1072	ZMO1072	diaminopimelate epimerase	1.02929e-12	0.00686813	1.75801e-15	0.00137363
ZMO1_ZMO1075	ZMO1075	signal recognition particle protein	7.41704e-31	0.000779423	1.26236e-29	0
ZMO1_ZMO1076	ZMO1076	ribosomal protein S16	7.46172e-07	0.00773196	2.99504e-09	0.00128866
ZMO1_ZMO1077	ZMO1077	16S rRNA processing protein RimM	0.00195745	0.0248869	1.14448e-05	0.0124434
ZMO1_ZMO1079	ZMO1079	ribosomal protein L19	9.93653e-06	0.00890208	4.69224e-05	0.00890208
ZMO1_ZMO1082	ZMO1082	hypothetical protein	0.00060599	0.00543478	0.00151955	0.00543478
ZMO1_ZMO1083	ZMO1083	cellulose synthase catalytic subunit (UDP-forming)	1.12213e-45	0	2.01192e-41	0
ZMO1_ZMO1084	ZMO1084	cellulose synthase subunit B BscB	5.37982e-53	0	5.28267e-48	0
ZMO1_ZMO1085	ZMO1085	cellulose synthase operon C domain protein	7.53124e-92	0	3.18248e-83	0
ZMO1_ZMO1089	ZMO1089	D-alanyl-D-alanine carboxypeptidase DacC	6.6604e-22	0.00369344	2.14503e-23	0.00138504
ZMO1_ZMO1090	ZMO1090	dTMP kinase	4.01289e-15	0	9.00065e-14	0
ZMO1_ZMO1091	ZMO1091	DNA polymerase III subunit delta'	1.43713e-18	0.00335946	8.59931e-21	0
ZMO1_ZMO1092	ZMO1092	methionine--tRNA ligase	5.76333e-34	0.00070922	1.15651e-30	0.00106383
ZMO1_ZMO1097	ZMO1097	thioredoxin-domain containing protein	2.02263e-06	0.00346021	8.87305e-06	0.00346021
ZMO1_ZMO1098	ZMO1098	double-strand break repair helicase AddA	3.1158e-34	0.0143266	2.67e-49	0.00541229
ZMO1_ZMO1099	ZMO1099	double-strand break repair protein AddB	5.82714e-35	0.0111773	8.77138e-43	0.0052161
ZMO1_ZMO1101	ZMO1101	TsaE (Threonylcarbamoyl adenosine biosynthesis protein) domain-containing protein	7.17193e-11	0.00211416	8.12512e-10	0.00211416
ZMO1_ZMO1107	ZMO1107	transcriptional regulator AsnC family	2.28833e-06	0.0114943	3.21643e-06	0.0103448
ZMO1_ZMO1115	ZMO1115	undecaprenol kinase	1.50809e-13	0.00552486	4.03193e-14	0.00276243
ZMO1_ZMO1116	ZMO1116	glutamate synthase small subunit	1.00399e-20	0.00830189	2.88446e-27	0.00188679
ZMO1_ZMO1117	ZMO1117	glutamate synthase large subunit	3.46119e-72	0.00580271	5.11161e-83	0.00181335
ZMO1_ZMO1118	ZMO1118	glutathione S-transferase	1.19689e-06	0.0165563	1.01251e-06	0.0140728
ZMO1_ZMO1124	ZMO1124	sigma-54-dependent Fis family transcriptional regulator	1.39499e-21	0.00699844	8.45706e-23	0.00388802
ZMO1_ZMO1128	ZMO1128	bifunctional 2-C-methyl-D-erythritol 4-phosphate cytidylyltransferase/2-C-methyl-D-erythritol 2,4-cyclodiphosphate synthase	1.01406e-14	0.0105566	1.09515e-18	0.00431862
ZMO1_ZMO1131	ZMO1131	putative coenzyme Q-binding protein	0.0014425	0.0225	0.00561942	0.0225
ZMO1_ZMO1138	ZMO1138	tRNA (adenosine(37)-N6)-dimethylallyltransferase MiaA	4.12188e-06	0.0221932	8.2321e-06	0.0195822
ZMO1_ZMO1139	ZMO1139	acetolactate synthase large subunit	6.04094e-30	0.00496894	1.60129e-28	0.00403727
ZMO1_ZMO1141	ZMO1141	ketol-acid reductoisomerase	3.60048e-19	0.00326797	2.43153e-18	0.00272331
ZMO1_ZMO1142	ZMO1142	thioredoxin reductase	2.27413e-20	0.00116144	1.98089e-18	0.00116144
ZMO1_ZMO1146	ZMO1146	beta-hydroxyacyl-(acyl-carrier-protein) dehydratase FabZ	8.42385e-10	0.002331	8.9696e-08	0.004662
ZMO1_ZMO1147	ZMO1147	chaperone protein Skp (OmpH)	1.74221e-08	0.0115894	1.03113e-12	0.00248344
ZMO1_ZMO1148	ZMO1148	YaeT-like component of outer membrane protein assembly complex	2.0185e-37	0.0113558	1.70139e-45	0.00567791
ZMO1_ZMO1150	ZMO1150	1-deoxy-D-xylulose 5-phosphate reductoisomerase	3.76131e-21	0.0038059	1.06512e-22	0.000951475
ZMO1_ZMO1151	ZMO1151	phosphatidate cytidylyltransferase	3.85459e-13	0.00176678	2.46365e-13	0.000883392
ZMO1_ZMO1152	ZMO1152	undecaprenyl pyrophosphate synthase UppS	6.55837e-10	0.0104012	5.20714e-13	0.00371471
ZMO1_ZMO1153	ZMO1153	ribosome recycling factor	2.01337e-09	0.0059761	1.86871e-10	0.00199203
ZMO1_ZMO1154	ZMO1154	uridylate kinase	2.54913e-10	0.00913242	6.73064e-14	0.00152207
ZMO1_ZMO1155	ZMO1155	translation elongation factor Ts	2.5812e-18	0.00240385	2.12931e-19	0.000600962
ZMO1_ZMO1156	ZMO1156	ribosomal protein S2	1.38087e-14	0.00295421	2.41636e-14	0.00221566
ZMO1_ZMO1159	ZMO1159	CDP-diacylglycerol--serine O-phosphatidyltransferase	1.66019e-14	0.00416089	2.51322e-15	0.00138696
ZMO1_ZMO1160	ZMO1160	phosphatidylserine decarboxylase	3.0474e-12	0.005997	7.32226e-11	0.005997
ZMO1_ZMO1166	ZMO1166	DNA recombination/repair protein RecA	3.98055e-20	0.00312826	1.27103e-20	0.00156413
ZMO1_ZMO1178	ZMO1178	phosphoribosyl-AMP cyclohydrolase	1.44617e-06	0.00593472	7.52682e-06	0.00593472
ZMO1_ZMO1182	ZMO1182	4-diphosphocytidyl-2C-methyl-D-erythritol kinase	1.52521e-13	0.00653595	5.20077e-15	0.00261438
ZMO1_ZMO1185	ZMO1185	uracil-DNA glycosylase superfamily protein	8.33944e-17	0.0013986	9.71789e-17	0.000699301
ZMO1_ZMO1190	ZMO1190	bifunctional phosphopantothenoylcysteine decarboxylase/phosphopantothenate--cysteine ligase	6.97536e-20	0.00620567	5.70079e-23	0.00221631
ZMO1_ZMO1191	ZMO1191	deoxyuridine 5'-triphosphate nucleotidohydrolase Dut	5.61861e-05	0.0151134	0.000284493	0.0151134
ZMO1_ZMO1193	ZMO1193	DNA topoisomerase I	3.18102e-57	0.00580153	1.85094e-57	0.00366412
ZMO1_ZMO1195	ZMO1195	glycerol-3-phosphate acyltransferase PlsY	6.86354e-08	0.0121739	6.93145e-10	0.00608696
ZMO1_ZMO1197	ZMO1197	glutamate racemase	2.86633e-12	0.00803213	1.28291e-14	0.00267738
ZMO1_ZMO1200	ZMO1200	ribose 5-phosphate isomerase B	1.54689e-05	0.0140845	9.04586e-05	0.0140845
ZMO1_ZMO1209	ZMO1209	potassium transporter Kup	1.79728e-30	0.00623936	1.29415e-28	0.00510493
ZMO1_ZMO1212	ZMO1212	glucose-6-phosphate isomerase	1.32274e-22	0.00728863	1.3785e-24	0.00400875
ZMO1_ZMO1215	ZMO1215	hypothetical protein	0.000416136	0.0052356	0.00110621	0.0052356
ZMO1_ZMO1218	ZMO1218	twin-arginine translocase subunit TatC	5.50677e-10	0.0112518	9.17085e-12	0.00562588
ZMO1_ZMO1219	ZMO1219	twin-arginine translocase subunit TatB	6.52948e-06	0.0121065	1.74627e-08	0.00242131
ZMO1_ZMO1220	ZMO1220	twin-arginine translocase subunit TatA	0.00118803	0.012605	0.00011161	0.00630252
ZMO1_ZMO1222	ZMO1222	3-oxoacyl-(acyl-carrier-protein) reductase	2.17833e-08	0.0135542	9.53589e-12	0.00451807
ZMO1_ZMO1223	ZMO1223	malonyl CoA-acyl carrier protein transacylase	2.20089e-14	0.00712589	1.2767e-19	0.000593824
ZMO1_ZMO1225	ZMO1225	ribosomal protein S6	7.19639e-09	0	4.44502e-08	0.00148368
ZMO1_ZMO1227	ZMO1227	ribosomal protein L9	5.39788e-05	0.0212014	1.61203e-05	0.0167845
ZMO1_ZMO1229	ZMO1229	GTP cyclohydrolase I FolE	4.1528e-05	0.0201465	1.2541e-07	0.0100733
ZMO1_ZMO1231	ZMO1231	single-stranded-DNA-specific exonuclease RecJ	4.0819e-23	0.00946372	5.71396e-25	0.00567823
ZMO1_ZMO1233	ZMO1233	mannose-1-phosphate guanyltransferase CpsB	9.23265e-09	0.0236035	7.5911e-11	0.0165224
ZMO1_ZMO1240	ZMO1240	2,3-bisphosphoglycerate-dependent phosphoglycerate mutase	2.13551e-06	0.0177706	7.69724e-12	0.00403877
ZMO1_ZMO1267	ZMO1267	GMP synthase large subunit	3.12868e-21	0.00913563	8.17727e-27	0.00281096
ZMO1_ZMO1275	ZMO1275	threonine dehydratase	1.09048e-18	0.00717489	2.09851e-21	0.00269058
ZMO1_ZMO1276	ZMO1276	hypothetical protein	0.0105989	0.0185185	0.0080631	0.0162037
ZMO1_ZMO1278	ZMO1278	3-oxoacyl-(acyl-carrier-protein) synthase 2	2.23796e-24	0.00263852	2.56735e-26	0.000439754
ZMO1_ZMO1279	ZMO1279	acyl carrier protein	0.000128671	0.00469484	3.13495e-05	0.00234742
ZMO1_ZMO1289	ZMO1289	putative transglycosylase-associated protein	0.00214892	0.0133333	0.00566764	0.0133333
ZMO1_ZMO1300	ZMO1300	putative capsular polysaccharide biosynthesis protein BcbE	0.000104611	0.0245776	0.000151015	0.0215054
ZMO1_ZMO1301	ZMO1301	hypothetical protein	6.16468e-15	0.00917431	5.14097e-13	0.00917431
ZMO1_ZMO1308	ZMO1308	DNA polymerase III chi subunit HolC	4.2511e-08	0.00496278	3.1776e-07	0.00496278
ZMO1_ZMO1311	ZMO1311	organic solvent tolerance protein	3.77907e-40	0.00430005	6.53515e-39	0.0028667
ZMO1_ZMO1312	ZMO1312	PpiC-type peptidyl-prolyl cis-trans isomerase	5.02136e-23	0.00424448	8.80347e-23	0.00254669
ZMO1_ZMO1313	ZMO1313	4-hydroxythreonine-4-phosphate dehydrogenase	5.80697e-12	0.0121145	1.24034e-11	0.00991189
ZMO1_ZMO1321	ZMO1321	inosine-5'-monophosphate dehydrogenase	1.94491e-20	0.00838415	1.19913e-25	0.00266768
ZMO1_ZMO1324	ZMO1324	HPr kinase	0.000794351	0.0226244	0.000526384	0.0192308
ZMO1_ZMO1329	ZMO1329	NAD(+) kinase	2.09849e-16	0.00143062	7.80499e-15	0.00214592
ZMO1_ZMO1347	ZMO1347	threonine aldolase	3.12015e-20	0.00219298	3.10903e-21	0
ZMO1_ZMO1348	ZMO1348	type I methionine aminopeptidase	2.87458e-16	0.00267738	1.28291e-14	0.00267738
ZMO1_ZMO1351	ZMO1351	carboxymethylenebutenolidase clcD	1.3784e-12	0.0110497	3.71784e-06	0.0209945
ZMO1_ZMO1354	ZMO1354	flagellar motor protein MotB	1.38314e-23	0.00100908	1.03404e-18	0.00302725
ZMO1_ZMO1356	ZMO1356	chromosomal replication initiator protein DnaA	1.51766e-28	0.00229183	3.32067e-30	0.000381971
ZMO1_ZMO1358	ZMO1358	ribosomal protein S20	3.35678e-05	0.00420168	8.35979e-06	0
ZMO1_ZMO1360	ZMO1360	pyruvate decarboxylase	9.43317e-33	0.00260247	2.06891e-35	0
ZMO1_ZMO1366	ZMO1366	30S ribosomal protein S4	7.28484e-09	0.00904159	2.02687e-10	0.0045208
ZMO1_ZMO1369	ZMO1369	agmatine deiminase	1.30769e-07	0.0203851	1.75244e-10	0.0118913
ZMO1_ZMO1370	ZMO1370	N-carbamoylputrescine amidase	3.89175e-09	0.0143791	2.29831e-10	0.00915033
ZMO1_ZMO1375	ZMO1375	ribonuclease III	4.30448e-09	0.011994	4.02574e-14	0.00224888
ZMO1_ZMO1384	ZMO1384	GTP-binding protein Era	1.0089e-11	0.0108565	2.85004e-13	0.0066345
ZMO1_ZMO1390	ZMO1390	conserved hypothetical protein	1.41248e-09	0.014652	2.0752e-11	0.00854701
ZMO1_ZMO1391	ZMO1391	diacylglycerol kinase catalytic region	8.64964e-13	0.0102273	2.43974e-16	0.00397727
ZMO1_ZMO1393	ZMO1393	LPS export ABC transporter permease LptF	1.00546e-15	0.0100917	1.08899e-17	0.00550459
ZMO1_ZMO1394	ZMO1394	LPS export ABC transporter permease LptG	2.90303e-14	0.0101523	1.76373e-16	0.00507614
ZMO1_ZMO1398	ZMO1398	hypothetical protein	0.00214892	0.0133333	0.00134661	0.00888889
ZMO1_ZMO1400	ZMO1400	conserved hypothetical protein	5.88047e-18	0.00671785	1.70119e-22	0.000959693
ZMO1_ZMO1403	ZMO1403	peptidase M23	4.59391e-15	0.00767544	3.28034e-18	0.00274123
ZMO1_ZMO1407	ZMO1407	aspartate-semialdehyde dehydrogenase	2.63454e-19	0.00324675	1.658e-21	0.000541126
ZMO1_ZMO1413	ZMO1413	ribosomal-protein-alanine N-acetyltransferase	1.0533e-08	0.004662	8.9696e-08	0.004662
ZMO1_ZMO1414	ZMO1414	tRNA(adenosine(37)-N6)-threonylcarbamoyltransferase complex dimerization subunit type 1 TsaB	4.07264e-13	0.00176991	2.58513e-13	0.000884956
ZMO1_ZMO1415	ZMO1415	Nfu/NifU-like scaffold protein	7.13165e-13	0	9.76754e-12	0
ZMO1_ZMO1433	ZMO1433	DNA polymerase III delta subunit	2.50756e-23	0	1.4456e-19	0.00109649
ZMO1_ZMO1434	ZMO1434	hypothetical protein	2.16731e-09	0.00740741	3.74203e-09	0.00555556
ZMO1_ZMO1435	ZMO1435	leucyl-tRNA synthetase	1.03511e-44	0.00393529	7.3064e-49	0.000874508
ZMO1_ZMO1436	ZMO1436	conserved hypothetical protein	2.83242e-06	0.0100756	1.69099e-05	0.011335
ZMO1_ZMO1444	ZMO1444	glycine--tRNA ligase subunit beta	7.55919e-47	0	1.68468e-42	0
ZMO1_ZMO1446	ZMO1446	glycine--tRNA ligase subunit alpha	3.87066e-20	0	1.88571e-15	0.00254777
ZMO1_ZMO1464	ZMO1464	hypothetical protein	0.00644747	0.015	0.00401799	0.01
ZMO1_ZMO1467	ZMO1467	ABC-2 type transporter	3.82995e-08	0.0161507	1.04569e-10	0.00874832
ZMO1_ZMO1468	ZMO1468	hypothetical protein	1.90024e-17	0.020165	5.10225e-15	0.0192484
ZMO1_ZMO1471	ZMO1471	GTP-binding protein TypA/BipA	5.34408e-25	0.00855746	5.70265e-27	0.00488998
ZMO1_ZMO1477	ZMO1477	hypothetical protein	3.44906e-08	0.0174129	2.35903e-07	0.016791
ZMO1_ZMO1478	ZMO1478	6-phosphogluconolactonase	6.50988e-10	0.00940439	2.9895e-12	0.0031348
ZMO1_ZMO1479	ZMO1479	electron transfer flavoprotein subunit alpha	3.19751e-15	0.00595948	6.01286e-18	0.0011919
ZMO1_ZMO1480	ZMO1480	electron transfer flavoprotein subunit beta	2.10281e-12	0.00593472	4.97593e-13	0.0037092
ZMO1_ZMO1481	ZMO1481	succinyl-CoA ligase subunit beta	9.74429e-19	0.00649954	2.88991e-23	0.00139276
ZMO1_ZMO1494	ZMO1494	acetylglutamate kinase	1.60013e-09	0.0147059	5.64492e-15	0.00428922
ZMO1_ZMO1496	ZMO1496	phosphoenolpyruvate carboxylase	5.90237e-45	0.00459866	5.25413e-53	0.00062709
ZMO1_ZMO1499	ZMO1499	phosphoribosyl-ATP pyrophosphatase	0.00437508	0.0205479	0.00142189	0.015411
ZMO1_ZMO1500	ZMO1500	imidazole glycerol phosphate synthase cyclase subunit	4.50619e-11	0.00867052	2.03898e-13	0.00361272
ZMO1_ZMO1501	ZMO1501	1-(5-phosphoribosyl)-5-[(5-phosphoribosylamino)methylideneamino] imidazole-4-carboxamide isomerase	7.18378e-16	0.0014771	7.02759e-16	0
ZMO1_ZMO1502	ZMO1502	imidazole glycerol phosphate synthase subunit HisH	1.95736e-13	0.0017301	1.30555e-13	0
ZMO1_ZMO1503	ZMO1503	Imidazoleglycerol-phosphate dehydratase	2.99771e-08	0.0107335	1.58745e-06	0.0125224
ZMO1_ZMO1507	ZMO1507	inorganic diphosphatase	1.80134e-12	0	2.26779e-11	0.00104167
ZMO1_ZMO1508	ZMO1508	histidine--tRNA ligase	3.01146e-18	0.00793651	1.57967e-24	0.00132275
ZMO1_ZMO1509	ZMO1509	peptide chain release factor 1	3.38237e-18	0.00515996	3.81562e-17	0.00412797
ZMO1_ZMO1513	ZMO1513	phenylalanine--tRNA ligase subunit beta	7.66928e-46	0.00234522	3.91078e-47	0.000469043
ZMO1_ZMO1514	ZMO1514	phenylalanine--tRNA ligase subunit alpha	5.89592e-18	0.00599401	1.43916e-21	0.0014985
ZMO1_ZMO1515	ZMO1515	ribosomal protein L20	4.47524e-05	0.0117647	6.58526e-06	0.00588235
ZMO1_ZMO1516	ZMO1516	ribosomal protein L35	0.012705	0.0163043	0.000147477	0.00271739
ZMO1_ZMO1518	ZMO1518	inositol monophosphatase	3.95278e-12	0.00712251	6.70268e-15	0.0014245
ZMO1_ZMO1519	ZMO1519	ribose-phosphate pyrophosphokinase	1.43458e-21	0	1.2767e-19	0
ZMO1_ZMO1536	ZMO1536	ATPase involved in DNA repair	2.57201e-17	0.0139814	2.90886e-15	0.0133156
ZMO1_ZMO1538	ZMO1538	DNA polymerase III alpha subunit	2.85554e-62	0.00378191	1.15265e-65	0.00126064
ZMO1_ZMO1540	ZMO1540	FeoA family protein	0.00096312	0.014652	0.00913912	0.018315
ZMO1_ZMO1541	ZMO1541	ferrous iron transport protein B	9.33086e-32	0.00519031	4.76044e-30	0.00403691
ZMO1_ZMO1542	ZMO1542	single-strand binding protein	6.21683e-11	0.00381679	6.11674e-11	0.0028626
ZMO1_ZMO1550	ZMO1550	ATP phosphoribosyltransferase	4.71e-14	0.00165837	3.45213e-14	0
ZMO1_ZMO1551	ZMO1551	histidinol dehydrogenase	1.12266e-22	0.00429923	3.81551e-25	0.000859845
ZMO1_ZMO1552	ZMO1552	transcription antitermination factor NusB	1.23334e-08	0.00469484	3.90877e-10	0.00117371
ZMO1_ZMO1553	ZMO1553	thiamine-monophosphate kinase	2.40224e-08	0.0183908	2.14366e-12	0.00862069
ZMO1_ZMO1562	ZMO1562	RNA pyrophosphohydrolase	8.28562e-07	0.00947867	9.75001e-07	0.00829384
ZMO1_ZMO1583	ZMO1583	DNA gyrase B subunit	1.90167e-41	0.00455581	7.63153e-47	0.00113895
ZMO1_ZMO1592	ZMO1592	alanine racemase	2.12808e-13	0.0105932	1.23165e-15	0.00582627
ZMO1_ZMO1596	ZMO1596	iron-containing alcohol dehydrogenase	2.49571e-15	0.00965251	1.26988e-12	0.0106178
ZMO1_ZMO1599	ZMO1599	hopanoid biosynthesis associated RND transporter like protein HpnN	6.96276e-34	0.00936968	6.31087e-35	0.00660136
ZMO1_ZMO1600	ZMO1600	homoserine kinase	2.85547e-13	0.00922722	3.1602e-17	0.00288351
ZMO1_ZMO1605	ZMO1605	pyruvate dehydrogenase E1 component subunit beta	2.90058e-09	0.0223821	4.88322e-10	0.0179856
ZMO1_ZMO1607	ZMO1607	septum formation initiator	2.11539e-05	0.00699301	1.02723e-05	0.0034965
ZMO1_ZMO1608	ZMO1608	enolase	2.89672e-26	0.00172414	7.9479e-27	0.000431034
ZMO1_ZMO1617	ZMO1617	carbamoyl-phosphate synthase large chain	5.50669e-56	0.00466822	2.40395e-63	0.00100033
ZMO1_ZMO1618	ZMO1618	carbamoyl-phosphate synthase small subunit	3.46e-19	0.0056872	2.33305e-21	0.00236967
ZMO1_ZMO1622	ZMO1622	DNA primase	5.8425e-31	0.00529723	1.43145e-35	0.00147145
ZMO1_ZMO1623	ZMO1623	RNA polymerase sigma 70 subunit RpoD	1.25943e-34	0.00441014	9.38481e-32	0.00385888
ZMO1_ZMO1625	ZMO1625	ribonuclease P protein component	1.47332e-09	0.00238663	1.28217e-08	0.00238663
ZMO1_ZMO1626	ZMO1626	YidC translocase/secretase	3.17374e-36	0.00127714	3.40853e-34	0.00063857
ZMO1_ZMO1627	ZMO1627	GTP-binding protein HSR1-related protein	3.84995e-12	0.00347826	6.81013e-11	0.00347826
ZMO1_ZMO1632	ZMO1632	succinyl-diaminopimelate desuccinylase	7.82163e-13	0.0127827	3.66302e-18	0.00442478
ZMO1_ZMO1633	ZMO1633	hypothetical protein	0.0003591	0.0135593	0.00126838	0.0135593
ZMO1_ZMO1639	ZMO1639	integral membrane protein MviN	1.65861e-23	0.00757576	1.06508e-28	0.00241047
ZMO1_ZMO1640	ZMO1640	tryptophanyl-tRNA synthetase	2.52284e-15	0.00757576	1.81187e-18	0.00270563
ZMO1_ZMO1643	ZMO1643	tyrosine--tRNA ligase	1.23184e-23	0.00271248	6.78919e-24	0.00135624
ZMO1_ZMO1647	ZMO1647	2-amino-4-hydroxy-6- hydroxymethyldihydropteridine pyrophosphokinase	7.13165e-13	0	2.52364e-10	0.00302419
ZMO1_ZMO1652	ZMO1652	2-nitropropane dioxygenase NPD	2.86966e-13	0.0113169	2.6161e-18	0.00308642
ZMO1_ZMO1653	ZMO1653	aspartate kinase	1.51065e-24	0.00262238	1.77248e-26	0
ZMO1_ZMO1654	ZMO1654	ubiquinone biosynthesis O-methyltransferase	4.76419e-07	0.0182584	2.38273e-09	0.0105337
ZMO1_ZMO1658	ZMO1658	tRNA(Ile)-lysidine synthetase	1.35283e-11	0.0123596	1.49257e-16	0.00337079
ZMO1_ZMO1661	ZMO1661	gamma-glutamyl phosphate reductase	3.03389e-26	0.00172563	4.54046e-25	0.00129422
ZMO1_ZMO1662	ZMO1662	nicotinate-nicotinamide nucleotide adenylyltransferase	2.82112e-09	0.00874126	7.85713e-11	0.00437063
ZMO1_ZMO1663	ZMO1663	ribosome silencing factor RsfS	6.92948e-05	0.0138122	0.000318403	0.0138122
ZMO1_ZMO1668	ZMO1668	disulfide bond formation protein DsbB	4.08413e-06	0.0164835	2.71384e-06	0.0128205
ZMO1_ZMO1671	ZMO1671	conserved hypothetical protein	6.04829e-05	0.0136986	0.00281738	0.0205479
ZMO1_ZMO1675	ZMO1675	protein-disulfide isomerase-like protein	2.50139e-10	0.010101	2.36104e-12	0.00505051
ZMO1_ZMO1676	ZMO1676	DUF721 domain-containing protein	4.2732e-08	0.0119658	5.45525e-07	0.0119658
ZMO1_ZMO1678	ZMO1678	prephenate dehydratase	3.12015e-20	0.00219298	3.28034e-18	0.00274123
ZMO1_ZMO1684	ZMO1684	phosphoserine aminotransferase	9.5094e-13	0.0133971	4.01563e-12	0.0119617
ZMO1_ZMO1686	ZMO1686	ATP phosphoribosyltransferase regulatory subunit HisZ	1.8029e-22	0.00199203	2.54382e-23	0
ZMO1_ZMO1687	ZMO1687	adenylosuccinate synthase	9.05704e-28	0.000862069	4.39092e-25	0.000862069
ZMO1_ZMO1689	ZMO1689	multifunctional complex type dihydroorotase	2.02136e-27	0.001657	2.14583e-23	0.0024855
ZMO1_ZMO1692	ZMO1692	enoyl-[acyl-carrier-protein] reductase FabI	8.69615e-16	0.00275103	5.2533e-17	0.000687758
ZMO1_ZMO1693	ZMO1693	chorismate synthase	3.05692e-19	0.00412797	1.86176e-19	0.00257998
ZMO1_ZMO1698	ZMO1698	GTP cyclohydrolase II	1.36888e-17	0.00609137	1.76373e-16	0.00558376
ZMO1_ZMO1700	ZMO1700	hypothetical protein	0.000295646	0.0180879	0.00130019	0.0180879
ZMO1_ZMO1701	ZMO1701	outer membrane lipoprotein carrier protein LolA	9.65839e-12	0.00497512	1.08385e-12	0.00165837
ZMO1_ZMO1702	ZMO1702	DNA translocase FtsK	5.16264e-16	0.0212064	9.95379e-24	0.0113101
ZMO1_ZMO1707	ZMO1707	orotate phosphoribosyltransferase	4.67174e-10	0.00566038	6.2585e-10	0.00377358
ZMO1_ZMO1708	ZMO1708	pyridoxal phosphate biosynthetic protein PdxJ	7.71822e-13	0.00577201	1.06597e-14	0.001443
ZMO1_ZMO1709	ZMO1709	Holo-[acyl-carrier-protein] synthase	0.000226037	0.0164384	1.3231e-05	0.00821918
ZMO1_ZMO1710	ZMO1710	signal peptidase I	3.87879e-14	0.00632111	1.93731e-14	0.00379267
ZMO1_ZMO1713	ZMO1713	ribosomal protein S21	4.52669e-05	0	0.000125433	0
ZMO1_ZMO1715	ZMO1715	biopolymer transport protein ExbD/TolR	4.13433e-10	0.00226244	3.96576e-09	0.00226244
ZMO1_ZMO1716	ZMO1716	MotA/TolQ/ExbB proton channel	7.54116e-10	0.0104478	6.37676e-11	0.00671642
ZMO1_ZMO1717	ZMO1717	TonB family protein	2.86733e-08	0.0136778	1.10562e-07	0.0129179
ZMO1_ZMO1724	ZMO1724	UDP-N-acetylglucosamine 1-carboxyvinyltransferase	1.45938e-23	0.00346921	6.08369e-25	0.00130095
ZMO1_ZMO1727	ZMO1727	aminotransferase class I and II	5.6301e-20	0.00550459	1.05858e-19	0.00366972
ZMO1_ZMO1730	ZMO1730	serine O-acetyltransferase	6.64265e-13	0.00574713	2.0485e-12	0.00502874
ZMO1_ZMO1738	ZMO1738	LytTR family two component transcriptional regulator	1.75849e-13	0.00554785	5.97089e-13	0.00485437
ZMO1_ZMO1739	ZMO1739	signal transduction histidine kinase LytS	2.98281e-16	0.00986547	4.16641e-14	0.0103139
ZMO1_ZMO1750	ZMO1750	inhibitor I42 domain-containing protein	0.00187542	0.0191083	0.00602613	0.0191083
ZMO1_ZMO1752	ZMO1752	hypothetical protein	0.0175953	0.023622	0.0174969	0.0216535
ZMO1_ZMO1755	ZMO1755	thymidylate synthase	2.18147e-16	0.00374532	4.27898e-17	0.00187266
ZMO1_ZMO1758	ZMO1758	outer membrane assembly lipoprotein YfiO	4.42421e-10	0.0160085	8.10565e-11	0.0117396
ZMO1_ZMO1762	ZMO1762	UPF0102 domain-containing protein	0.00361496	0.0229226	0.00486772	0.0200573
ZMO1_ZMO1768	ZMO1768	diaminopimelate decarboxylase	9.00385e-26	0.00175439	3.16579e-23	0.00175439
ZMO1_ZMO1769	ZMO1769	conserved hypothetical protein	0.00705589	0.0176991	0.000201552	0.00442478
ZMO1_ZMO1770	ZMO1770	argininosuccinate lyase	2.92273e-26	0.00315706	1.75754e-27	0.0011839
ZMO1_ZMO1771	ZMO1771	iron-containing alcohol dehydrogenase	2.20579e-09	0.0191939	1.04684e-16	0.00575816
ZMO1_ZMO1778	ZMO1778	DUF475 domain-containing protein	3.67233e-12	0.0119826	8.07637e-12	0.0103486
ZMO1_ZMO1792	ZMO1792	dihydroxy-acid dehydratase	1.63579e-33	0.00359066	1.57386e-33	0.00209455
ZMO1_ZMO1796	ZMO1796	3-phosphoshikimate 1-carboxyvinyltransferase	2.78934e-25	0.00326264	4.37089e-25	0.00163132
ZMO1_ZMO1797	ZMO1797	cytidylate kinase	5.91542e-11	0.00527241	2.10533e-13	0.000878735
ZMO1_ZMO1798	ZMO1798	ribosomal protein S1	1.51839e-31	0.00325309	1.53362e-30	0.00195185
ZMO1_ZMO1809	ZMO1809	electron transport complex RnfABCDGE type E subunit	4.96782e-10	0.00823723	1.38642e-11	0.00411862
ZMO1_ZMO1810	ZMO1810	electron transport complex RnfABCDGE type G subunit	1.14092e-13	0.00312989	2.8562e-12	0.00312989
ZMO1_ZMO1811	ZMO1811	electron transport complex RnfABCDGE type D subunit	3.05692e-19	0.00412797	7.63071e-21	0.00154799
ZMO1_ZMO1812	ZMO1812	electron transport complex RnfABCDGE type C subunit	3.58177e-30	0.00151745	2.10514e-30	0
ZMO1_ZMO1813	ZMO1813	electron transport complex RnfABCDGE type B subunit	1.60938e-06	0.0167504	6.95794e-08	0.0108878
ZMO1_ZMO1814	ZMO1814	electron transport complex RnfABCDGE type A subunit	4.1155e-12	0.0019084	2.26705e-12	0.000954198
ZMO1_ZMO1819	ZMO1819	NifZ family protein	0.00626144	0.0174672	0.0153167	0.0174672
ZMO1_ZMO1841	ZMO1841	positive regulator of sigma E RseC/MucC	2.49889e-10	0.00221729	1.04875e-10	0
ZMO1_ZMO1842	ZMO1842	ApbE family lipoprotein	1.21507e-16	0.00636267	2.93774e-20	0.00106045
ZMO1_ZMO1867	ZMO1867	Baf family transcriptional acitvator	2.2374e-09	0.0134048	1.37729e-11	0.00670241
ZMO1_ZMO1868	ZMO1868	biotin--[acetyl-CoA-carboxylase] ligase	5.53646e-11	0.00966851	2.48154e-10	0.0089779
ZMO1_ZMO1870	ZMO1870	nicotinate-nucleotide pyrophosphorylase	2.71196e-16	0.00564334	1.93409e-14	0.00564334
ZMO1_ZMO1871	ZMO1871	quinolinate synthetase complex A subunit	8.81605e-15	0.00778643	6.20428e-18	0.00278087
ZMO1_ZMO1878	ZMO1878	valine--tRNA ligase	1.28388e-53	0.00167434	5.66543e-53	0.000418585
ZMO1_ZMO1891	ZMO1891	threonine synthase	3.11825e-30	0.000794913	4.78404e-29	0
ZMO1_ZMO1896	ZMO1896	protein-export membrane protein SecF	5.60832e-17	0.00363196	2.43603e-16	0.00302663
ZMO1_ZMO1897	ZMO1897	protein-export membrane protein SecD	8.45151e-24	0.00701262	1.6676e-29	0.00175316
ZMO1_ZMO1898	ZMO1898	preprotein translocase YajC subunit	4.84683e-06	0.00636943	1.49634e-07	0.00159236
ZMO1_ZMO1899	ZMO1899	3-oxoacyl-(acyl-carrier-protein) synthase III	5.04034e-16	0.00572082	1.02048e-18	0.00171625
ZMO1_ZMO1900	ZMO1900	fatty acid/phospholipid synthesis protein PlsX	4.58367e-15	0.00842105	7.66123e-18	0.00315789
ZMO1_ZMO1901	ZMO1901	hypothetical protein	2.761e-20	0.00310559	2.15534e-19	0.00207039
ZMO1_ZMO1904	ZMO1904	tRNA(adenosine(37)-N6)-threonylcarbamoyltransferase complex transferase subunit TsaD	4.43785e-25	0	7.82872e-23	0
ZMO1_ZMO1905	ZMO1905	glycerol-3-phosphate dehydrogenase (NAD(P)(+))	3.19612e-12	0.0119435	3.83531e-16	0.00434311
ZMO1_ZMO1906	ZMO1906	translation initiation factor IF-3	3.51529e-11	0.00205761	1.65282e-11	0
ZMO1_ZMO1911	ZMO1911	peptidyl-tRNA hydrolase	1.27246e-06	0.0136719	1.06741e-05	0.0136719
ZMO1_ZMO1912	ZMO1912	GTP-binding protein YchF	3.26419e-07	0.0232089	3.78519e-11	0.0126135
ZMO1_ZMO1915	ZMO1915	dethiobiotin synthase	1.69365e-22	0.00622084	6.89814e-24	0.00349922
ZMO1_ZMO1916	ZMO1916	pimeloyl-[acyl-carrier protein] methyl ester esterase BioH	4.47593e-08	0.0119863	3.60528e-09	0.00684932
ZMO1_ZMO1917	ZMO1917	8-amino-7-oxononanoate synthase	1.85084e-16	0.00918274	1.13853e-17	0.00596878
ZMO1_ZMO1918	ZMO1918	adenosylmethionine--8-amino-7-oxononanoate aminotransferase BioA	4.89017e-16	0.0105263	6.59396e-17	0.00745614
ZMO1_ZMO1921	ZMO1921	primosomal protein N'	4.33321e-27	0.0102407	2.14027e-38	0.00204813
ZMO1_ZMO1928	ZMO1928	chaperonin Cpn10	1.07127e-08	0	6.41353e-08	0.00151515
ZMO1_ZMO1929	ZMO1929	chaperonin GroEL	4.04048e-30	0.00338524	8.13699e-27	0.00372376
ZMO1_ZMO1960	ZMO1960	hypothetical protein	2.55084e-13	0.0145423	1.92295e-12	0.0132592
ZMO1_ZMO1962	ZMO1962	histidine kinase	1.47137e-10	0.0203602	4.67048e-09	0.0195771
ZMO1_ZMO1964	ZMO1964	glutamate--tRNA ligase	4.16119e-27	0.0030722	8.97413e-27	0.0015361
ZMO1_ZMO1966	ZMO1966	conserved hypothetical protein	3.33456e-08	0.0191011	3.0016e-07	0.0185393
ZMO1_ZMO1996	ZMO1996	transcription termination factor Rho	6.28263e-22	0.00442087	9.38907e-22	0.00265252
ZMO1_ZMO2001	ZMO2001	hypothetical protein	6.8239e-05	0.0165877	0.000106036	0.014218
ZMO1_ZMO2002	ZMO2002	ribosomal protein S12	8.53948e-09	0	5.20116e-08	0
ZMO1_ZMO2003	ZMO2003	ribosomal protein S10	1.65839e-07	0.00299401	5.20116e-08	0
ZMO1_ZMO2004	ZMO2004	ribosomal protein S19	1.28751e-06	0	4.97453e-06	0
ZMO1_ZMO2006	ZMO2006	preprotein translocase SecE subunit	0.000824992	0.00561798	0.000201452	0
ZMO1_ZMO2012	ZMO2012	acyl carrier protein	0.0202388	0.0222222	0.00134661	0.0111111
ZMO1_ZMO2013	ZMO2013	hypothetical protein	0.0246709	0.0142857	0.00148253	0.00357143
ZMO1_ZMO2014	ZMO2014	conserved hypothetical protein	7.74475e-08	0.00990099	1.99962e-08	0.00594059
ZMO1_ZMO2017	ZMO2017	capsule biosynthesis phosphatase	0.00214916	0.0207715	0.0167977	0.0237389
ZMO1_ZMO2025	ZMO2025	biopolymer transport protein ExbD/TolR	1.38052e-07	0.00524934	9.15626e-07	0.00524934
ZMO1_ZMO2031	ZMO2031	ribosomal protein L32	0.000192936	0	0.000473311	0
ZMO1_ZMOp32x009	ZMOp32x009	SinI-like DNA-binding domain protein	0.000357303	0.0195122	9.61971e-06	0.0109756
ZMO1_ZMOp32x012	ZMOp32x012	hypothetical protein	0.00293755	0.0106952	0.00693248	0.0106952
ZMO1_ZMOp32x013	ZMOp32x013	hypothetical protein	2.11539e-05	0.00699301	6.66723e-07	0.00174825
ZMO1_ZMOp32x015	ZMOp32x015	Azospirillum phage Cd Gp10 family protein	4.6474e-06	0	1.57355e-05	0.00221239
ZMO1_ZMOp32x016	ZMOp32x016	winged helix-turn-helix DNA-binding domain	8.85121e-20	0.0125392	7.10454e-17	0.0128527
ZMO1_ZMOp33x028	ZMOp33x028	winged helix-turn-helix DNA-binding domain protein	5.52371e-17	0.0125369	1.75199e-16	0.0106932
ZMO1_ZMOp33x029	ZMOp33x029	Azospirillum phage Cd Gp10 family protein	6.3904e-05	0.00442478	0.000201552	0.00442478
ZMO1_ZMOp33x030	ZMOp33x030	hypothetical protein	0.000122621	0.0104895	0.00180224	0.013986
ZMO1_ZMOp33x034	ZMOp33x034	hypothetical protein	0.000811658	0	0.00174062	0
ZMO1_ZMOp33x035	ZMOp33x035	hypothetical protein	0.00124742	0.0168919	0.00122223	0.0152027
ZMO1_ZMOp33x036	ZMOp33x036	ribonuclease toxin BrnT of type II toxin-antitoxin system	0.00765032	0.0199203	0.0192537	0.0199203
ZMO1_ZMOp36x005	ZMOp36x005	phage virion morphogensis protein	8.19292e-05	0.0248902	5.16527e-05	0.0212299
ZMO1_ZMOp36x027	ZMOp36x027	hypothetical protein	1.53458e-08	0.0163728	1.63748e-09	0.0119647
ZMO1_ZMOp36x028	ZMOp36x028	hypothetical protein	5.42893e-05	0.00436681	0.000174124	0.00436681
ZMO1_ZMOp36x029	ZMOp36x029	Lambda repressor-like DNA-binding domain protein	5.65362e-06	0.0120192	7.45471e-06	0.0108173
ZMO1_ZMOp36x033	ZMOp36x033	zinc finger Ogr/Delta-type transcriptional activator	3.53336e-05	0.00724638	0.000691544	0.0108696
ZMO1_ZMOp36x036	ZMOp36x036	winged helix-turn-helix DNA-binding domain protein	1.10391e-19	0.012203	7.92847e-17	0.012203
ZMO1_ZMOp36x038	ZMOp36x038	hypothetical protein	3.92512e-11	0.00957592	2.75041e-11	0.00683995
ZMO1_ZMOp39x003	ZMOp39x003	hypothetical protein	2.27462e-06	0.0140281	4.61195e-06	0.012024
ZMO1_ZMOp39x032	ZMOp39x032	winged helix-turn-helix DNA-binding domain protein	1.13598e-21	0.00697674	7.84451e-22	0.00503876
ZMO1_ZMOp39x033	ZMOp39x033	hypothetical protein	0.00044355	0.00884956	0.00129176	0.00884956
ZMO1_ZMOp39x034	ZMOp39x034	XRE family transcriptional regulator	3.26452e-07	0.00742574	2.25164e-06	0.00866337
